# Supplementary material for: The Orphan Nuclear Receptor TLX Is an Enhancer of STAT1-Mediated Transcription and Immunity to Toxoplasma gondii
Source: PLoS Biol. 2015 Jul 21;13(7):e1002200. doi: 10.1371/journal.pbio.1002200 (PMC4509904; doi:10.1371/journal.pbio.1002200)
Supplement: S1 Data — Please see the Methods section for how the data was analysed to generate these numerical values. (XLSX) [file pbio.1002200.s001.xlsx]

## Sheet: Fig. 1B
gene_symbols	Well type	Exper1_FoldChange_Relative to empty vector	Exper2_FoldChange_Relative to empty vector
ARP1,NR2F2,SVP40,COUPTFB,TFCOUP2,COUP-TFII,MGC117452	Sample	27.1207	3.92372
CRTC2,TORC2,4632407F12RIK	Sample	13.9935	12.1071
Control	empty vector/no toxo	10.9571	11.0713
Control	empty vector/no toxo	10.718	9.04046
Control	empty vector/no toxo	10.1558	6.60385
Control	empty vector/no toxo	9.99761	7.81406
Control	empty vector/no toxo	9.89091	7.81538
Control	empty vector/no toxo	9.89091	6.83077
Control	empty vector/no toxo	9.84329	6.66373
Control	empty vector/no toxo	9.66061	8.26982
Control	empty vector/no toxo	9.64848	7.62604
Control	empty vector/no toxo	9.62225	10.0273
Control	empty vector/no toxo	9.60615	5.71721
Control	empty vector/no toxo	9.52615	4.89571
Control	empty vector/no toxo	9.47856	10.3065
Control	empty vector/no toxo	9.19394	7.1432
Control	empty vector/no toxo	9.08931	6.81518
Control	empty vector/no toxo	9.07019	6.95886
Control	empty vector/no toxo	9.06462	4.50416
Control	empty vector/no toxo	9.04	4.26104
Control	empty vector/no toxo	8.93863	7.67466
Control	empty vector/no toxo	8.93627	10.5311
Control	empty vector/no toxo	8.8366	3.83704
Control	empty vector/no toxo	8.7619	6.0823
Control	empty vector/no toxo	8.75963	6.19184
Control	empty vector/no toxo	8.7264	7.95232
Control	empty vector/no toxo	8.69057	4.93936
Control	empty vector/no toxo	8.67077	3.90531
Control	empty vector/no toxo	8.60923	3.84901
Control	empty vector/no toxo	8.53968	6.95062
Control	empty vector/no toxo	8.53515	8.14403
Control	empty vector/no toxo	8.46712	5.69547
EGR2,CMT1D,CMT4E,KROX20,FLJ14547,DKFZP686J1957	Sample	8.44284	9.83525
Control	empty vector/no toxo	8.37576	9.64734
Control	empty vector/no toxo	8.3014	6.64215
Control	empty vector/no toxo	8.27719	8.15318
Control	empty vector/no toxo	8.19955	7.59671
Control	empty vector/no toxo	8.18741	8.08813
Control	empty vector/no toxo	8.18155	7.91187
Control	empty vector/no toxo	8.16821	4.60789
Control	empty vector/no toxo	8.07262	6.64062
Control	empty vector/no toxo	8.07028	6.83966
Control	empty vector/no toxo	8.04188	7.01784
Control	empty vector/no toxo	8.03708	10.4036
Control	empty vector/no toxo	8.0303	8.8284
Control	empty vector/no toxo	8.02125	6.04631
Control	empty vector/no toxo	7.95011	6.50206
Control	empty vector/no toxo	7.92387	8.65606
Control	empty vector/no toxo	7.86095	11.9454
Control	empty vector/no toxo	7.8458	5.00823
Control	empty vector/no toxo	7.81857	8.14778
Control	empty vector/no toxo	7.80519	8.26196
Control	empty vector/no toxo	7.77671	6.63584
Control	empty vector/no toxo	7.75095	9.59883
Control	empty vector/no toxo	7.75033	6.56229
Control	empty vector/no toxo	7.73305	6.67044
Control	empty vector/no toxo	7.72251	5.91396
Control	empty vector/no toxo	7.7176	5.51124
Control	empty vector/no toxo	7.65584	5.79443
Control	empty vector/no toxo	7.60694	7.46629
Control	empty vector/no toxo	7.60346	6.80347
Control	empty vector/no toxo	7.56441	7.16648
Control	empty vector/no toxo	7.55219	6.64583
Control	empty vector/no toxo	7.53374	5.86879
Control	empty vector/no toxo	7.50699	7.99414
Control	empty vector/no toxo	7.50289	10.2022
Control	empty vector/no toxo	7.47403	6.70533
Control	empty vector/no toxo	7.46514	5.71191
Control	empty vector/no toxo	7.4555	6.42183
USF1	Sample	7.40314	5.1752
Control	empty vector/no toxo	7.3961	7.26338
Control	empty vector/no toxo	7.38522	9.89196
Control	empty vector/no toxo	7.38462	4.06654
Control	empty vector/no toxo	7.35855	6.36458
Control	empty vector/no toxo	7.35498	9.33501
Control	empty vector/no toxo	7.35065	8.49679
Control	empty vector/no toxo	7.33068	8.87762
Control	empty vector/no toxo	7.31792	7.76966
Control	empty vector/no toxo	7.31288	5.66998
Control	empty vector/no toxo	7.30939	14.1851
Control	empty vector/no toxo	7.2961	6.2393
Control	empty vector/no toxo	7.29349	6.45645
Control	empty vector/no toxo	7.28615	4.23289
Control	empty vector/no toxo	7.28119	8.33249
Control	empty vector/no toxo	7.24277	11.0281
Control	empty vector/no toxo	7.23147	6.46354
Control	empty vector/no toxo	7.22581	7.44696
Control	empty vector/no toxo	7.21088	6.11111
Control	empty vector/no toxo	7.19217	4.81368
Control	empty vector/no toxo	7.16245	4.65902
Control	empty vector/no toxo	7.12993	6.4104
Control	empty vector/no toxo	7.12254	7.09375
Control	empty vector/no toxo	7.11892	5.7001
Control	empty vector/no toxo	7.0981	6.43329
Control	empty vector/no toxo	7.06854	7.03946
Control	empty vector/no toxo	7.06808	8.72917
Control	empty vector/no toxo	7.0586	8.51333
Control	empty vector/no toxo	7.03881	6.23342
Control	empty vector/no toxo	7.0303	7.13373
Control	empty vector/no toxo	7.02532	6.37767
TBP	Sample	6.9932	6.15226
Control	empty vector/no toxo	6.99069	9.53149
Control	empty vector/no toxo	6.98941	6.0625
Control	empty vector/no toxo	6.95433	8.70715
Control	empty vector/no toxo	6.95288	7.28646
Control	empty vector/no toxo	6.94585	3.74557
Control	empty vector/no toxo	6.92283	7.94602
Control	empty vector/no toxo	6.91074	8.59896
Control	empty vector/no toxo	6.8961	10.5996
TLL,TLX,XTLL,NR2E1	Sample	6.8954	8.94922
Control	empty vector/no toxo	6.86364	4.88223
Control	empty vector/no toxo	6.85776	9.33993
Control	empty vector/no toxo	6.84177	5.98586
Control	empty vector/no toxo	6.84119	7.44509
Control	empty vector/no toxo	6.83224	6.69136
Control	empty vector/no toxo	6.81481	6.64181
Control	empty vector/no toxo	6.80252	8.51436
Control	empty vector/no toxo	6.76543	5.11874
Control	empty vector/no toxo	6.76273	8.25271
Control	empty vector/no toxo	6.76253	5.3284
Control	empty vector/no toxo	6.7563	8.32459
Control	empty vector/no toxo	6.75476	10.3543
Control	empty vector/no toxo	6.73006	6.0159
Control	empty vector/no toxo	6.73006	5.94036
Control	empty vector/no toxo	6.72996	7.48768
Control	empty vector/no toxo	6.69959	6.35525
Control	empty vector/no toxo	6.69281	5.80247
Control	empty vector/no toxo	6.69281	4.99259
Control	empty vector/no toxo	6.68797	6.14849
Control	empty vector/no toxo	6.67452	4.88167
Control	empty vector/no toxo	6.67344	9.7101
Control	empty vector/no toxo	6.6634	4.11624
Control	empty vector/no toxo	6.65886	10.8886
Control	empty vector/no toxo	6.64935	7.75161
Control	empty vector/no toxo	6.63636	7.63728
Control	empty vector/no toxo	6.62309	6.42469
Control	empty vector/no toxo	6.61841	4.10341
Control	empty vector/no toxo	6.60123	5.94036
Control	empty vector/no toxo	6.60082	6.5947
Control	empty vector/no toxo	6.58282	6.10736
Control	empty vector/no toxo	6.53968	6.00167
Control	empty vector/no toxo	6.51884	6.66478
Control	empty vector/no toxo	6.5042	7.83021
Control	empty vector/no toxo	6.50206	5.90775
Control	empty vector/no toxo	6.49351	5.85867
Control	empty vector/no toxo	6.49047	10.1552
Control	empty vector/no toxo	6.48945	7.50411
Control	empty vector/no toxo	6.47399	5.60112
Control	empty vector/no toxo	6.46582	11.2291
Control	empty vector/no toxo	6.46559	7.13831
Control	empty vector/no toxo	6.45639	7.58999
Control	empty vector/no toxo	6.44719	5.38175
Control	empty vector/no toxo	6.43964	9.22401
Control	empty vector/no toxo	6.42893	5.67981
Control	empty vector/no toxo	6.42197	7.70225
Control	empty vector/no toxo	6.41911	7.31768
Control	empty vector/no toxo	6.41884	4.85847
Control	empty vector/no toxo	6.41718	5.85288
Control	empty vector/no toxo	6.41394	3.97037
Control	empty vector/no toxo	6.38655	7.77029
Control	empty vector/no toxo	6.37511	4.77494
Control	empty vector/no toxo	6.34927	11.351
Control	empty vector/no toxo	6.34294	5.158
Control	empty vector/no toxo	6.31579	4.59487
Control	empty vector/no toxo	6.30595	9.04472
Control	empty vector/no toxo	6.30168	7.02771
Control	empty vector/no toxo	6.29392	6.53321
Control	empty vector/no toxo	6.29046	6.02
Control	empty vector/no toxo	6.28796	7.03882
Control	empty vector/no toxo	6.2659	8.22472
Control	empty vector/no toxo	6.24972	6.24135
Control	empty vector/no toxo	6.23827	4.58394
Control	empty vector/no toxo	6.23126	8.83163
Control	empty vector/no toxo	6.21787	4.50256
Control	empty vector/no toxo	6.20245	4.87475
Control	empty vector/no toxo	6.20017	5.66589
Control	empty vector/no toxo	6.19608	6.13827
Control	empty vector/no toxo	6.18143	6.5977
Control	empty vector/no toxo	6.18141	7.11253
Control	empty vector/no toxo	6.17277	7.25289
Control	empty vector/no toxo	6.17277	5.52022
Control	empty vector/no toxo	6.16387	7.59051
Control	empty vector/no toxo	6.16362	6.19942
Control	empty vector/no toxo	6.14286	7.37079
Control	empty vector/no toxo	6.13994	7.46252
Control	empty vector/no toxo	6.13699	4.8731
Control	empty vector/no toxo	6.13613	4.99191
Control	empty vector/no toxo	6.11457	6.22387
Control	empty vector/no toxo	6.11457	6.05735
Control	empty vector/no toxo	6.10428	8.57075
Control	empty vector/no toxo	6.07874	10.7692
Control	empty vector/no toxo	6.05587	7.43396
Control	empty vector/no toxo	6.05535	6.57769
Control	empty vector/no toxo	6.05021	6.10547
Control	empty vector/no toxo	6.04623	7.66327
Control	empty vector/no toxo	6.04062	6.62217
Control	empty vector/no toxo	6.02647	5.21794
Control	empty vector/no toxo	6.02637	7.96541
Control	empty vector/no toxo	6.01779	11.3382
Control	empty vector/no toxo	6.01156	5.89421
Control	empty vector/no toxo	6.00211	5.16606
Control	empty vector/no toxo	5.9917	8.11
Control	empty vector/no toxo	5.97088	7.41826
Control	empty vector/no toxo	5.96883	8.97507
Control	empty vector/no toxo	5.96308	6.34363
Control	empty vector/no toxo	5.96308	6.21508
Control	empty vector/no toxo	5.95781	6.51888
Control	empty vector/no toxo	5.95671	6.91184
Control	empty vector/no toxo	5.92115	8.11442
ETS2	Sample	5.91099	6.97167
Control	empty vector/no toxo	5.89595	6.8984
Control	empty vector/no toxo	5.89529	5.5274
Control	empty vector/no toxo	5.87342	6.289
Control	empty vector/no toxo	5.86961	5.68756
Control	empty vector/no toxo	5.86192	6.07031
Control	empty vector/no toxo	5.82536	9.0234
Control	empty vector/no toxo	5.81748	7.07601
Control	empty vector/no toxo	5.80925	7.91011
Control	empty vector/no toxo	5.79528	8.31309
Control	empty vector/no toxo	5.7891	6.38095
Control	empty vector/no toxo	5.77919	3.3306
Control	empty vector/no toxo	5.74921	7.84627
Control	empty vector/no toxo	5.74689	5.93
Control	empty vector/no toxo	5.7384	6.72578
Control	empty vector/no toxo	5.73477	7.26579
Control	empty vector/no toxo	5.71969	5.88394
Control	empty vector/no toxo	5.71595	6.96613
Control	empty vector/no toxo	5.71565	2.44764
Control	empty vector/no toxo	5.71339	6.26721
Control	empty vector/no toxo	5.70221	6.91017
Control	empty vector/no toxo	5.68941	5.05914
Control	empty vector/no toxo	5.63071	7.495
Control	empty vector/no toxo	5.62827	4.88769
Control	empty vector/no toxo	5.62606	7.40608
Control	empty vector/no toxo	5.62598	7.85987
Control	empty vector/no toxo	5.60996	8.24
Control	empty vector/no toxo	5.59669	4.96381
Control	empty vector/no toxo	5.59119	4.54701
Control	empty vector/no toxo	5.5675	6.59833
Control	empty vector/no toxo	5.55807	8.75134
Control	empty vector/no toxo	5.55537	6.59834
Control	empty vector/no toxo	5.55307	7.62264
Control	empty vector/no toxo	5.55235	7.51826
Control	empty vector/no toxo	5.54772	8.24
Control	empty vector/no toxo	5.54705	3.83868
Control	empty vector/no toxo	5.54513	7.46194
Control	empty vector/no toxo	5.54268	5.24728
Control	empty vector/no toxo	5.52928	7.04958
Control	empty vector/no toxo	5.52422	5.46535
Control	empty vector/no toxo	5.51051	4.90023
Control	empty vector/no toxo	5.49793	7.075
Control	empty vector/no toxo	5.48977	6.47808
Control	empty vector/no toxo	5.48712	7.1465
Control	empty vector/no toxo	5.48235	4.985
Control	empty vector/no toxo	5.48133	8.035
Control	empty vector/no toxo	5.46772	6.90958
Control	empty vector/no toxo	5.45953	5.73503
Control	empty vector/no toxo	5.44681	7.04034
Control	empty vector/no toxo	5.4329	8.02519
Control	empty vector/no toxo	5.43277	7.64045
Control	empty vector/no toxo	5.43123	5.65047
Control	empty vector/no toxo	5.42709	4.19442
Control	empty vector/no toxo	5.41004	4.89573
Control	empty vector/no toxo	5.40797	6.22914
Control	empty vector/no toxo	5.4051	6.64043
Control	empty vector/no toxo	5.4011	6.71656
Control	empty vector/no toxo	5.39754	9.26964
Control	empty vector/no toxo	5.39267	7.47954
Control	empty vector/no toxo	5.36285	7.72254
Control	empty vector/no toxo	5.35505	6.53152
Control	empty vector/no toxo	5.34454	7.48065
Control	empty vector/no toxo	5.32681	5.5453
Control	empty vector/no toxo	5.31445	8.81574
Control	empty vector/no toxo	5.30952	5.60467
Control	empty vector/no toxo	5.30795	6.99788
Control	empty vector/no toxo	5.30653	6.24607
Control	empty vector/no toxo	5.30561	9.85335
Control	empty vector/no toxo	5.26256	7.64363
Control	empty vector/no toxo	5.258	7.44216
Control	empty vector/no toxo	5.25512	7.25472
Control	empty vector/no toxo	5.25021	5.01385
Control	empty vector/no toxo	5.24847	4.03077
Control	empty vector/no toxo	5.24095	3.19338
Control	empty vector/no toxo	5.23513	8.24329
Control	empty vector/no toxo	5.21809	7.9371
Control	empty vector/no toxo	5.21466	4.54268
Control	empty vector/no toxo	5.21246	7.3703
Control	empty vector/no toxo	5.20941	6.21656
Control	empty vector/no toxo	5.20269	7.60513
Control	empty vector/no toxo	5.17597	6.04786
Control	empty vector/no toxo	5.17264	6.04697
Control	empty vector/no toxo	5.17176	5.27096
Control	empty vector/no toxo	5.17063	8.34028
Control	empty vector/no toxo	5.16714	11.0841
Control	empty vector/no toxo	5.16243	7.60711
Control	empty vector/no toxo	5.15911	6.52067
Control	empty vector/no toxo	5.15084	5.43396
Control	empty vector/no toxo	5.14505	7.94077
Control	empty vector/no toxo	5.12265	6.52572
Control	empty vector/no toxo	5.0834	5.34005
Control	empty vector/no toxo	5.08007	8.22166
Control	empty vector/no toxo	5.07359	9.04282
Control	empty vector/no toxo	5.04283	7.60849
Control	empty vector/no toxo	5.04188	5.86523
Control	empty vector/no toxo	5.03665	4.87332
Control	empty vector/no toxo	5.03423	6.74866
Control	empty vector/no toxo	5.0303	7.34509
Control	empty vector/no toxo	5.01675	7.7148
Control	empty vector/no toxo	5.00887	7.006
Control	empty vector/no toxo	4.99529	8.78081
Control	empty vector/no toxo	4.9881	7.59633
Control	empty vector/no toxo	4.97644	8.09597
Control	empty vector/no toxo	4.95934	7.43304
Control	empty vector/no toxo	4.93971	8.14353
Control	empty vector/no toxo	4.92864	6.51249
Control	empty vector/no toxo	4.92723	9.29797
Control	empty vector/no toxo	4.90104	8.40131
Control	empty vector/no toxo	4.90022	6.93405
Control	empty vector/no toxo	4.86902	8.24961
Control	empty vector/no toxo	4.85492	5.13364
Control	empty vector/no toxo	4.85356	5.59375
Control	empty vector/no toxo	4.84127	7.43953
Control	empty vector/no toxo	4.82353	7.43866
Control	empty vector/no toxo	4.82199	4.81941
Control	empty vector/no toxo	4.8189	6.65587
Control	empty vector/no toxo	4.81282	6.51693
Control	empty vector/no toxo	4.80819	8.30189
Control	empty vector/no toxo	4.79418	6.69579
Control	empty vector/no toxo	4.76083	9.11135
Control	empty vector/no toxo	4.75294	5.40512
Control	empty vector/no toxo	4.71861	9.22922
Control	empty vector/no toxo	4.70734	5.52223
Control	empty vector/no toxo	4.70056	7.55892
Control	empty vector/no toxo	4.68927	7.26486
Control	empty vector/no toxo	4.68253	7.03601
Control	empty vector/no toxo	4.68187	6.99629
CRTC3,TORC3,AI429792,BC011210,MGC19083,2610312F20RIK,6332415K15RIK	Sample	4.67861	3.78535
Control	empty vector/no toxo	4.67268	7.90582
Control	empty vector/no toxo	4.66601	8.91236
Control	empty vector/no toxo	4.65731	5.89757
Control	empty vector/no toxo	4.65272	6.54297
Control	empty vector/no toxo	4.64804	8.62469
CRTC1,MECT1,TORC1,WAMTP1,FLJ14027,KIAA0616	Sample	4.64615	1.93218
Control	empty vector/no toxo	4.64471	5.22507
Control	empty vector/no toxo	4.60714	5.8015
Control	empty vector/no toxo	4.60296	7.41417
Control	empty vector/no toxo	4.58737	6.70914
Control	empty vector/no toxo	4.58435	5.72737
Control	empty vector/no toxo	4.57824	9.17454
Control	empty vector/no toxo	4.56545	6.4596
Control	empty vector/no toxo	4.56485	6.375
Control	empty vector/no toxo	4.55556	6.57214
Control	empty vector/no toxo	4.55477	6.51989
CREB,CREB1,MGC9284	Sample	4.54154	1.41011
Control	empty vector/no toxo	4.53467	7.24884
Control	empty vector/no toxo	4.52886	9.51134
Control	empty vector/no toxo	4.52403	7.25845
Control	empty vector/no toxo	4.50443	9.31573
Control	empty vector/no toxo	4.50389	5.7788
Control	empty vector/no toxo	4.42827	7.22621
Control	empty vector/no toxo	4.4147	6.68266
Control	empty vector/no toxo	4.40339	5.82334
Control	empty vector/no toxo	4.33356	6.69643
TOX,KIAA0808,1700007F02RIK	Sample	4.31602	4.03023
Control	empty vector/no toxo	4.29289	6.5
Control	empty vector/no toxo	4.28768	8.27371
Control	empty vector/no toxo	4.28119	8.37946
Control	empty vector/no toxo	4.27872	8.32
BHC,80KDA,BHC80,PFTF1,PHF21A,MGC29190	Sample	4.27607	1.28827
Control	empty vector/no toxo	4.27192	8.57143
D6A9,HOXA9,HOX-1.7	Sample	4.26556	2.645
Control	empty vector/no toxo	4.2503	6.4317
Control	empty vector/no toxo	4.21846	6.57297
Control	empty vector/no toxo	4.21601	7.19395
Control	empty vector/no toxo	4.1734	8.84514
Control	empty vector/no toxo	4.1654	7.46875
Blank	Sample	4.16249	2.59356
Control	empty vector/no toxo	4.15713	8.30357
Control	empty vector/no toxo	4.15642	9.35849
Control	empty vector/no toxo	4.11715	5.16016
Control	empty vector/no toxo	4.09606	7.18657
Control	empty vector/no toxo	4.08	4.83319
Control	empty vector/no toxo	4.06695	5.75
CRTC2,TORC2,4632407F12RIK	Sample	4.03247	10.6638
Control	empty vector/no toxo	3.99717	5.47465
Control	empty vector/no toxo	3.99709	5.93226
FXY2,MID1,MID2,RNF60,TRIM1	Sample	3.99558	2.63424
Control	empty vector/no toxo	3.95552	4.43532
Control	empty vector/no toxo	3.94048	3.66972
Control	empty vector/no toxo	3.91797	7.27978
Control	empty vector/no toxo	3.91422	6.87474
Control	empty vector/no toxo	3.88422	6.23661
Control	empty vector/no toxo	3.88245	2.99795
Control	empty vector/no toxo	3.87118	7.83543
Control	empty vector/no toxo	3.8689	7.14082
Control	empty vector/no toxo	3.85412	7.17387
HOXA5,HOX-1.3	Sample	3.83613	5.5566
Control	empty vector/no toxo	3.82166	6.02765
NKX2C,NKX2-3,NKX2.3	Sample	3.8194	2.25469
Control	empty vector/no toxo	3.81255	4.02464
Control	empty vector/no toxo	3.79661	8.75676
Control	empty vector/no toxo	3.78719	7.45117
Control	empty vector/no toxo	3.75465	10.7634
Control	empty vector/no toxo	3.75118	6.28135
Control	empty vector/no toxo	3.71322	9.62217
SLC41A2	Sample	3.68651	1.18432
HOX1,HOX1C,HOXA5,HOX1.3,MGC9376	Sample	3.64921	4.3106
M6PR,MPR46,CD-MPR	Sample	3.62462	3.11452
Control	empty vector/no toxo	3.58925	8.375
Control	empty vector/no toxo	3.57757	5.48663
Control	empty vector/no toxo	3.56971	7.32412
Control	empty vector/no toxo	3.56473	10.8953
Control	empty vector/no toxo	3.55272	5.80031
Blank	Sample	3.53927	2.47219
HOXA10,HOX-1.8,HOXA-10	Sample	3.52356	0.409704
TAZ,WWTR1,C78399,2310058J06RIK,2610021I22RIK	Sample	3.40782	4.29219
Blank	Sample	3.36842	1.49744
Blank	Sample	3.29882	1.88173
ARHE,MEMB,RHO8,RHOE,RND3	Sample	3.29282	2.81759
PRR7,MGC10772	Sample	3.28571	1.7181
LEF1	Sample	3.21175	2.44444
TEF,2310028D20RIK	Sample	3.17131	1.19956
Blank	Sample	3.14456	0.557807
RNF17,TDRD4	Sample	3.12399	1.09256
Blank	Sample	3.08244	3.28486
Blank	Sample	3.08244	1.78308
Blank	Sample	3.07294	0.737864
HEXDC,FLJ23825	Sample	3.0681	1.73063
EAA4,GLR6,GLUR6,GRIK2,MGC74427	Sample	3.06349	1.95496
ATH-3,ATOH3,MATH-3,NEUROD4	Sample	3.05854	0.820024
HOX3,HOX3B,HOXC9	Sample	3.05461	3.78811
CX45,GJA7,CNX45,GJA-7,C130009G16RIK	Sample	3.01538	0.790787
Blank	Sample	3.01075	2.44577
MST,MPST,TMEM80,5530601I19RIK	Sample	2.99497	2.7234
RPS29	Sample	2.97901	1.69504
TBP,MTBP,GTF2D,SCA17,TFIID,GTF2D1	Sample	2.97899	1.54307
Blank	Sample	2.93359	1.34104
SOX5	Sample	2.92411	3.41165
Blank	Sample	2.92284	1.63542
CD80,LAB7,CD28LG,CD28LG1	Sample	2.91995	3.99523
Blank	Sample	2.91149	1.87676
Blank	Sample	2.91039	2.73182
ETS2,ETS-2,AU022856	Sample	2.90446	4.39939
KR,KRML,MAFB,KRML1,KREISLER	Sample	2.9004	0.762955
HSBP1,HSP25,AA408769,0610007A03RIK	Sample	2.86778	5.94962
MGC34646	Sample	2.8626	2.94636
ETS2,ETS-2,AU022856	Sample	2.85633	3.07834
C16ORF46,FLJ32702	Sample	2.84125	2.55539
Blank	Sample	2.80049	1.66154
MGAT1,MGAT-1	Sample	2.79418	1.90328
PSO2,SNM1,DCLRE1A,KIAA0086	Sample	2.77658	1.17282
DDP2,TIM8B,TIMM8B,FLJ21744,MGC102866,MGC117373	Sample	2.77636	2.59181
Blank	Sample	2.77111	2.03077
NBN,NBS1	Sample	2.77001	1.33529
TAF7,TAF2F,TAFII55	Sample	2.7619	1.13761
SOX9,AV220920,KIAA4243,MKIAA4243,2010306G03RIK	Sample	2.75905	1.06308
HOX2,HOX2C,HOXB7,HHO.C1,HOX-2.3	Sample	2.75353	3.25834
TUBB2,TUBB2C	Sample	2.74475	1.49673
TCF4,TCF-4,TCF7L2	Sample	2.7381	1.06756
RNF4,AU018689	Sample	2.73236	4.83652
Blank	Sample	2.73231	1.1977
GDF5,LAP4,CDMP1	Sample	2.72443	0.579771
Blank	Sample	2.71059	1.21094
LOC132241	Sample	2.70747	1.18974
FNDC4,FRCP1,FLJ22362	Sample	2.6746	1.93495
GASC1,JMJD2C,AA517467,2410141F18RIK	Sample	2.66471	2.11506
APRF,STAT3,AW109958,1110034C02RIK	Sample	2.65622	1.08705
FOXA3,HNF3G,TCF3G,HNF-3G,TCF-3G	Sample	2.65073	1.59206
SOX8	Sample	2.64853	1.16461
Blank	Sample	2.64472	0.993131
Blank	Sample	2.63799	2.39333
DMT1,DMRT1	Sample	2.63529	1.78288
ZCCHC9,1810019C21RIK	Sample	2.62254	0.574974
MS2,ADAM8,C4.4A,CD156,LYPD3,CD156A,2310061G07RIK,E430039A18RIK	Sample	2.62197	3.01259
Blank	Sample	2.60932	1.25864
Blank	Sample	2.59765	1.28861
HSMNP1,C20ORF35,C20ORF169	Sample	2.59294	0.794351
Blank	Sample	2.5871	1.23121
MAL,TIRAP,WYATT,FLJ42305	Sample	2.58484	1.47654
CD106,VCAM1,VCAM-1	Sample	2.57023	1.22042
WIN,MPM2,FKH16,FOXM1,FOXM1B,HFH-11B,TRIDENT,AW554517,MPHOSPH2	Sample	2.56615	1.22841
MARCH2,MGC7259,9530046H09RIK	Sample	2.56238	1.38035
ASY,NSP,NOGO,RTN4,RTN-X,NOGO-A,NSP-CL,RTN4-A,RTN4-C,RTN4-B1,RTN4-B2,NBLA00271,NBLA10545,NI220/250	Sample	2.55369	1.85834
BC029811,BC029811.1,BI829959,BI829959.1	Sample	2.54371	1.29121
JUNB	Sample	2.52184	2.08917
PAX8,PAX-8	Sample	2.51688	3.90179
MAV,KLHL2,AU020744,KIAA4249,ABP-KELCH,MKIAA4249,6030411N21RIK	Sample	2.51499	0.384695
Blank	Sample	2.51445	0.0449438
GCAP7,USP45,AI843191,3110003C05RIK,4930550B20RIK	Sample	2.51299	1.01499
ZXDC,MGC7160,BC003332,A930012H20,B930086F11RIK	Sample	2.51024	3.64736
UNC93B,UNC93B1	Sample	2.49351	0.753747
DLAT,DLTA,PDC-E2,6332404G05RIK	Sample	2.49018	0.620476
Blank	Sample	2.48902	2.77601
GY,SMS,GYRO,AI427066	Sample	2.48902	0.705018
GK001,CCDC47	Sample	2.48691	1.14166
CEBP,CBF-A,CEBPA	Sample	2.48261	1.74909
IRX2,IRX6,MGC103290	Sample	2.48233	3.05148
MGC40574	Sample	2.47413	0.650678
SETD8,AA617402,AW536475,MGC117832,2410195B05RIK	Sample	2.47273	2.55621
ZYG11,ZYG11B,FLJ13456	Sample	2.4707	1.52024
SSBP2,HSPC116	Sample	2.46688	1.19654
HF10,HF.10,ZNF35	Sample	2.46365	0.23945
Blank	Sample	2.46243	2.01124
1700003D06RIK,3100004P22RIK	Sample	2.46182	1.97642
FRG1	Sample	2.4581	3.81864
SOX8,MGC24837	Sample	2.44428	4.01783
Blank	Sample	2.44081	2.17919
SP2,MKIAA0048,4930480I16RIK	Sample	2.4329	1.72796
LMPC8,PSMA3	Sample	2.42424	1.41562
AKR1C2	Sample	2.42185	1.30162
Blank	Sample	2.42057	2.14583
OTX2,E130306E05RIK	Sample	2.41558	1.34475
Blank	Sample	2.41431	1.7427
Blank	Sample	2.41412	1.1015
C9ORF100,FLJ14642,MGC44886,RP11-331F9.7	Sample	2.41155	2.16058
COPG,COPG1,AU019265,BC056168,D6WSU16E,MGC66965,D6ERTD71E	Sample	2.41104	1.09344
Blank	Sample	2.40941	1.33098
Blank	Sample	2.40875	1.43387
ZFP653,E430039K05RIK	Sample	2.39575	1.98456
CDX,CDX1,CDX-1	Sample	2.39241	2.32512
RSN,CYLN1,C81039,CLIP50,CLIP170,AV017631,CLIP-170,KIAA4046,MKIAA4046,1110007I12RIK,4631429H07RIK	Sample	2.39196	1.3876
AFDC1,ATAD1,FNP001,FLJ14600	Sample	2.39166	1.40819
Blank	Sample	2.39076	1.69364
CLRA,CLEC2E	Sample	2.39004	1.24
KA2,GRIK5,MGC118086	Sample	2.38788	1.06982
CHO1,KIF23,KNSL5,MKLP1,MKLP-1	Sample	2.36475	1.78462
SREBF1,SREBP1	Sample	2.35294	0.878901
Blank	Sample	2.3526	2.67416
VAT1,VAT-1	Sample	2.35065	1.2334
Blank	Sample	2.34921	1.64137
CEP55,1200008O12RIK,2700032M20RIK	Sample	2.34126	0.76939
LRRC2	Sample	2.33622	1.38993
Blank	Sample	2.33526	2.27528
IPP	Sample	2.33333	1.62802
Blank	Sample	2.32764	2.37188
RNPS1	Sample	2.32402	2.69018
PRMT6,HRMT1L6,AW124876,BB233495	Sample	2.32375	0.166667
MTX2,MGC111067	Sample	2.31286	2.06373
MTERF,4931431L11RIK,9230106K09RIK	Sample	2.30705	0.98
HNRPF,AA407306,MGC36971,MGC101981,4833420I20RIK	Sample	2.30403	0.599793
Blank	Sample	2.29955	1.5
LAST,SSBP3,SSDP1,AI854733,AW551939,2610021L12RIK,2610200M23RIK,5730488C10RIK	Sample	2.29836	2.01445
AGXT2L1,AI195447,1300019H02RIK	Sample	2.29494	1.0297
Blank	Sample	2.28902	2.61798
PCDH12,VECAD2,VE-CADHERIN-2	Sample	2.28152	1.34359
MEF2C,AV011172,5430401D19RIK,9930028G15RIK	Sample	2.27888	1.36273
Blank	Sample	2.27765	1.72992
Blank	Sample	2.277	1.91508
Blank	Sample	2.27662	1.98632
Blank	Sample	2.27294	1.89232
Blank	Sample	2.27168	1.76966
NR1D1	Sample	2.27136	1.65772
Blank	Sample	2.27119	2.27027
MGC31583,4930430E16RIK	Sample	2.2605	1.39825
Blank	Sample	2.25882	1.16858
PTCD1,MGC102367,1110069M14RIK	Sample	2.25767	1.71769
FSD1L,FSD1CL,MGC45564	Sample	2.25752	2.53597
PDG,PGD,PGAD,PGDH,SERA,3PGDH,PHGDH,3-PGDH,MGC3017	Sample	2.24966	0.0902846
CRD,CRX,CORD2	Sample	2.24482	1.31459
SP2	Sample	2.24104	2.26452
MGC91194	Sample	2.24	1.35381
CEBP,CBF-A,CEBPA	Sample	2.23897	1.94625
49KDA,SAP49,SF3B4,SF3B49,SF3B50,MGC36369,MGC36564,LOC666113	Sample	2.23785	0.529473
DPY19L3,LOC147991,DKFZP686J17135	Sample	2.23631	0.493583
TMEM24,1300006O23RIK	Sample	2.23036	0.458274
RVR,BETA,NR1D2,REV-ERB	Sample	2.2303	2.02604
GASP,GASP1,C87852,GPRASP1,MGC100209,2210415K24RIK,3110031O14RIK	Sample	2.22727	1.40899
GLT25D1,MGC38524,2810024B22RIK	Sample	2.22727	0.685225
GNPNAT1	Sample	2.22544	1.22027
PSMD2,TEX190,TEG-190,AA407121,9430095H01RIK	Sample	2.22544	0.628749
NT4,NT5,NTF4,NTF5,NT-4/5	Sample	2.22513	2.70724
MPTS,MCBPE,MOCO1,MOCS2	Sample	2.22277	0.22906
ATM,SETD8,AA617402,AI256621,AW536475,MGC117832,2410195B05RIK,C030026E19RIK	Sample	2.22137	1.67052
THPOK,ZFP67,C-KROX,ZBTB7B,MGC102577	Sample	2.21601	2.19034
SPS2,YSG3,SEPHS2	Sample	2.21601	0.866764
FAS,FASN,A630082H08RIK	Sample	2.21514	1.20838
FLJ35784	Sample	2.21326	1.91115
C10ORF26,FLJ20154,FLJ20367,MGC125648	Sample	2.20942	2.31689
I-1,IRAS,NISCH,KIAA0975	Sample	2.20339	1.05946
CEP1,BORG5,MSE55,AA980734,CDC42EP1,MGC103067,1810058K22RIK	Sample	2.20308	0.959693
Blank	Sample	2.19827	1.65029
PGBD3,FLJ90201	Sample	2.19355	0.481526
Blank	Sample	2.19294	1.08738
Control	empty vector	2.18848	1.25918
KRYN,SH3D19,AW011754	Sample	2.18821	0.665977
NIPA2,AB041581,2600017P10RIK,3830408P04RIK	Sample	2.18407	0.893485
TAGLN	Sample	2.18308	0.874052
RIBC1,FLJ32783,MGC46233,2610028I09RIK	Sample	2.18254	1.31109
DTL,RAMP,L2DTL	Sample	2.18208	1.86809
CCD1,CCD1CL,DIXDC1,BC048182,MGC61302,MKIAA1735,CCD1BBETAL,CCD1ABETA1L,CCD1BALPHAL,CCD1AALPHA1L,4930563F16RIK	Sample	2.18182	1.09636
RGMA,BC059072,MGC38550,MGC69915,C230063O06	Sample	2.18182	0.946467
Blank	Sample	2.16891	0.916239
4930506L13RIK	Sample	2.16387	3.57683
Blank	Sample	2.16036	0.984375
TPM4	Sample	2.15873	0.760634
Blank	Sample	2.15431	2.08854
ENP,CENPH,CENP-H,AU044255,1700021I11RIK,2410018A12RIK,2610042E16RIK,2810046K12RIK	Sample	2.15307	2.529
6820429M01	Sample	2.14826	1.78125
IRF6,MIRF6,AI876454,E230028I05RIK	Sample	2.14673	1.3728
HSPC274,C20ORF30,DJ1116H23.2.1	Sample	2.1466	1.00735
T3JAM,FLJ44151,TRAF3IP3,MGC117354,DJ434O14.3	Sample	2.13673	1.56601
4921517L17RIK,5430421B09RIK	Sample	2.13616	1.59375
ADCY2	Sample	2.13546	0.330761
PHC,SLC25A3,OK/SW-CL.48	Sample	2.13481	1.79607
UACA,NUCLING,2700059D02RIK	Sample	2.13288	0.965197
Blank	Sample	2.13177	0.979192
ZNF248	Sample	2.13152	0.81893
Control	empty vector	2.12923	0.632118
A030007D23RIK	Sample	2.12923	0.429942
MKIAA0232,D5ERTD579E,9030221A05RIK,A930018H20RIK	Sample	2.12863	1.125
C9ORF7,D9S2135	Sample	2.12756	1.91867
GAPCENA,RABGAP1,TBC1D11,RP11-123N4.2,DKFZP586D2123	Sample	2.12605	1.45318
Blank	Sample	2.12485	1.74017
Blank	Sample	2.12186	2.94636
ATPVD,ATP10D,D5BUC24E,MGC37731,9830145H18RIK	Sample	2.11789	0.438469
ATP13A2,AA589443,1110012E06RIK	Sample	2.11688	0.620985
Blank	Sample	2.11676	1.21514
HIBADH,AI265272,6430402H10RIK	Sample	2.11546	2.5995
GSTB4,GSTM4,GSTB-4,GSTM7-7,MGC40906,1110004G14RIK	Sample	2.1127	0.816705
BAP31,BCAP31	Sample	2.10428	3.27456
Blank	Sample	2.10405	2.58989
HSF1,AA960185	Sample	2.1039	2.63476
C10ORF91,BA432J24.4,RP11-432J24.4	Sample	2.10387	1.93078
FLJ30162,KIAA1586	Sample	2.10275	1.3969
Blank	Sample	2.09524	1.04754
CD26,DPP4,ADABP,ADCP2,DPPIV,TP103	Sample	2.09432	0.710983
Blank	Sample	2.09412	0.907326
CTRP6,C1QTNF6,AI415568,AW743441,2810036M19RIK	Sample	2.0938	0.859375
HOXD10,HOX-4.5,HOX-5.3,AI385591,AI874987	Sample	2.09062	1.83031
CRD,CRX,CORD2	Sample	2.09053	1.19333
FGFR4,FGFR-4	Sample	2.08499	2.11091
BOZF1,ZBTB8,AV220464,BC023839,MGC38362	Sample	2.08442	0.685225
TEX13A	Sample	2.08363	3.05602
SCML4,FLJ36252,DJ47M23.1	Sample	2.08303	1.37255
SPPL2A,2010106G01RIK,C130089K23RIK	Sample	2.08066	0.595657
Blank	Sample	2.08	1.48632
DAIP2,MDAIP2,NOSTRIN,LOC329416	Sample	2.08	1.37428
ALDH6A1,AI314632,MGC37325,1110038I05RIK	Sample	2.07653	1.02585
NRD1,NRD-C,AI875733,MGC25477,2600011I06RIK	Sample	2.07653	0.637022
DNIIR,RIIDN,TGFBR2,AU042018,TBETARII,TBETAR-II,1110020H15RIK	Sample	2.07595	0.689655
Blank	Sample	2.07352	0.711014
Blank	Sample	2.07099	1.86325
CAP1	Sample	2.07035	2.08696
FLD,LPIN1,KIAA0188,MKIAA0188,4631420P06	Sample	2.06861	1.09517
PSKH1	Sample	2.0678	1.83351
C85661,2210009G21RIK,2410004I22RIK	Sample	2.06769	0.644914
Blank	Sample	2.06498	1.53493
FIGNL1	Sample	2.06452	1.1919
FAM3A,MGC30343,1810037C20RIK	Sample	2.06354	0.958333
Blank	Sample	2.06118	1.21094
MIST1,BHLHB8,1810009C13RIK	Sample	2.06061	1.99496
NIZP1,ZFP496,BC040205,MGC36538,D130067D09	Sample	2.05998	1.0424
MDC,CCL22,ABCD-1,SCYA22,STCP-1,DC/B-CK,MGC34554,A-152E5.1	Sample	2.05956	0.157947
Blank	Sample	2.0578	2.13483
ACTN1,3110023F10RIK	Sample	2.05236	0.812219
Blank	Sample	2.05197	1.58671
BC023179,MGC37070,MGC118009	Sample	2.05171	1.91934
BC026682,MGC37700,2010309H15RIK	Sample	2.05171	1.01344
DNM3,AW061159,MKIAA0820,C530045C17,9630020E24RIK,B230343F03RIK	Sample	2.05171	0.574974
BAF60A,D15KZ1,SMARCD1,AA407987	Sample	2.05099	1.00179
PJA2,AI447901,AL022700,MGC27629,MKIAA0438,NEURODAP1	Sample	2.05063	0.541872
NPT2,NPT2A,SLC17A2,SLC34A1	Sample	2.04426	1.21537
ZNF415,FLJ11191	Sample	2.04403	1.8088
RIT1,CTIP2,BCL11B,B630002E05RIK	Sample	2.04219	1.45813
EWG,NRF1,ALPHA-PAL	Sample	2.04126	1.16687
	Sample	2.03819	1.3432
USP48	Sample	2.03782	1.25343
PKD2,PRKD2,AI325941	Sample	2.03636	1.85562
RSLCAN3,A530054K11RIK	Sample	2.03636	1.6142
GALNT7,GALNT13,GALNT15,GALNTL2	Sample	2.03567	0.286555
ELF2,EU32,NERF,NERF-2,NERF-1A,NERF-1B,AW111824,BB183398,MGC102660,2610036A20RIK,A230104O07RIK	Sample	2.03463	1.30982
4921506I22RIK	Sample	2.03376	1.0312
MISS,AU043776,MAPK1IP1,2310009E07RIK	Sample	2.03328	1.30729
Blank	Sample	2.03294	1.72992
GGTLA4,MGC50550,DJ831C21.2	Sample	2.03294	1.17211
C13ORF8,FLJ90413,KIAA1802	Sample	2.03272	1.02023
1500010G04RIK,G430041M01RIK	Sample	2.03229	1.23904
TRUP,RPL7A,SURF3	Sample	2.03175	3.18599
FN3K	Sample	2.03106	2.83194
4933426I21RIK	Sample	2.02689	0.777663
VIAL,COX6A1	Sample	2.02607	3.00756
54KDA,SRP54	Sample	2.02532	0.926108
RBM22,MGC91134,8430430L24RIK	Sample	2.02462	1.62252
Blank	Sample	2.02151	0.948749
RED1,ADAR2,ADAR2D,ADAR2G,ADARB1,DRABA2,DRADA2,ADAR2A-L1,ADAR2A-L2,ADAR2A-L3	Sample	2.02101	1.23346
LYS,LZM,LZP,LYZS,LZM-S1,AI326280	Sample	2.02075	0.605
FLJ23436	Sample	2.0192	0.600589
LY6E,RIGE,SCA2,LAMR1,RIG-E,SCA-2,TSA-1	Sample	2.01846	0.598848
Blank	Sample	2.01734	3.03933
Blank	Sample	2.0166	1.105
FLJ13291,SLC7A6OS	Sample	2.0152	0.593325
Control	empty vector	2.01407	1.3802
EM9,XPD,ERCC2,MGC102762,MGC126218,MGC126219	Sample	2.01159	0.971168
Blank	Sample	2.00941	0.755516
PDIK1L,BC027088,MGC36635	Sample	2.00649	0.770878
1700003D06RIK,3100004P22RIK	Sample	2.00646	3.34936
IRIP,ITIP,YRDC,AV303379,BC023823,MGC38336	Sample	2	1.33619
MPF,MSLN	Sample	2	1.04069
D3,DIO3,5DIII,TXDI3,DIOIII	Sample	1.99783	1.10754
Blank	Sample	1.99761	1.26341
TFAP2E	Sample	1.99283	1.06794
BC021395,KIAA4077,MGC29396,MGC36325,MKIAA4077	Sample	1.98966	0.665977
NUTF2	Sample	1.98883	3.20907
PARP8,FLJ21308,MGC42864	Sample	1.98844	1.4382
FOXG1,3110039M20RIK	Sample	1.98844	0.308989
SP-2,SPAP1,SPATA1	Sample	1.98841	1.38998
Blank	Sample	1.98805	0.553039
THOC6,WDR58,MGC2655	Sample	1.98776	0.591453
RPP14,AA682089,2610511E03RIK	Sample	1.98701	0.937901
DRAP1,2310074H19RIK	Sample	1.9851	2.06549
PFN,PFN1	Sample	1.98138	3.27456
GRRP1,FLJ14050,RP11-96L14.5	Sample	1.97815	1.041
Blank	Sample	1.97647	1.21801
HRY,HES1	Sample	1.9751	1.05
TTC13,BC017545,MGC28881,MGC105232	Sample	1.97468	0.906404
MLKL,9130019I15RIK	Sample	1.97403	0.873662
FHF1,FGF12,AV114868	Sample	1.9714	0.533643
ZNF333,KIAA1806	Sample	1.97113	1.56358
CAR1,CAR-1,AW555628,MGC118082	Sample	1.9697	1.12189
S5B,PSMD5,W91691,AW475925,KIAA0072,MKIAA0072,1500032A03RIK	Sample	1.96933	0.699801
TRAM2,KIAA0057	Sample	1.96923	0.698656
RIF1,C1ORF103,FLJ11269,RP11-96K19.1	Sample	1.96859	0.965373
AP2,LBPL,FABP4,ALBP/AP2	Sample	1.96648	0.821159
Blank	Sample	1.96532	0.595506
DCRA,DSCR3,DSCRA,MGC117385	Sample	1.96524	2.82246
PF1,PHF12,KIAA1523,MGC131914	Sample	1.96372	1.74897
BCL10	Sample	1.96328	1.33675
NID67,MST150,MGC117221,MGC126887,MGC126889	Sample	1.9606	1.50531
Blank	Sample	1.95765	1.4722
C19ORF21	Sample	1.9546	2.21216
GSTT1,GSTT1-1,AI255817	Sample	1.95436	1.6
Blank	Sample	1.95188	1.53468
CTCF,AW108038	Sample	1.95172	2.30747
Control	empty vector	1.95158	1.34509
RBBP9	Sample	1.95158	1
Blank	Sample	1.94856	1.41667
LIG3,MGC78176,D11WSU78E	Sample	1.94856	0.916667
ZFP295	Sample	1.94805	1.02784
C1ORF22	Sample	1.94764	1.49843
YB1,BP-8,CSDB,DBPB,YB-1,YBX1,CSDA2,NSEP1,NSEP-1,MDR-NF1,MGC104858,MGC110976,MGC117250	Sample	1.9467	1.17147
CDCP1,AA409659,9030022E12RIK,E030027H19RIK	Sample	1.94646	0.820513
RAB14,AI314285,AI649155,0610030G24RIK,2810475J17RIK,A830021G03RIK,D030017L14RIK	Sample	1.94618	1.3918
CAR6,DOC1	Sample	1.94618	1.04668
CRX,CRX1	Sample	1.94595	2.36505
JUNB	Sample	1.93939	1.66627
CNN3,C85854,1600014M03RIK	Sample	1.93939	1.6
YPEL5,CGI-127,2310076K21RIK	Sample	1.93939	0.833136
Blank	Sample	1.93882	1.84996
TOB2	Sample	1.93045	0.426396
SYNGR3	Sample	1.92857	0.916488
SOX9,AV220920,KIAA4243,MKIAA4243,2010306G03RIK	Sample	1.92857	0.895075
MEKK3,MAP3K3,MAPKKK3	Sample	1.92816	1.96055
CRY1,PHLL1	Sample	1.92539	0.379562
OR,CHX10,HOX10,HOX-10	Sample	1.92531	0.835
CD8,MAL,P32,CD8A,LEU2	Sample	1.92507	0.106614
TOP3,TOP3A	Sample	1.92471	2.11827
ECT2,AI528536,KIAA4037,MKIAA4037	Sample	1.92208	0.415418
METT10D,2610100D03RIK,2810013M15RIK,A830095F14RIK	Sample	1.92122	1.51098
MMS2,C81524,UBE2V2,AI848315,MGC102399,6820402M05,1110021H13RIK,4632410D19RIK,5730524P06RIK	Sample	1.92121	1.36331
DTX3L,AU042200,BC023741,MGC103262	Sample	1.92121	1.14083
Blank	Sample	1.92115	1.37306
IPT,MOD5,TRIT1,FLJ20061	Sample	1.92	0.836852
SLC16A4,AW146050,MGC37305	Sample	1.91934	0.301965
HSMT3,SMT3B,SUMO2,SMT3H2,MGC117191	Sample	1.91837	0.954733
KLF7,UKLF	Sample	1.91697	1.60428
Blank	Sample	1.91529	1.01677
MAL,MPV17,VIP17	Sample	1.90955	1.53932
Control	empty vector	1.90798	0.739563
SCOTIN,2310008D10RIK,6430628I05RIK	Sample	1.90717	0.952381
MOR174-6,OLFR1166	Sample	1.90476	1.27572
C1ORF74,FLJ25078	Sample	1.90476	0.610509
IPOB,IMPNB,KPNB1,MGC8315,AA409963	Sample	1.9037	0.955414
PI1,AAT2,DOM1,AAT-2,SPI1-1,SPI1-3,MGC117839,SERPINA1A	Sample	1.90303	0.994083
CYP4F16,AI746515,2310021J05RIK	Sample	1.90279	0.810755
HMG1,HMGB1,LOC545555,MGC103168,MGC103169,MGC117896,MGC117897	Sample	1.90154	0.737044
MGC91100,MGC91107,LOC245128	Sample	1.90043	3.08816
MPPE1,CHMP1B,C10ORF2,CHMP1.5,C18-ORF2,LOC653633	Sample	1.90035	0.831563
AP3M1,MGC22164	Sample	1.89798	0.867052
HMGCS1,MGC36662,MGC98430,B130032C06RIK	Sample	1.8961	0.946467
VRK3,AI428238	Sample	1.8961	0.672377
SAMD3,FLJ34563,MGC35163	Sample	1.89433	2.55479
LOC442535	Sample	1.89286	0.800667
24B2,STAC2,AW240854,MGC38869,24B2/STAC2	Sample	1.88961	1.11349
BC021442	Sample	1.88957	1.25646
COL4A5	Sample	1.88923	0.534869
IRF2,IRF-2,AI646973,MGC117893,9830146E22RIK	Sample	1.88485	1.47692
FLJ20375,KIAA1797	Sample	1.88308	0.573257
SOM,GRHL3,TFCP2L4,MGC46624	Sample	1.88292	3.89035
HOX4,HOX4C,HOXD9,HOX-4.3,HOX-5.2	Sample	1.88292	1.49225
Blank	Sample	1.88235	2.609
P59,GRS2,GOLPH2,GORASP2,GRASP55,AW552058,0610011A07RIK,2410043M02RIK,5730520M13RIK,9430094F20RIK	Sample	1.88235	0.539326
GBP,PIAS1,DDXBP1,2900068C24RIK	Sample	1.87967	1.68
Blank	Sample	1.87739	3.21184
T-BET,T-PET,TBLYM,TBX21	Sample	1.87698	2.00167
Control	empty vector	1.87254	1.65099
EPS15R,EPS15L1,AI593686,EPS15-RS,9830147J04RIK	Sample	1.87144	1.67078
Blank	Sample	1.8711	2.4961
EB1,EB2,RP1,MAPRE2,AI314113,D18ABB1E,C820009F03RIK	Sample	1.87013	0.852248
Blank	Sample	1.86993	0.732824
MYO5C,BB085560,C330029I24,9130003O20RIK	Sample	1.86965	1.63224
SDC2,HSPG1,SYND2,AA960457,SYNDECAN-2	Sample	1.86722	1.46
Blank	Sample	1.86353	1.48632
Blank	Sample	1.86127	2.8764
BIT,MFR,P84,SIRP,MYD-1,SHPS1,SIRPA,CD172A,PTPNS1,SHPS-1,SIRPALPHA,SIRPALPHA2,SIRP-ALPHA-1	Sample	1.86077	3.18803
Control	empty vector	1.85902	1.34923
HSPB6,1810054G18RIK	Sample	1.85458	0.826686
MBNL,MBNL1,MKIAA0428	Sample	1.85455	1.31598
EFL2,EFNA3,EPLG3,LERK3,EHK1-L	Sample	1.85451	2.3288
SULT1C,SULT1C2,MGC34422	Sample	1.85424	1.07747
RVR,BETA,NR1D2,REV-ERB	Sample	1.85327	1.71693
Control	empty vector	1.85319	1.47237
Control	empty vector	1.8473	1.27456
TCP10,MGC34049	Sample	1.84557	1.2627
JKAP,JSP1,MKPX,DUSP22,AW212235,MGC118031,1110028K04RIK	Sample	1.84242	1.51953
TLR7	Sample	1.84127	0.126772
MSG1,SMR1,AA589601	Sample	1.84085	1.10249
Blank	Sample	1.84	1.20388
FANCB,BC022692,MGC31411	Sample	1.83937	1.32254
FAM36A,FLJ43269	Sample	1.83895	0.949816
2900022K02RIK,5830415L20RIK	Sample	1.83766	0.8394
Blank	Sample	1.83682	1.00781
JADE1,PHF17,FLJ22479,KIAA1807	Sample	1.83394	2.21064
EZI,ZFP467,AB041616,AI426952,AV017623,MNCB-3350,1190001I08RIK	Sample	1.83347	1.23434
ETL1,D6PAS1,AV081750,AW226546,SMARCAD1,MKIAA1122	Sample	1.83267	0.635061
Blank	Sample	1.83237	1.97753
ZMYND11,2210402G22RIK	Sample	1.83003	0.472272
DEY,SEY,PAX6,AEY11,PAX-6,GSFAEY11,1500038E17RIK	Sample	1.82929	0.287165
	Sample	1.82755	1.07006
ZFP629,9330199A09RIK	Sample	1.82723	1.04284
SEH1,SEH1A,SEH1B,SEH1L,SEC13L	Sample	1.82723	1.47744
DHODH,AI834883,2810417D19RIK	Sample	1.82468	1.07923
ATP1A1,ATPA-1,BC010319,MGC38419	Sample	1.82465	1.80966
IXL,ZFP36,AU020902,2810405O22RIK	Sample	1.82436	1.1449
TEX13A,MGC131984	Sample	1.82313	1.23868
TIP5,MGC7995,BC004636,MGC67805	Sample	1.82307	1.32484
SLC35E1,FLJ14251,MGC44954	Sample	1.82143	1.70809
Blank	Sample	1.82143	1.07089
D4S43H,D5H4S43,BC023882,D5H4S43E,MGC36997,MGC38108,MGC38583	Sample	1.81818	1.30193
PAP20,AI645998,BC016423,KIAA2006,MGC25933,MKIAA2006	Sample	1.81788	1.10803
EIF4D,EIF5A,MGC6725,AA410058,D19WSU54E	Sample	1.81709	1.52081
Blank	Sample	1.8164	1.31282
DEBT,PLXNB2,MKIAA0315,1110007H23RIK	Sample	1.81593	0.860393
2210016L21RIK	Sample	1.81593	0.628749
TERE1,UBIAD1,AI426463,AW320947,1200002M06RIK	Sample	1.81543	1.08333
LMNT2,NTNG1,NTNG2,KIAA0625,KIAA1857,MGC21884,BA479K20.1	Sample	1.81542	0.761434
Blank	Sample	1.81513	0.973783
DLG2	Sample	1.81406	0.835391
RSE1,SF3B3,SAP130,AA409318,MKIAA0017,D8ERTD633E,1810061H24RIK,5730409A01RIK	Sample	1.81179	0.583247
SOX9,AV220920,KIAA4243,MKIAA4243,2010306G03RIK	Sample	1.81169	1.31049
Blank	Sample	1.81151	1.60342
Blank	Sample	1.81142	2.44322
Blank	Sample	1.81123	1.37306
GRB7,KIAA4028,MGC78181,MKIAA4028	Sample	1.80938	0.713542
MDN1,GM135,AA958993,A130070M06,4833432B22RIK	Sample	1.80923	0.53231
FLJ10661	Sample	1.80923	0.516955
ASF,SF2,SFRS1,SRP30A	Sample	1.80773	0.392891
ADH8,ADHFE1,AI043035,6330565B14RIK	Sample	1.80765	0.554292
Blank	Sample	1.80706	0.766108
GAN,GAN1,KLHL16	Sample	1.80645	0.462455
BC017647,MGC28990	Sample	1.80591	1.58949
ZDHHC20,AI448102,5033406L14RIK,B230110O18RIK	Sample	1.80591	1.18227
GBA2,AD035,KIAA1605,MGC16895,DKFZP762K054	Sample	1.80521	0.84789
EGRA,TIEG,KLF10,TIEG1	Sample	1.80521	0.0510304
ALK2,SKR1,ACTRI,ACVR1,ACVRLK2	Sample	1.80505	0.913452
IBRAF,HMG20A,1200004E06RIK,5730490E10RIK	Sample	1.80347	2.21662
RBM5,D030069N10RIK	Sample	1.80333	0.729167
FCRH3,FCRL3,IFGP3,IRTA3,SPAP2	Sample	1.80308	0.859885
ZFP672,4930488P06RIK,4930511N19RIK	Sample	1.80067	1.24416
1700029I01RIK	Sample	1.8	0.951479
Control	empty vector	1.79795	0.758874
Blank	Sample	1.79769	3.66854
WNT2	Sample	1.79769	0.994382
VATD,VMA8,ATP6M,ATP6V1D,1110004P10RIK	Sample	1.79755	0.596421
OR9Q1	Sample	1.79592	0.73251
LDHD,D8BWG1320E,4733401P21RIK	Sample	1.79548	1.23904
P58,CL-6,NKAT,GL183,NKAT2,CD158B,NKAT2A,NKAT2B,CD158B2,KIR-K15,KIR2DL3,KIR-023GB	Sample	1.79543	0.713243
RPS13,MGC102403,MGC118043,2700063M04RIK	Sample	1.79394	1.40118
RPS2,LLREP3,MGC102851,MGC117344,MGC117345	Sample	1.79374	0.31563
BRD3,ORFX,FSRG2,RINGL3,AW060456,2410084F24RIK	Sample	1.79141	3.12525
RNF167,AU019305,AV328608,0610010G05RIK,5730408C10RIK	Sample	1.78992	0.669164
DDX30,DHX30,FLJ11214,KIAA0890	Sample	1.78936	2.73424
	Sample	1.78875	0.569185
G630039H03RIK	Sample	1.78697	0.339193
MAR6,MART6,LDOC1L,BC058638,MGC73499	Sample	1.78571	0.82227
Control	empty vector	1.78268	1.25236
PP2CA,PPM1A,MGC9201,PP2C-ALPHA	Sample	1.78122	1.87465
C16ORF44,FLJ12543	Sample	1.78099	1.6684
MKP5,MKP-5,DUSP10	Sample	1.78038	0.861689
Control	empty vector	1.77984	1.04401
GDS1,BC011279,MGC18981,RAP1GDS1,E030024I16RIK	Sample	1.77871	1.05874
MKP-5,DUSP10,AI158871,2610306G15RIK	Sample	1.77628	1.53596
GAX,MOX2,MEOX2,MOX-2,AI528662	Sample	1.7738	1.49894
DHPR,PKU2,QDPR,D5ERTD371E,2610008L04RIK	Sample	1.77281	2.27204
Blank	Sample	1.77234	1.28889
CLAC,ATCAY,BNIP-H,KIAA1872	Sample	1.76796	1.16745
ERM,ETV5,1110005E01RIK,8430401F14RIK	Sample	1.76687	1.06958
D2ERTD391E,1110053A20RIK	Sample	1.76623	0.792291
PXN,AW108311,AW123232	Sample	1.76623	0.411135
ZNF610,FLJ36040,MGC102679,DKFZP547A1010	Sample	1.76593	1.82094
C2ORF4,CGI-27,NS5ATP7,FLJ25031,DKFZP434I0135	Sample	1.76593	1.55387
53BP2,ASPP2,X98550,TP53BP2,AI746547,PPP1R13A,TRP53BP2	Sample	1.76366	1.35286
94KDA,APG-1,OSP94,HSPA4L,AI461691,MGC117843	Sample	1.76364	1.40592
TCF7,TCF-1,MGC47735	Sample	1.76344	1.06794
EBF4,O/E-4,KIAA1442,RP5-860F19.3	Sample	1.76255	0.717949
CSRP2BP,AU023459,D2WSU131E,D2ERTD473E,E430020F17,2510008M08RIK	Sample	1.76215	0.471562
C2A,ABPB,SCGB2B5	Sample	1.76103	0.74116
ZNF3,A8-51,HF.12,KOX25,PP838,ZFP113,FLJ20216	Sample	1.75916	0.793284
Blank	Sample	1.75866	0.839094
CLTC,CHC17,CLH-17,CLTCL2,KIAA0034	Sample	1.75765	2.04103
NPD014,C1ORF63,DJ465N24.2.1,RP3-465N24.4	Sample	1.7563	2.58677
Blank	Sample	1.7563	1.55805
Blank	Sample	1.75529	1.1015
WDR32,CG7943,MCART1,MGC14836	Sample	1.7551	0.802469
CSNA,CSN1S1,AA959832,AW212882	Sample	1.75419	2.58438
RNGTT,AU020997	Sample	1.75349	2.3836
PCNP,RPS18,DKFZP781I24156	Sample	1.75203	1.55387
PSA,EPIP,PSAT,PSAT1,AL024078,AL024083,AU040266,D8ERTD814E	Sample	1.75168	0.83815
Blank	Sample	1.75052	2.70203
CDC73,HRPT2,C81219,BC027756,MGC29274,MGC36559,8430414L16RIK,C130030P16RIK	Sample	1.74974	0.678387
VPS37A,AW261445,D8ERTD531E,2210018P21RIK,4930592A21RIK	Sample	1.74974	0.368149
AMDHD1,HMFT1272,MGC35366	Sample	1.74832	0.955577
RPS7	Sample	1.74765	1.15892
P53R2,RRM2B,MGC42116,MGC102856,DKFZP686M05248	Sample	1.74739	2.26404
LARP2,MGC75174,MGC117277,DKFZP686L13217	Sample	1.74739	1.57208
FOXI2,B130055A05RIK	Sample	1.74545	2.19645
TRAM1,TRAMP,MGC1174,1810049E02RIK	Sample	1.74401	0.698573
CDH17,HPT-1,HPT-1/LI	Sample	1.74333	1.1713
Blank	Sample	1.74281	1.88542
Blank	Sample	1.74118	2.84907
TGIFLX,TGIF2LX,MGC34726	Sample	1.74059	1.67188
PLCG2,PLCG-2,MGC38590	Sample	1.74026	1.17345
TR,HPP1,TPEF,TENB2,TMEFF2	Sample	1.73937	2.01374
HOXB13	Sample	1.73656	1.23278
Blank	Sample	1.73647	1.26037
P50,LSP1,PP52,WP34,LSP-1	Sample	1.73557	2.65995
ANX8,ANXA8,AI466995,MGC40628	Sample	1.73557	0.957547
Control	empty vector	1.73413	0.790659
C85957,CGI-15,OVCOV1,SLC35C2,D2WSU58E,MGC18664	Sample	1.73235	1.39811
1700067C01RIK,A230107C01RIK	Sample	1.73228	0.37247
VDAC2,VDAC6,TALDO1	Sample	1.73184	2.78589
Blank	Sample	1.73176	2.0053
LBN,EVC2,LIMBIN,1110017L09RIK	Sample	1.73109	1.55306
GLT8D3,FLJ43151,LOC283464	Sample	1.73052	1.92157
IGHG1,IGHG2,CONSTANT,DKFZP686I04196,IMMUNOGLOBULIN	Sample	1.72885	1.7481
B4GALT4,B4GAL-T4,BETA4GAL-T4	Sample	1.72881	0.921081
LOC159090,MGC131814,RP11-308B5.5	Sample	1.72789	1.18519
DDX17,GM926,C80929,AI047725,MGC79147,2610007K22RIK,A430025E01RIK	Sample	1.72727	1.2334
P18,INK4C,INK4D,C77269,CDKN2C,P18INK4C	Sample	1.72727	0.668094
ZNF573,FLJ30921	Sample	1.72689	0.958801
RPL18A,2510019J09RIK	Sample	1.72643	1.18192
FKBP6,LOC442578	Sample	1.72619	0.563803
Blank	Sample	1.72614	1.63
RAVER1,KIAA1978	Sample	1.72521	0.195471
SPI7,MASPIN,AI462524,AI646751,SERPINB5,OVALBUMIN,1110036M19RIK	Sample	1.72462	1.10268
TMEM15,KIAA1094	Sample	1.72323	0.846715
FLJ21742	Sample	1.72308	1.5048
BCLP,CAC-1,TMEM54,MGC10137	Sample	1.72308	0.824056
MAK,DJ417M14.2	Sample	1.72308	0.639795
ZNF525,KIAA1979	Sample	1.72254	0.747191
AI550407,9030607L17RIK	Sample	1.72228	0.910891
A13,A10',UGT1A6,UGT1A10,UGT1A7C	Sample	1.72079	0.616339
CSP,DNAJC5,AU018536,2610314I24RIK	Sample	1.72079	0.517063
Blank	Sample	1.72043	1.40644
OC1,HNF6,HFH12,HNF6B,ONECUT1,D9ERTD423E	Sample	1.71969	0.79892
HOX3H,HOXC11,MGC4906	Sample	1.71934	0.879326
TMEM111,AI225901,AW260416,0610039A15RIK	Sample	1.71695	1.733
KE04,KEO4,SPFH1,C10ORF69,RP11-316M21.1	Sample	1.71595	2.63815
Blank	Sample	1.71595	1.42602
C-1,OOG,OOG1	Sample	1.71515	1.1503
HNRPA3,HNRNPA3,MGC37309,MGC101940,2410013L13RIK,2610209F03RIK,2610510D13RIK	Sample	1.71339	0.966262
Blank	Sample	1.71256	1.70312
AHDC1,MGC29331,D030015G18RIK	Sample	1.71256	1.42188
Blank	Sample	1.71166	0.890656
Blank	Sample	1.71128	1.17186
LOC442535	Sample	1.71098	1.49438
ADAMTS16,MGC37086	Sample	1.70838	1.27818
BLES03,N28173,AI837181	Sample	1.70838	0.806618
ACP1,HAAP,MGC3499,MGC111030	Sample	1.70568	0.983308
FHX,FOXJ2	Sample	1.70552	0.552684
Blank	Sample	1.70549	0.973988
4931406C07RIK	Sample	1.70464	0.788177
LOC388882	Sample	1.70462	0.478567
IRAK2,IRAK-2,AI649099,MGC102586,6330415L08RIK	Sample	1.70303	1.86036
NABP1,AI852561,4930434H03RIK,4930442A21RIK,4930488J04RIK,4933440J18RIK,5830411E10RIK	Sample	1.70303	1.37751
TRA2A,HSU53209	Sample	1.70246	0.470588
MRPL50,MRP-L50,FLJ20493,FLJ21990	Sample	1.70138	0.641711
LIPH,LPDLR,PLA1B,MPA-PLA1,D16WSU119E,C130037N08RIK	Sample	1.69987	0.793826
BRDG1,STAP-1,AI586015	Sample	1.69645	1.75389
HLF,MOP2,EPAS1,HIF-2ALPHA	Sample	1.69645	1.01839
	Sample	1.69634	0.486884
MTFMT,2310020P08RIK	Sample	1.6962	0.79803
CLK4,C85119,AI987988	Sample	1.6946	1.97985
IRF6,MIRF6,AI876454,E230028I05RIK	Sample	1.6944	1.04167
HEC,HEC1,KNTC2	Sample	1.69434	0.955162
UBXD4,MGC7992,6330407P03RIK	Sample	1.69317	0.509554
TGDS,TDPGD	Sample	1.69231	0.777991
FLJ38451,MGC117233,MGC119731	Sample	1.69177	1.82094
TMEM19,FLJ10936	Sample	1.6911	0.768101
ZFP566	Sample	1.69063	0.720988
Blank	Sample	1.69009	1.84971
Blank	Sample	1.68947	0.919654
NIPP1,PPP1R8,AU044684,MGC38560,6330548N22RIK	Sample	1.68831	0.441113
PLD2	Sample	1.68738	0.877838
GM2A,AA408702,AW215435	Sample	1.68715	2.10076
LSFR2,DOLPP1,AB030189,0610011H20RIK	Sample	1.68356	1.96898
COIL,CLN80,C79982,MGC37472,P80-COILIN	Sample	1.68356	0.293692
C78303,2810485I05RIK	Sample	1.68209	1.35963
Blank	Sample	1.68208	0.719101
M6A,GPM6,GPM6A,MGC38999	Sample	1.68189	1.25236
RABL,RAB5C,AI326010	Sample	1.68182	0.753747
CHN1,ARHGAP2,AI413815,0610007I19RIK,0710001E19RIK,1700112L09RIK,2900046J01RIK	Sample	1.68182	0.753747
MUT,D230010K02RIK	Sample	1.68098	1.97217
C87414,MGC60750,MGC91124,MGC103218	Sample	1.68	0.834293
SGEF,CSGEF,HMFN1864,DKFZP434D146	Sample	1.68	0.396673
PFKFB4	Sample	1.67956	0.957905
ARHGAP9,AU043488,MGC37568	Sample	1.67942	1.19131
AI480686,TRAPPC6A,MGC117907,1810073E21RIK,4930519D19RIK	Sample	1.67879	1.03669
TACC3	Sample	1.67525	1.05308
TSE1,TSE-1,PRKAR1A,RIALPHA,1300018C22RIK	Sample	1.67469	0.482659
CSN2,CSNB	Sample	1.67385	0.762636
EDG2,LPA1,EDG-2,LPAR1,VZG-1,GPCR26,MREC1.3,REC.1.3	Sample	1.67323	1.20182
MGC16824	Sample	1.67094	0.744298
4.1-G,EPB41L2,DKFZP781H1755	Sample	1.67072	0.101029
FOSB	Sample	1.66893	1.41975
HIPK2,STANK,1110014O20RIK,B230339E18RIK	Sample	1.66883	1.61884
ATP2A1,SERCA1	Sample	1.66871	1.44334
CHIP,STUB1,AW046544,0610033N24RIK,2210017D18RIK,2310040B03RIK	Sample	1.66863	1.42923
C77040,2900092E17RIK	Sample	1.66853	2.62469
SYT11,SYT12,KIAA0080,MGC10881,MGC17226,DKFZP781D015	Sample	1.66804	0.113837
ASH,GRB2,AA408164	Sample	1.66667	1.15503
Blank	Sample	1.66478	2.07568
Blank	Sample	1.66474	3.02809
PEO,POLG,SCAE,POLG1,POLGA,SANDO	Sample	1.66463	2.38974
PHF22,INTS12,AI666778,1110020M19RIK,2810027J24RIK,4930529N21RIK,A230056J18RIK	Sample	1.66415	0.625
Control	empty vector	1.66314	1.34104
MCCB,MCCC2	Sample	1.66314	0.248555
TMEM9B,C11ORF15	Sample	1.66308	0.286055
ERGL,CPLX3,CPXIII,LMAN1L,BC016632,MGC21420,MGC38804,ERGIC-53L	Sample	1.66234	0.779443
LAMC3,AI562206,AW240805	Sample	1.66061	1.74675
SDHC,AI316496,AU019277,MGC103103,0610010E03RIK	Sample	1.65966	0.98377
POLR2H,MGC8248,MGC103049,2700097O09RIK	Sample	1.65733	1.45648
EIF4,DDX2A,BM-010,EIF4A1	Sample	1.65693	1.34114
Blank	Sample	1.65647	1.21447
S6K1,70KDA,P70S6K,RPS6KB1,AA959758,AI256796,AI314060,P70/85S6K,2610318I15RIK,4732464A07RIK	Sample	1.65538	0.412028
BSAS,HOX1,HOX1F,HOXA1,MGC45232	Sample	1.65476	1.12093
PNRC2,FLJ20312,MGC99541	Sample	1.65469	0.989378
C430006L12,6230410P16RIK	Sample	1.6546	0.678387
C77770,COMMD8,D5BUC26E,MGC106259	Sample	1.65455	1.85562
ZFP202,ZNF202,C130037E22RIK	Sample	1.65445	1.26505
Blank	Sample	1.65352	1.25387
AGS3,GPSM1,AW107933,D2BWG1335E,1110034G11RIK,1810037C22RIK	Sample	1.65204	0.973958
CCDC21,FLJ13976,FLJ22000,DKFZP434P232,DKFZP434L0117	Sample	1.65159	0.927746
MGC15875	Sample	1.65102	0.49635
VIK,VIK-1,ZNF655,MGC5521,FLJ23461,MGC10859,MGC16203,DKFZP686M1631	Sample	1.65079	0.547123
MIR,MLXIP,MONDOA,KIAA0867	Sample	1.65079	0.213511
AP2,LBPL,FABP4,ALBP/AP2	Sample	1.64991	0.90566
OTB2,OTU2,OTUB2,MGC3102,FLJ21916,C14ORF137	Sample	1.64923	0.62444
ANKRA,ANKRA2	Sample	1.64862	0.744621
IRX2,IRX6,MGC103290	Sample	1.64848	0.871006
5830417C01RIK,DKFZP586C1019	Sample	1.64618	3.8136
MEF2A,ADCAD1,RSRFC4,RSRFC9	Sample	1.64504	0.745299
TIC,PSD4,EFA6B	Sample	1.6442	0.16464
ARL11	Sample	1.64308	0.793346
VPS18,MGC36479,9930024E13RIK	Sample	1.64286	1.12634
PRPF38A,AB041580,2410002M20RIK,5031400M07RIK	Sample	1.64168	1.92679
HEB,ME1,REB,ALF1,HTF4,HTF-4,TCF12	Sample	1.64143	1.34068
TOG,CKAP5,CH-TOG,FLJ35359,KIAA0097	Sample	1.6414	0.100104
KIAA0350,MGC111457	Sample	1.64079	2.17299
1700003D06RIK,3100004P22RIK	Sample	1.63832	0.544081
CAPZ,CAZ1,CAPPA1,CAPZA1	Sample	1.63692	0.68842
S100,S100A,S100A1,AI266795	Sample	1.63618	0.314524
H2,H3,H4,H5,CEK,FLG,FLT2,KAL2,BFGFR,C-FGR,CD331,FGFR1,N-SAM	Sample	1.63536	0.194574
Control	empty vector	1.63499	0.839907
PFKP,PFK-C,1200015H23RIK,9330125N24RIK	Sample	1.63445	1.45318
A4,ATP6N1B,ATP6V0A4	Sample	1.63397	0.783354
USMG5,2010301L15RIK	Sample	1.63392	0.624612
KCTD14,D7ERTD760E	Sample	1.63392	0.301965
Blank	Sample	1.63234	1.64162
OGT,AI115525,1110038P24RIK,4831420N21RIK	Sample	1.63186	1.29562
UBCH9,UBCM2,UBE2E3	Sample	1.63152	1.24431
ITIH5,E130106B02,5430408M01RIK	Sample	1.63151	0.749634
OTX2,E130306E05RIK	Sample	1.6315	1.90553
Control	empty vector	1.63128	0.816121
ACK,ACK1,PYK1,TNK2,CDGIP,AW552477,MGC37479	Sample	1.62978	0.558428
Control	empty vector	1.62963	1.02716
MOCS1,AI043170,AW536397,3110045D15RIK	Sample	1.62826	1.12761
CDK9,PITALRE	Sample	1.62814	2.23497
1110014C03RIK	Sample	1.62814	1.46901
KIAA1539,MKIAA1539,B230312A22RIK	Sample	1.62784	1.45312
CAR,LEU5,RFP2,DLTET,KCNRG,RNF77,TRIM13	Sample	1.62696	0.554745
KRAZ1,ZFAS8,ZFP53,ZFP-53,ZFP118,D030067O06RIK	Sample	1.62643	1.62811
Blank	Sample	1.62643	1.41728
ZSWIM6,MKIAA1577,2900036G02RIK	Sample	1.62605	0.379526
Control	empty vector	1.62598	0.815287
DLC2,GT650,4902678,STARD13	Sample	1.62485	0.595948
ALFY,WDFY3,ZFYVE25,KIAA0993,MGC16461	Sample	1.62304	0.566632
TSP,TSBP,SH2BP1,AA409336	Sample	1.62179	0.75
SE-P,SELP,SEPP1,AU018766,D15UCLA1	Sample	1.62011	3.80856
TMEM55B,BC039161,MGC118137	Sample	1.61818	1.43905
53KDA,PAF53,PRAF1,POLR1E,AU042259,D030019D19RIK	Sample	1.61817	1.15081
FXYD6	Sample	1.61761	1.19575
Blank	Sample	1.61746	1.57878
BC034664	Sample	1.61688	1.43897
TEX10,BC006867,MGC11792,2610206N19RIK,2810462N03RIK	Sample	1.61608	0.995375
PB1	Sample	1.61411	0.88
AU017192,4932413O10,1810048J11RIK	Sample	1.61411	0.435
RIS,RASL12	Sample	1.61345	1.31336
MRPL50,AA408971,AI317351,D4WSU125E	Sample	1.61345	1.01873
CLASP2,MKIAA0627,CLASP2BETA,1500004F14RIK	Sample	1.61324	0.641158
BEX1,BEX4,REX3,AA407839,AU018692,MGC107097	Sample	1.61254	0.547771
Blank	Sample	1.61205	0.553514
HDLBP,AA960365,AI118566,D1ERTD101E,1110005P14RIK	Sample	1.6108	1.18686
C030036P15RIK	Sample	1.60996	0.49
CYP27,CYP27A1,1300013A03RIK	Sample	1.60894	2.0806
LDC,LUM,SLRR2D	Sample	1.60804	1.61332
TAT,MGC37772,MGC37789,MGC37790,MGC37819,MGC37828,MGC37842	Sample	1.6039	1.17773
9430001M19,A630047E20RIK	Sample	1.60363	1.5625
CD37,TSPAN26	Sample	1.60358	0.785563
Control	empty vector	1.60289	0.955162
YTHDF1,8030473O16,2210410K23RIK	Sample	1.60209	1.09254
SECP43,TRSPAP1,1110007F05RIK	Sample	1.60172	1.78784
DEOC,DERA,2010002D22RIK,2500002K03RIK	Sample	1.59916	1.02791
DCK,MGC117410	Sample	1.59907	0.218513
D8C6,ZNF75,ZNF82,MGC126327	Sample	1.59846	0.576505
APC3,HNUC,CDC27,CDC27HS,AI452358,BC023187	Sample	1.59798	1.32251
BC021442	Sample	1.59742	0.831683
D9UCLA1,D130038B21RIK	Sample	1.5974	0.8394
CLP,CALML3	Sample	1.5965	0.367201
ZNFX1,FLJ39275,MGC131926	Sample	1.59637	0.794239
SNO,SKIL,SKIR,SNON,SNON2,SNO-DE3,9130011J04RIK	Sample	1.59593	1.04832
JUB	Sample	1.59404	1.10849
FKSG44,FLJ32216,MGC31785	Sample	1.59326	1.40146
YY1,NF-E1,AW488674	Sample	1.59311	1.12023
35KDA,EIF2A,EIF2S1,EIF2ALPHA,0910001O23RIK,2410026C18RIK	Sample	1.59196	1.09158
AAC1,NAT1	Sample	1.59162	0.444911
VSIG4,Z39IG,BC025105,MGC36211,A530061A11	Sample	1.59125	1.36891
Blank	Sample	1.59116	0.621141
CEP4,BORG4,CDC42EP4,1500041M20RIK	Sample	1.59032	4.35768
ON,SPARC	Sample	1.5898	1.76024
HEN1,NSCL,TAL2,NHLH1	Sample	1.5896	1.56742
Blank	Sample	1.58831	1.15105
EF1A,PTI1,EEF-1,EEF1A,EF-TU,LENG7,EEF1A1,EEF1A-1,GRAF-1EF,MGC16224,MGC102687,MGC131894,HNGC:16303	Sample	1.58776	1.23708
Blank	Sample	1.58629	0.830769
MD44,ATIP1,MTSG1,MTUS1,C85752,ATBP135,AI481402,MGC115798,MKIAA1288,CCTSG1-440,B430010I23RIK,B430305I03RIK	Sample	1.58577	0.673499
NIAM,TB-5,TBRG1,AA408552,AA409675,MFLJ00213	Sample	1.58548	1.05208
RNAH,ASCC3,HELIC1,ASC1P200,BC023451,D630041L21,B630009I04RIK	Sample	1.58539	1.02669
RBED1,RBM29,ELMOD3,FLJ21977,MGC111036	Sample	1.58517	1.61457
FGFR1OP2,1500031J01RIK	Sample	1.5842	1.11076
EIF5,MGC36374,MGC36509,D12ERTD549E	Sample	1.583	1.02315
CDYL,CDYL1,MGC131936,DKFZP586C1622	Sample	1.58277	1.38272
AA792894	Sample	1.58277	1.0535
Blank	Sample	1.58184	1.68772
CGI-72,PHF20L1,MGC64923	Sample	1.58154	0.824056
TESK1	Sample	1.57882	1.31387
Blank	Sample	1.57882	0.375391
NUP37,2410003L22RIK,2810039M17RIK	Sample	1.57792	0.556745
ABI1,E3B1,NAP1,MGC6064,SSH3BP1	Sample	1.57671	0.980892
CDA08,ITFG1,AI314457,D8WSU49E,2310047C21RIK	Sample	1.57542	1.94962
HMG4,S-II,HMG2A,HMGB3,TCEA1,MGC103154	Sample	1.57542	1.79245
PTD012,C11ORF54	Sample	1.57538	0.629559
ZFP54,ZFP76,KRAB10,MSZF83,ZFP-54,MGC91117	Sample	1.57538	0.432502
KRML,MAFB,MGC43127	Sample	1.57322	1.03906
BOC,MFLJ00376,4732455C11,DKFZP434L072	Sample	1.57261	0.88
DBC1,FAM5A,DBCCR1	Sample	1.57225	1.23034
HYA1,NAT6,HYAL1,HYAL-1	Sample	1.57187	0.60393
ELL2	Sample	1.57186	0.392229
KIAA0907,RP11-336K24.1	Sample	1.57062	1.39676
MCAM,CD146,MUC18	Sample	1.57062	0.622703
Blank	Sample	1.57052	1.41728
LOC144363	Sample	1.56663	1.68134
PRKACA	Sample	1.56663	0.904401
RPB12,POLR2K,RPABC4,RPB7.0,HRPB7.0,HSRPB10A,RPB10ALPHA,ABC10-ALPHA	Sample	1.56545	0.352571
MT1,MT1K,MT1M,MGC40498,MGC118949	Sample	1.56438	0.49635
P38,CRK1,MXI2,CSBP1,CSBP2,MAPK14,PRKM14,PRKM15,P38MAPK,MGC102436,P38-ALPHA	Sample	1.56364	1.21657
TLX1,HOX11,HOX-11	Sample	1.56303	1.60799
Blank	Sample	1.56235	0.621359
TMEM2,MGC102198,MKIAA1412,3110012M15RIK	Sample	1.56118	0.660099
IGK-C,IGK-V23,LOC545854	Sample	1.56052	1.16877
CD72,LYB2	Sample	1.56004	2.84699
PDK1	Sample	1.55863	1.55437
KRTCAP3	Sample	1.55844	1.32334
PSMD2,TEX190,TEG-190,AA407121,9430095H01RIK	Sample	1.55844	1.24625
SOX9,AV220920,KIAA4243,MKIAA4243,2010306G03RIK	Sample	1.55844	0.82227
HCA66,MGC25509,4732497O03RIK	Sample	1.55844	0.753747
Blank	Sample	1.55783	0.753978
BLR1,CD185,CXCR5,MDR15,MGC117347	Sample	1.55736	1.0258
DDX3,DDX3X,FIN14,D1PAS1-RS2	Sample	1.55692	0.872681
MGC7730,MKIAA1967,2610301G19RIK	Sample	1.55644	1.01874
SAC1,SACM1L,KIAA0851,DKFZP686A0231	Sample	1.5558	1.02526
MIG6,ERRFI1,AI788755,1300002F13RIK	Sample	1.55578	1.2766
25KDA,SNAPAP,AA407989,AV026596,SNAP25BP	Sample	1.55574	0.755668
LAD1	Sample	1.55533	1.19131
NFRKB,A530090G11RIK	Sample	1.55527	1.07174
IGL-V1,AW494620,2010309G21RIK	Sample	1.55431	0.747346
LCN12,MGC34753,MGC48935	Sample	1.55317	1.99762
ICA1,69KDA,ICA69	Sample	1.55307	2.47355
AI837433,MGC100216,2310066E14RIK	Sample	1.55176	0.710453
MGC106312,NESPRIN-3,4831426I19RIK	Sample	1.55152	1.12189
E130012K09	Sample	1.55152	0.757396
AI597468	Sample	1.55152	0.667456
ES18,PDCD7,C80112	Sample	1.54961	0.906883
AKR1E1,1810061I10RIK	Sample	1.54935	1.06604
GPX,GPX3,AA960521	Sample	1.54917	1.63021
P2Y10,P2RY10	Sample	1.54712	1.39487
CALC,CBARA1,MGC29229,MGC36365,MGC36503,MGC36634,C730016L05RIK	Sample	1.54705	1.63392
UPB1,AI195023	Sample	1.54674	1.60286
HSD3B2	Sample	1.54674	1.45259
RHBDD1,MGC7809,4930418P06RIK	Sample	1.54535	1.40977
THEX1,3'HEXO,3110010F15RIK	Sample	1.54511	1.08931
Control	empty vector	1.5445	0.747529
1300003B13RIK	Sample	1.54408	1.54415
SYNIP,STXBP4,FLJ16496,MGC50337	Sample	1.54353	0.575463
AQP3,AQP-2	Sample	1.54292	1.86556
CLN3	Sample	1.54195	1.05761
AU014748,1010001P15RIK,1700016A15RIK,2700069A02RIK	Sample	1.54079	0.598608
Control	empty vector	1.54026	1.49816
SLC25A35,1810012H11RIK	Sample	1.54008	1.26437
TEX9,MGC40181	Sample	1.53975	0.605469
SCOC,SCOCO,HRIHFB2072	Sample	1.53927	0.428122
DMRTC2	Sample	1.53846	0.726807
GLIPR1	Sample	1.53812	1.32086
INHA,AW555078	Sample	1.53714	1.30127
LPC,PC7,PC8,SPC7,PCSK7	Sample	1.53635	0.9421
2410018C20RIK	Sample	1.53464	0.529473
ERK3,MAPK4,MAPK6,PRKM4,PRKM6,MAPK63,2610021I23RIK,D130053K17RIK	Sample	1.53441	0.861689
F3-2,GTLF3B,AI256713	Sample	1.53441	0.656059
LBH	Sample	1.53403	2.56873
PRC17,TBC1D3B,TBC1D3P2,LOC414059	Sample	1.53296	1.69946
AV167947,MGC36213,3830406C13RIK	Sample	1.53283	0.820368
NILR,IL21R	Sample	1.53283	0.724187
MDC15,ADAM15,METARGIDIN	Sample	1.53262	0.937028
HNK-1,B3GAT1,GLCAT-P,AI846286,KIAA4235,MKIAA4235,0710007K08RIK	Sample	1.53247	2.49679
CRI1,EID1,EID-1,ORF12,PTD014,PNAS-22,2610002K20RIK	Sample	1.53101	0.380208
BFT,POTX,PTX1,PITX1	Sample	1.53063	0.501636
BFIT,THEA,BFIT1,THEM1,ACOT11,AW060409,MGC25974,MKIAA0707,1110020M10RIK,2010309H15RIK	Sample	1.52988	1.38037
Blank	Sample	1.52986	2.78184
GRX,GLRX,GRX1,MGC117407	Sample	1.52955	1.46889
Control	empty vector	1.52927	1.09178
Control	empty vector	1.52927	0.705602
Blank	Sample	1.52855	2.27662
MAX,ORF1,MGC10775,MGC11225,MGC18164,MGC34679,MGC36767	Sample	1.52615	1.16699
FBL18,FBXL18,FLJ11467,FLJ38075	Sample	1.52512	0.921969
Blank	Sample	1.52478	2.45388
UBE2D3,AA414951,1100001F19RIK,9430029A22RIK	Sample	1.52422	1.50495
PXN	Sample	1.52356	1.37251
MPK4,DUSP4,DUSP9,PYST3	Sample	1.52296	1.56263
TNNI1,AI747285,2700018B22RIK	Sample	1.52223	0.442606
C87414,MGC60750,MGC91124,MGC103218	Sample	1.52121	0.998817
PEPP2,PLEKHA5,FLJ10667,KIAA1686	Sample	1.52044	0.755847
TEX27,ZFAND3,FLJ13222	Sample	1.52044	0.508887
MGC91195	Sample	1.52	0.409469
N4BP3,MGC7136,C330016O10RIK	Sample	1.51991	0.831683
BTBD4,2610019F01RIK,4933406L05RIK	Sample	1.51991	0.701556
ARP1B,ACTR1B,AA960180,AI851923,MGC36526,2310066K23RIK	Sample	1.51948	0.689507
IAP,OA3,CD47,MER6	Sample	1.51832	0.742917
NEI,NEIL3,C85903,AI449477,BC034753,MGC27861,MGC36916	Sample	1.51767	2.11544
MCL,MPCL,CLEC-6,CLEC4D,CLECSF8,MGC40078	Sample	1.51625	0.788321
Control	empty vector	1.51583	0.981132
GGT5,GGTLA1,GGT-REL,DKFZP566O011	Sample	1.51564	1.45675
CDV1,CDV-1,CDV1R,IFT81,CDV-1R,MGC4027,MGC102777	Sample	1.51564	1.17754
TRIM29,AI119726,1110047J21RIK,2810431N19RIK,4732461M22RIK	Sample	1.51534	1.43141
E2IG2,CHCHD8,AI115477,AW047259,MGC106079,5330414O08RIK	Sample	1.51515	1.19763
Control	empty vector	1.514	1.37155
PSS-1,PTDSS1,AU044268,AW539008,MKIAA0024	Sample	1.514	0.917197
NCF2,NCF-2,NOXA2,P67PHOX	Sample	1.514	0.356688
GRAMD1C,MGC47315,4921521N14RIK	Sample	1.51394	0.674752
ORF1,MAGED2,MAGE-D2	Sample	1.51286	0.947917
OPRS1	Sample	1.5121	2.67003
RSC8,BAF170,CRACC2,SMARCC2	Sample	1.5116	0.628625
EFCAB2,1700073K01RIK,D830011E08RIK	Sample	1.51051	0.802784
ATA2,SAT2,SLC38A2,AI316867,MKIAA1382,5033402L14RIK	Sample	1.50953	0.726208
CD53,OX-44,TSPAN25,AI323659	Sample	1.5092	1.33996
GTF3C2,AI225816,AU041069,MKIAA0011,TFIIIC110,1300004C11RIK,2610510G03RIK	Sample	1.5092	1.12127
Blank	Sample	1.50867	1.49438
BCL7A,AI448316,4432415N06RIK	Sample	1.50863	0.970232
MUC10	Sample	1.50863	0.846748
MEP1,MEP-1,MEP1A,MEP-1A,AI098089,AW107200	Sample	1.50793	1.96875
TOLLIP,IL-1RACPIP	Sample	1.50785	0.956978
RCCD1,5830436H09,E430018M08RIK	Sample	1.50681	0.958333
3110048E14RIK,C230014M12RIK	Sample	1.50681	0.59375
Blank	Sample	1.50659	1.38811
ADAT1,MADAT1,MMADAT1	Sample	1.50633	0.821018
CHCR,MBLX,MBXL,MBNL3,MBLX39,FLJ11316	Sample	1.50588	0.677846
KIAA0446,RP11-54H19.3	Sample	1.50588	0.0741395
Blank	Sample	1.5052	3.62559
MPRS17,MRPS17,1810006P02RIK	Sample	1.50504	1.12951
UGT2B38,AA986709,9430041C03RIK	Sample	1.50474	0.298767
ZFP414,AY665714,MGC49274,0610030H11RIK	Sample	1.50445	2.21376
MAT1,PEA15,PEA-15,PKCS15	Sample	1.50332	0.723264
HOXB4,HOX-2.6	Sample	1.50303	0.861538
AK3,AK-3,AK3L,AK3L1,AKL3L,AA407498,AI506714,1700018L02RIK	Sample	1.50269	0.66761
YWHAG,14-3-3GAMMA	Sample	1.50154	0.839411
Control	empty vector	1.50093	0.95283
ATP5J	Sample	1.50053	0.371284
HMGCS1,MGC36662,MGC98430,B130032C06RIK	Sample	1.5	0.616702
HM-1,MGC138160,U1SNRNPBP	Sample	1.49927	1.18972
CLSPN,C85083,CLASPIN,B130025E01,E130314M08RIK	Sample	1.49927	0.861689
A1U,UBIN,C1ORF6,UBQLN4	Sample	1.49927	0.611995
MGC75360	Sample	1.49927	0.577723
RHOGAP2,ARHGAP22,MGC47316,P68RACGAP,B230341L19RIK	Sample	1.49801	1.37155
AW413625,4632417K18RIK	Sample	1.49801	0.568908
MRGX,MORF4L2,SID393P,MKIAA0026,2410017O14RIK	Sample	1.49784	0.947103
Blank	Sample	1.49711	3.07303
Blank	Sample	1.49711	1.92135
HFRC,HFRC1,SQV7L,SLC35D2,UGTREL8,MGC117215	Sample	1.4971	2.13657
HSF2,MGC75048,MGC117376	Sample	1.4971	1.26252
TAB2,FLJ21885,KIAA0733,MAP3K7IP2	Sample	1.49582	1.83075
ZCCHC7	Sample	1.49582	1.40644
NIPA,ZC3HC1,HSPC216,1110054L24RIK	Sample	1.49454	1.51872
BCL7A,AI448316,4432415N06RIK	Sample	1.49367	1.41872
Blank	Sample	1.49272	2.75195
AMDHD2,5730457F11RIK	Sample	1.4927	1.38037
COPZ1,AA407760,MGC118060,D4ERTD360E,5930435A22RIK	Sample	1.49091	0.984615
CEA,CD66E,CEACAM5,DKFZP781M2392	Sample	1.49087	1.38993
CYLN2	Sample	1.48857	1.26053
APOA1,MGC117399	Sample	1.48783	1.80273
IGCD1,IGDC1,IGSF1,INHBP,PGSF2,KIAA0364,MGC75490	Sample	1.48783	0.30956
FLJ13346,MGC32987,C20ORF172,DJ469A13.2	Sample	1.48776	1.40973
C9ORF115,C9ORF117	Sample	1.48739	1.10362
HSPG,SDC2,HSPG1,SYND2	Sample	1.48706	1.18623
SPBC25,2600017H08RIK,2610205L13RIK	Sample	1.48701	0.638116
FLT1,FLT-1,SFLT1,VEGFR1,VEGFR-1,AI323757	Sample	1.48701	0.385439
MGC40647,MKIAA0140,A930008G19RIK	Sample	1.48696	1.11369
MRPS31,AA960481,IMOGEN38,IMOGEN44,1500002D03RIK	Sample	1.48696	0.431555
IRK4,KCNJ14,KIR2.4,MGC46111	Sample	1.48626	0.915375
BC017133,MGC27648,MGC49717	Sample	1.48523	0.791461
MITF,WS2A	Sample	1.48508	0.935454
SEC22C,MGC5373,SEC22L3,MGC13261,DKFZP761F2321	Sample	1.48508	0.729654
Blank	Sample	1.48441	2.53354
KOX17,ZF-12,ZFP191,ZNF191,ZNP191,AI480505,AI642085,AL024422,3526401F17RIK,5033419P20RIK	Sample	1.48367	1.81291
SMG,SNRPG,MGC117317	Sample	1.4832	1.94234
ARCH,ARCH2,ZBTB8,ZBTB8OS,MGC62007	Sample	1.481	0.47466
BC027127,MGC38877,9330184N17RIK	Sample	1.48052	0.805139
D10ERTD641E,2310005G07RIK	Sample	1.48024	1.76798
AI046681,BC046621,MGC54819,TMEM106C,D15ERTD405E	Sample	1.47977	1.17416
Blank	Sample	1.47977	0.162921
DARS,5730439G15RIK	Sample	1.4794	1.19889
DEF3,HNP3,HP-3,DEFA3,HNP-3	Sample	1.47935	0.837117
THEDC1,FLJ11106,MGC51852	Sample	1.47899	1.79276
PGR8,GPR146,MGC7035,BC003323	Sample	1.47853	1.74553
G17,PBX2,AU043397	Sample	1.47846	0.489712
Control	empty vector	1.47783	0.902761
Blank	Sample	1.47765	0.476611
NRCAM,MKIAA0343,C030017F07RIK,C130076O07RIK	Sample	1.47718	0.285
SDP3,SNX3,SNX3A,MGC17570	Sample	1.47692	0.580934
MGC6727,AI893585,IGH-VJ558,LOC544905,MGC118142	Sample	1.47686	0.633663
ZFP93	Sample	1.47655	0.510417
C10ORF88,FLJ13490	Sample	1.47619	0.64387
OCT,PLXN2,PLXNA2,AA589422,AW457381,MKIAA0463,2810428A13RIK	Sample	1.47584	1.54223
HHZ168,ZNF180	Sample	1.47584	1.46879
HCNGP	Sample	1.47584	0.76377
LMBRD1,AV347960,0910001K20RIK	Sample	1.47486	2.82116
CCDC25,MGC38132,2610528H13RIK	Sample	1.47403	0.569593
CHMP7,AI450338,AW550775,MGC29816,4930596K11RIK,6330407G04RIK	Sample	1.47402	1.04184
URB,DRO1,SSG1,CCDC80,MGC131805	Sample	1.47392	0.823045
Blank	Sample	1.47351	1.70766
RPS6KA2	Sample	1.47303	1.415
Blank	Sample	1.47294	0.607237
C14ORF44,C14_5547,FLJ31697	Sample	1.47269	0.864865
DREV,MNCB-5680,0610012D09RIK	Sample	1.4726	0.860393
TIM14,DNAJC19,AA959924,1810055D05RIK	Sample	1.4726	0.517063
CCNK,CPR4,AW123198,AW413594	Sample	1.47239	1.65805
CEP1,IB3/5,MA2A8,CEP110,AA968343,6720467O09RIK	Sample	1.47193	1.25429
PIMT,NCOA6IP,D4ERTD800E	Sample	1.47186	0.866499
Control	empty vector	1.4705	1.60417
CNOT2,C79650,AA537049,AA959607,AW557563,MGC115808,2600016M12RIK,2810470K03RIK	Sample	1.4705	0.692708
C78668,LRRC59,AA959742	Sample	1.4705	0.296875
SBF2,GNG10	Sample	1.46999	0.817625
FLJ20054,DKFZP547O0715	Sample	1.46929	1.35964
C80573,SRCASM,TOM1L1,2310045L10RIK	Sample	1.4692	0.624204
2310004L02RIK,C030044E10RIK	Sample	1.46846	0.533609
IQM1,PCP4L1	Sample	1.46832	1.17291
CXORF22,MGC34831	Sample	1.46832	0.627451
CEPT1,MGC45223,DKFZP313G0615	Sample	1.46825	1.09425
CMO,MAYP,PSTPIP2	Sample	1.46825	1.04668
IP9,B-R1,H174,ITAC,CXC11,I-TAC,BETAR1,CXCL11,SCYB11,SCYB9B	Sample	1.46772	1.57085
ZCCHC6,AA420405,MGC38585,6030448M23RIK	Sample	1.46753	0.586724
H2BFS,R74621,HIST1H2BB,HIST1H2BC,2610022J01RIK	Sample	1.46741	1.16981
ATPW,ATP5S,FACYOR,1110015E18RIK	Sample	1.46678	1.12761
FLJ11506,DKFZP667D2317,DKFZP686G08119	Sample	1.46516	1.11135
RFX2	Sample	1.46473	1.46921
	Sample	1.46445	0.635417
24B2,STAC2,AW240854,MGC38869,24B2/STAC2	Sample	1.46432	0.641158
MIP2,WDR26,FLJ21016	Sample	1.46413	0.680539
ATF2,MXBP,ATF-2,CREB2,CRE-BP,D18875,MGC105211,MGC105222,D130078H02RIK	Sample	1.46379	1.40556
ZIS,ZIS1,ZIS2,ZNF265,ZRANB2,DKFZP686J1831,DKFZP686N09117	Sample	1.46353	0.578994
Blank	Sample	1.46353	0.554281
ECD,DSS1,SEM1,SHFD1,SHFM1,SHSF1,SHFDG1	Sample	1.4633	0.588113
FSBP,RAD54B	Sample	1.4633	0.104275
R3HDM,R3HDM1	Sample	1.46243	1.29775
PPHLN1,HSPC206,HSPC232,MGC48786	Sample	1.46237	0.31466
DRP2,CRMP2,DRP-2,DHPRP2,DPYSL2	Sample	1.46139	1.10703
Blank	Sample	1.46139	0.864865
UGP2,MGC38262	Sample	1.46104	1.11349
ANT-1,PRPF6,U5-102K,MGC11655,MGC36967,MGC38351,1190003A07RIK,2610031L17RIK	Sample	1.46104	0.993576
Control	empty vector	1.46082	1.11136
UBE2G1,AI256795,AU014992,AW552068,2700059C12RIK,D130023C12RIK	Sample	1.46061	1.89822
ETV7,TEL2,TELB,TEL-2	Sample	1.46032	0.450375
GASC1,JMJD2C,AA517467,2410141F18RIK	Sample	1.45992	1.12644
MSG1,SMR1,AA589601	Sample	1.45963	0.871287
MPP2,FOXM1,HFH11,HNF-3,INS-1,MPP-2,PIG29,FKHL16,FOXM1B,HFH-11,TRIDENT,MPHOSPH2	Sample	1.45928	1.3152
NRP2,NELL2	Sample	1.45928	0.375773
BYSL,BYSTIN	Sample	1.459	0.994872
IGF1,IGF-1,IGF-I,C730016P09RIK	Sample	1.45838	0.261059
MGC13170	Sample	1.45827	1.80171
LRRTM3,MGC131810	Sample	1.45827	1.41004
FB1,TFPT,AMIDA,AI450389,2400004F01RIK	Sample	1.45605	0.645295
SEMA4G	Sample	1.4555	0.898216
KIAA1443	Sample	1.45539	1.63278
TOB,TOB1,TROB,APRO6,PIG49,TROB1,MGC34446,MGC104792	Sample	1.45539	1.36571
IARS,ILRS,PRO0785,FLJ20736	Sample	1.45525	0.924855
Control	empty vector	1.45523	0.950927
TS,TXS,CYP5,THAS,TXAS,CYP5A1,TBXAS1	Sample	1.45512	2.25641
GLUT12,GLUT-12,SLC2A12	Sample	1.45455	1.71361
LOC545854	Sample	1.45455	1.54793
D4S43H,D5H4S43,BC023882,D5H4S43E,MGC36997,MGC38108,MGC38583	Sample	1.45455	1.2334
SCARA5,AV278087,4932433F15RIK,4933425F03RIK	Sample	1.45455	0.890792
R75218,ANAPC11,1110011I19RIK	Sample	1.45455	0.702355
ADA3,TADA3L,AI987856,1110004B19RIK	Sample	1.45455	0.655246
MCAM,CD146,CD149,MUC18,S-ENDO,AV025631,1-GICERIN,S-GICERIN	Sample	1.45455	0.620985
LPL1,APT-1,LYPLA1,LYSOPLA	Sample	1.45405	0.647694
ECHDC1,RNF146,AI314462,AI930038,D10ERTD667E,1700028A24RIK,2610509H23RIK	Sample	1.45399	0.803181
Control	empty vector	1.45378	1.04869
PLA2G7	Sample	1.45281	1.00596
MTP18,HSPC242	Sample	1.45281	0.343266
MKLN1,AU015903,BB154892,A130067F06RIK	Sample	1.45251	1.60377
MGC78233	Sample	1.45234	0.859375
RASSF3,AW212023,AW322379	Sample	1.45234	0.458333
AMMECR1,6230420G18RIK	Sample	1.45114	1.14197
	Sample	1.45087	1.46067
CSA,CKN1,ERCC8,2410022P04RIK,2810431L23RIK,4631412O06RIK,B130065P18RIK	Sample	1.45042	0.915921
Control	empty vector	1.45026	1.30115
HCF1,HCF-1,HCFC1,AW060991	Sample	1.45026	0.945193
GMRP1,BTBD10,GMRP-1,MGC13007	Sample	1.45026	0.625393
CENTB1,MGC25782,MGC47358	Sample	1.4502	0.635061
	Sample	1.44958	0.898876
CAR10,BB085816,2700029L05RIK	Sample	1.44726	1.31363
RPL17,MGC103289,MGC118163	Sample	1.44681	0.785563
GSTT3,AI118089	Sample	1.44672	1.0976
IGSF6	Sample	1.44672	0.724187
CPB1,PASP,PCPB,DKFZP779K1333	Sample	1.4453	0.84565
ERH,DROER,CLEC2L,FLJ27340,FLJ32986,LOC154790	Sample	1.44509	0.292135
COX7B	Sample	1.44503	0.604407
Blank	Sample	1.44489	1.07166
EPC,POD1,POD-1,TCF21,CAPSULIN,EPICARDIN	Sample	1.44398	1.175
SWE,APNH,NHE1,SLC9A1,AW554487	Sample	1.44398	0.96
Control	empty vector	1.44346	0.749634
PAX9,PAX-9	Sample	1.44344	1.38371
HSD3B7,AI195443,BB098564	Sample	1.44322	0.0703053
ATAD4,BC022765,MGC37495,E230006A12RIK	Sample	1.44252	1.00405
DDX10,AI646054,MGC91294,4632415A01RIK	Sample	1.44156	2.55416
Blank	Sample	1.44152	0.983321
DAP4,PRKRIR,P52RIPK,MGC102750	Sample	1.44148	1.81487
HSD3,SPATA7,HSD-3.1,MGC102934,DKFZP686D07199	Sample	1.44148	0.776935
RORC	Sample	1.44092	1.77295
CSX,CSX1,NKX2E,NKX2-5,NKX2.5	Sample	1.44092	1.74926
DNM1L	Sample	1.44088	0.811974
ORMDL3,AI315223,2810011N17RIK	Sample	1.43931	0.101124
LRRIQ2,FLJ23047,2810403B08RIK	Sample	1.43847	1.75924
ORF5	Sample	1.43762	2.01511
INT6,48KDA,EIF3E,EIF3S6,EIF3-P46,EIF3-P48	Sample	1.4365	1.09977
RAGB,RRAGB,BA465E19.1	Sample	1.43646	0.838167
BEN,GTF3,ESTM9,CREAM1,GTF2IL,X83320,MUSTRD1,WBSCR11,GTF2IRD1,MGC102438,1700012P16RIK	Sample	1.43636	1.90769
MAZR,PATZ,ZFP278,AI447519,8430401L15RIK	Sample	1.43537	0.980352
TMEM38A,AI413399,1110001E17RIK	Sample	1.43506	0.959315
GTF3C5,TFIIIC63,TFIIIC2-63,2700084A09RIK	Sample	1.43506	0.582441
RAB5B	Sample	1.43485	0.783354
WDR54,D3MM3E,MGC102039,1700030E05RIK	Sample	1.4346	1.43186
EVI2,EVI-2,EVI2A,AW491894	Sample	1.4346	1.25123
PREP2,PKNOX2,D230005H23RIK	Sample	1.43455	1.33693
C14ORF155,DKFZP434F1017,DKFZP686A1639,DKFZP686J0539	Sample	1.43442	0.713243
PMF1,AL033286,AW060657,2600009M07RIK	Sample	1.43419	0.375
TGFB3,FLJ16571,TGF-BETA3	Sample	1.43385	0.923864
SRG,SMOC1,AI848508,2600002F22RIK	Sample	1.43343	1.4025
FTNT,TNNT3	Sample	1.43337	0.883227
ENPP5,D17ABB1E,KIAA4152,MKIAA4152	Sample	1.43309	0.80058
PR,PR1,TMEM37,AI173373,AW540203	Sample	1.43277	1.41323
UBE2Z,AW049199,D11MOH35,C030047H17RIK	Sample	1.43277	0.479401
C17ORF42,FLJ22729,MGC24674	Sample	1.4321	0.129539
Blank	Sample	1.43126	0.307027
MAP-1,MOAP1,PNMA4	Sample	1.43054	2.0024
BLC,ANGIE,BCA-1,BLR1L,ANGIE2,CXCL13,SCYB13	Sample	1.43017	0.787736
PDCN,SRN1,NPHS2	Sample	1.42939	0.521224
MAT8,FXYD3	Sample	1.42821	1.09517
GIDRP86,AI450607,C10ORF28,D19ERTD386E,1700036B12RIK	Sample	1.42814	1.10417
Blank	Sample	1.42775	2.46067
C3ORF23,MGC119530,MGC119531,MGC119532,MGC119533,DKFZP313N0621	Sample	1.42775	1.30899
CHAR,AP-2B,AP2-B,TFAP2B	Sample	1.42753	0.57041
BCRM1,SFXN4	Sample	1.4275	1.52649
4931414P19RIK	Sample	1.4274	2.65928
2010008E23RIK	Sample	1.42641	0.491879
CD305,LAIR1,LAIR-1	Sample	1.42555	0.17769
GK,GKD	Sample	1.42479	0.759124
C20ORF103	Sample	1.42472	1.54188
PS1D,PNO40,HSPC251,ZCCHC17,RP11-266K22.1	Sample	1.42472	0.218803
Control	empty vector	1.42412	0.980609
KIAA0892,MGC75361	Sample	1.42408	0.826863
Control	empty vector	1.42404	0.670782
1700003D06RIK,3100004P22RIK	Sample	1.42364	0.754135
BM32A,PGM2L1,AI553438,4931406N15RIK	Sample	1.42331	0.699801
SNTB1	Sample	1.42312	1.03238
C4,1110008A10RIK,2310046K16RIK,5730437N04RIK	Sample	1.42209	1
BCM1,CD48,BLAST,HCD48,MCD48,BLAST1,SLAMF2,MEM-102	Sample	1.42171	0.047384
Control	empty vector	1.4217	0.937611
ETM2,HS1BP3,FLJ14249	Sample	1.42154	1.01599
HIP2,AW492011,D5ERTD601E	Sample	1.41993	0.89172
NF1,NF-1,AW494271,E030030H24RIK	Sample	1.41968	0.788863
UXT,0910002B17RIK	Sample	1.41968	0.742459
BBAP,DTX3L	Sample	1.41935	0.467223
Blank	Sample	1.4191	1.15819
CAPB,CAPZ,CAPPB,CAPZB,MGC104401,MGC129749,MGC129750	Sample	1.41878	0.740879
Control	empty vector	1.41833	0.952591
POGZ,AU015913,AU044539,9530006B08RIK	Sample	1.41818	1.1929
TNRC6B,MGC28739,A730065C02RIK,D230019K20RIK	Sample	1.41772	0.909688
Control	empty vector	1.41667	1.04087
FUT10,MGC11141	Sample	1.4162	2.81081
LARP4,PP13296,MGC74631,LOC113251,DKFZP686E039	Sample	1.4162	0.83027
	Sample	1.41564	0.781158
ASP,ACY2,ASPA	Sample	1.41538	0.893154
Control	empty vector	1.41538	0.626999
MLR,P40,LAMR,RPSA,67KDA,LAMR1,P40-3,P40-8,LAMRL1,AL022858,MGC117921,MGC118614	Sample	1.41538	0.56302
ESCO1,A930014I12RIK	Sample	1.41508	0.817761
VLCAD,ACADVL	Sample	1.41468	0.595657
CRK,CRK3,CRKO,CRK-I,CRKOL,CRK-II,CRKIII,CRK-III	Sample	1.41468	0.463289
SELT	Sample	1.41458	0.166865
MRPL42,MRPS32,PTD007,RPML31,HSPC204,MRP-L31	Sample	1.41436	0.28812
Control	empty vector	1.41367	1.77845
VPS16,MGC7352,1810074M16RIK	Sample	1.41176	1.08365
U1A,SNRPA,RNU1A1,RNU1A-1,C430021M15RIK	Sample	1.41126	1.10327
D630039A03RIK	Sample	1.41102	1.25236
NGF,NGFB,HSAN5,BETA-NGF	Sample	1.41035	0.713243
VGAT,VIAAT,SLC32A1	Sample	1.41004	0.62906
GCM1,GCMA,GLIDE,GCM-RS2,GCM1-RS1	Sample	1.40998	0.151042
E130306D19RIK	Sample	1.40923	0.987844
GS1,HDHD1A,FAM16AX,DXF68S1E	Sample	1.40923	0.642354
GPX4	Sample	1.40923	0.335253
BAT1A	Sample	1.40909	1.24625
C80913	Sample	1.40909	0.710921
ZNF684,MGC27466	Sample	1.40904	1.59029
CNAP1,CAP-D2,MGC39046,MKIAA0159,2810406C15RIK	Sample	1.40641	0.992761
Control	empty vector	1.4059	1.5144
PRT1,EIF3B,EIF3S9,EIF3-ETA,EIF3-P110,EIF3-P116,MGC104664,MGC131875	Sample	1.4059	0.670782
E2F8,FLJ23311	Sample	1.40586	1.22656
AV077978,AV175137,WI-13707,BM350F23.1,D4BWG0951E,1110029A09RIK	Sample	1.40556	0.656059
ESCO2,2410004I17RIK,D030072L07RIK	Sample	1.4051	1.06619
	Sample	1.40466	0.89107
P57,TACO,CLABP,CORO1A	Sample	1.4041	1.66751
MUC10	Sample	1.4041	0.853774
PTMB4,TMSB4X	Sample	1.4038	1.09152
	Sample	1.40308	0.394114
Blank	Sample	1.40308	0.138196
PTD004,2510025G09RIK,2810405J23RIK,2810409H07RIK	Sample	1.40286	0.677494
ANLN,C78101,SCRAPS,ANILLIN,1110037A17RIK,2900037I21RIK	Sample	1.40286	0.464037
4632423N09RIK	Sample	1.40202	0.747346
NOXA1,P51NOX,FLJ25475,NY-CO-31,SDCCAG31,MGC131800	Sample	1.40136	1.80658
KET,LMS,P51,P63,RHS,EEC3,P73H,P73L,TP63,SHFM4,TP73L,B(P51A),B(P51B)	Sample	1.40024	2.1025
CEBPE	Sample	1.40024	0.920143
ARIP2,OMP25,ARIP2A,ACTRIP4,SYNJ2BP	Sample	1.3995	0.477958
Control	empty vector	1.39916	1.16854
CRADD,RAIDD	Sample	1.39916	1.15356
GS28,GOSR1,GOSRI,GOS-28,AI414660,AI426320,BB145494	Sample	1.39916	1.01873
DYXIN,LMCD1,AW455500,AW553074,MGC29184	Sample	1.39877	1.14513
RISC,SCPEP1,AI957256,2410018F01RIK,4833411K15RIK	Sample	1.39877	0.707753
ACS3,ACSL3,FACL3,C85929,UTP14B,PRO2194,2610510B12RIK	Sample	1.39877	0.465209
ZDHHC8,MGC7847,ZDHHCL1,MGC103030,MGC118171,D16H22S1738E,E330009O14RIK	Sample	1.39754	1.58811
WDR45L,AA408735,D16BWG0193E,0610008N23RIK	Sample	1.39754	0.475584
ANKS5B,CASKIN2,FLJ21609,KIAA1139	Sample	1.3975	0.349711
TIM14,TIMM14,DNAJC19	Sample	1.39692	0.696097
FLT,FLT1,VEGFR1	Sample	1.39683	0.653878
CMO,MAYP,PSTPIP2	Sample	1.39665	3.82368
Control	empty vector	1.3961	1.20343
PGT,MPGT,SLC21A2,SLCO2A1,2310021C19RIK	Sample	1.3961	0.488223
SFC10,GRASP-1,GRIPAP1,AI854681,DXIMX47E,MKIAA1167	Sample	1.39515	0.884699
P58,PK58,CLK-1,CDC2L1,CDC2L2,P58CLK-1,CDK11-P46,CDK11-P58,P58CDC2L1,CDK11-P110	Sample	1.39513	0.776935
MYOM1,D430047A17RIK	Sample	1.39505	0.820368
LENEP	Sample	1.39497	1.78353
MKIAA1853,1500001A10RIK	Sample	1.39476	1.42916
C21ORF66,1810007M14RIK	Sample	1.394	0.732161
AM2,ADM2,IMDN	Sample	1.39394	1.47219
AA589417,1700067C04RIK,2410001C21RIK,5730427M17RIK	Sample	1.39306	2.56476
CRYGB,LIN7C,VELI3,LIN-7C,MALS-3,LIN-7-C,AI303698,AU019331,AW125731,MGC54626,D2ERTD520E,9130007B12RIK	Sample	1.39306	2.03822
AU018521,AW742692,2700048O17RIK,5730403B10RIK	Sample	1.39306	0.794055
Blank	Sample	1.39292	1.74528
HSD3B2	Sample	1.39264	0.282306
ABP,TCP,ABPA,SAL-1	Sample	1.39241	0.906404
Control	empty vector	1.39077	0.798464
RAB9	Sample	1.39059	0.540722
C14ORF65,FLJ22558,C14ORF136,MGC117455	Sample	1.3905	0.679818
Blank	Sample	1.39045	0.694017
ATAD4,BC022765,MGC37495,E230006A12RIK	Sample	1.38987	0.595657
CPGES,MPGES,PTGES,MPGES-1,D2ERTD369E,2410099E23RIK	Sample	1.38987	0.546019
BC027057,MGC32345,MGC37193	Sample	1.38987	0.34333
Blank	Sample	1.38983	1.15459
RDGBB,DNR411,RDGBB1,PITPNC1,AI662802,AI851387,MGC118005,RDGB-BETA,1110020B03RIK,5830436L09RIK,C330017I21RIK	Sample	1.3894	0.654292
Control	empty vector	1.38912	1.57812
1110004E09RIK	Sample	1.38819	0.479475
MGC106185,9930014A18RIK	Sample	1.38788	1.6284
AU018432,AU019184,9130023F12RIK	Sample	1.38788	0.776331
HHBRK1,MDS027,C3ORF10,HSPC300	Sample	1.38743	1.09969
DRR1,TU3A,FAM107A	Sample	1.38743	0.222455
QRICH1,FLJ20259,MGC131838	Sample	1.38737	0.266085
Control	empty vector	1.38728	1.07865
Control	empty vector	1.38728	0.769663
C10ORF130,BA248J23.4	Sample	1.38728	0.578652
HELO1,ELOVL5,AI747313,AU043003,1110059L23RIK	Sample	1.3865	0.345924
TUP-1,UBQLN3	Sample	1.38628	1.08863
EKN1,DYX1C1,1700010I24RIK	Sample	1.38583	1.47908
H2A.1,H2A/N,H2AFN,HIST1H2AM,DJ193B12.1	Sample	1.38492	0.46372
Blank	Sample	1.38353	0.62489
OACT1,MBOAT1,BC023845,MGC38410,9130215M02RIK	Sample	1.38312	0.342612
LCRISP1,CRISPLD1,COCOACRISP	Sample	1.38247	0.421669
Blank	Sample	1.3822	1.25427
RBBP5,C330016J05,4933411J24RIK	Sample	1.38213	0.910891
BIKE,BMP2K,AA673486,AV128808,4933417M22RIK	Sample	1.38182	0.76213
MUC10	Sample	1.38037	0.417495
MGC7813,SH3BP5L,BC003251,MKIAA1720,2310074E09RIK	Sample	1.37962	0.700637
Control	empty vector	1.37889	1.22109
LOC547412,2810453I06RIK	Sample	1.37889	0.414431
CCDC65,AI428139,AU020178,NYD-SP28,4933417K04RIK	Sample	1.37868	1.09053
KIAA0789,MGC117165	Sample	1.37868	0.526749
NYD-SP18	Sample	1.37846	1.24376
H2-K1	Sample	1.37846	1.16187
ADCK2,AA408112,BB006057	Sample	1.37846	0.685861
MKP5,MKP-5,DUSP10	Sample	1.37846	0.565579
ES18,HES18,PDCD7,MGC22015	Sample	1.37846	0.417147
2810047C21RIK	Sample	1.37846	0.399232
Blank	Sample	1.378	2.40998
RUB,RXRB,NR2B2,RCOR-1,AL023085,H-2RIIBP	Sample	1.37696	0.549865
Control	empty vector	1.37676	0.885043
RASA3,GAPIII,MGC46517,MGC47588,GAP1IP4BP	Sample	1.37634	0.357569
Blank	Sample	1.37628	1.3317
Blank	Sample	1.37628	1.01836
EXT1,AA409028	Sample	1.37514	0.66242
DLP,DIM2,TXNL4B,FLJ20511	Sample	1.37459	0.430309
UB1,CEP3,BORG2,AA986861,CDC42EP3,3200001F04RIK	Sample	1.37423	0.982107
Control	empty vector	1.37407	0.923594
MRF1,TSBF1,TRIM59,2310035M22RIK,2700022F13RIK	Sample	1.37395	0.444444
CRA,MTMR11,AI035306,BC051083,MGC59008	Sample	1.37344	0.885
MU,MUTED,1810074A19RIK	Sample	1.37332	0.798345
MS2,ADAM8,CD156,CD156A,E430039A18RIK	Sample	1.37252	1.08419
FIG,DEPP,C10ORF10	Sample	1.37174	0.769382
BCL9	Sample	1.37131	0.860427
KYNU,4432411A05RIK	Sample	1.3711	1.39535
Control	empty vector	1.37058	1.09906
NMD3,C87860	Sample	1.37058	1.02267
UPIB,UPK1,UPK1B,TSPAN20,AI413235	Sample	1.36994	0.561798
LAR,PTPRF	Sample	1.36975	2.01248
SAPL,SAPS3,MKIAA1558,D19BWG1430E,D19ERTD703E,4930528G08RIK,9130026N02RIK	Sample	1.36975	0.90387
DOM,SOX10,SOX21	Sample	1.36922	1.63341
HDAC10,AW548891	Sample	1.36762	0.671875
RPL7,LOC389305	Sample	1.36732	1.65099
PBEF1	Sample	1.36732	1.27466
RBKS,RBSK,AI326806,5230400M11RIK	Sample	1.36693	1.20918
BNAS2,CMTM3,CKLFSF3,CKLFSF4,AI413895,9430096L06RIK	Sample	1.36693	1.1498
LU,BCAM,GPLU,B-CAM,1200005K12RIK	Sample	1.3667	1
EFHD2,MGC4342,RP3-467K16.3	Sample	1.36649	0.73872
RFT,MBD1,PCM1,CXXC3	Sample	1.36635	2.24242
D1ERTD161E,1300008P06RIK,2810025E10RIK	Sample	1.36555	0.404494
CDC73,HRPT2,C81219,BC027756,MGC29274,MGC36559,8430414L16RIK,C130030P16RIK	Sample	1.36544	0.543828
INPP4B	Sample	1.36508	1.59259
Control	empty vector	1.36508	1.11934
GPR87	Sample	1.36508	0.658436
OBFC1,AI413458,0610009H20RIK,2310057J23RIK	Sample	1.36505	0.450879
Blank	Sample	1.36471	1.69815
CD75,SIAT1,ST6GAL,ST6GAL1,ST6GALI,MGC48859	Sample	1.36457	1.38066
OLG-1,OLIG1,BHLHB6,OLIGO1,AI836478,AW494459	Sample	1.36416	0.741573
RAB11B,MGC6869,BC004835,MGC101949,2610208M17RIK	Sample	1.36285	1.45087
SPATA8,MGC44294,MGC102678	Sample	1.36269	2.11836
RED,REDK,DYRK3,DYRK5	Sample	1.36201	1.52563
PRO1073,LOC283130	Sample	1.36201	1.37306
VDAC3,MGC102096	Sample	1.3617	0.912951
EAC,CDMT,CYLD,CYLD1,MKIAA0849,2010013M14RIK,2900009M21RIK,C130039D01RIK	Sample	1.36157	1.09375
BB233602,SERPINB10,9830131G07	Sample	1.36157	0.515625
NCBE,SLC4A10,KIAA4136,MKIAA4136	Sample	1.36134	0.644195
TOB2,TOB4,TOBL,TROB2	Sample	1.36111	0.543786
Blank	Sample	1.36108	1.16239
CCL5,SISD,SCYA5,RANTES,TCP228,D17S136E,MGC17164	Sample	1.36077	0.781158
EAPP,1810011O16RIK	Sample	1.35989	0.639471
PEPP1,PLEKHA4	Sample	1.359	0.557803
BTBD15,HSPC063,MGC26123,MGC57431,MGC60348,MGC88058	Sample	1.35838	1.93258
MUC15,4732460E09,D730046L02RIK	Sample	1.35758	0.686391
GFM,GFM1,AW545374,D3WSU133E	Sample	1.35756	0.231738
AW146242	Sample	1.35714	0.873662
PCNA	Sample	1.35714	0.694132
IL18	Sample	1.35663	0.788501
NP,CIZ,NMP4,CAGH1,ERDA2,TNRC1,CAGH1A,ZNF384	Sample	1.35618	1.04957
W,BS,FDC,KIT,SSM,C-KIT,CD117,TR-KIT	Sample	1.35552	0.984375
Blank	Sample	1.35529	0.70962
GL,PPP1R4,PPP1R3B,FLJ14005	Sample	1.35529	0.31068
ADIP,SSX2IP,KIAA0923,MGC75026	Sample	1.35515	0.858382
RPS5	Sample	1.35505	2.22002
SLUG,WS2D,SNAI2,SLUGH1,MGC10182	Sample	1.35385	0.629559
RAMP4,SERP1,MGC117327,MGC133321,MGC133322	Sample	1.35342	0.971168
TEK,TIE2,VMCM,TIE-2,VMCM1,CD202B	Sample	1.35255	0.781836
EDR1,HPH1,PHC1,RAE28	Sample	1.35249	0.478952
EMA,E2F6,E2F6B,AI462434	Sample	1.35199	0.463932
UPS,HMBS,PBGD,UROS1,T25658	Sample	1.35196	5.4005
SGT,STG,SGTA,MGC6336,AI194281,D10ERTD190E,5330427H01RIK	Sample	1.35196	2.90176
AP2,AP-2,AP2TF,TCFAP2A	Sample	1.35196	1.28302
ERK,ERK2,MAPK1,MAPK2,PRKM1,PRKM2,C78273,P41MAPK,P42MAPK,AA407128,AU018647,9030612K14RIK	Sample	1.35075	1.48751
LGALS9,AA407335,AI194909,AI265545,GALECTIN-9	Sample	1.35075	1.01758
Control	empty vector	1.35065	1.08312
HNK-1,B3GAT1,GLCAT-P,AI846286,KIAA4235,MKIAA4235,0710007K08RIK	Sample	1.35065	0.779443
TMED4,AI326346,1110014L17RIK	Sample	1.35065	0.766595
CASP12	Sample	1.35065	0.642398
TCEAL3,MGC107171,1100001D19RIK,1500026B10RIK	Sample	1.35065	0.595289
CARHSP1,CRHSP-24,MGC101919,D16ERTD465E,1200011K09RIK	Sample	1.34879	2.06236
B7,B70,MB7,B7-2,B7.2,CD86,CLS1,LY58,LY-58,MB7-2,CD28L2,TS/A-2	Sample	1.34879	0.214648
TMT,TPSG1,PRSS31	Sample	1.34855	0.775
MYC,C-MYC	Sample	1.3484	2.26595
C15ORF40,MGC29937	Sample	1.34769	0.386436
RPL38,0610025G13RIK	Sample	1.34769	0.956153
FLJ32675	Sample	1.34767	0.8677
RTN3,RTN3-A1,AW558451,MGC105197	Sample	1.34719	1.42278
DDX10	Sample	1.347	0.582619
Blank	Sample	1.34689	2.48316
ARCN1,MGC27546,MGC102316,4632432M07RIK	Sample	1.34567	0.858469
ALK6,ALK-6,BMPR1B,CDW293	Sample	1.34454	1.49313
NOX4,AI648021	Sample	1.34454	1.22846
MPP1	Sample	1.34454	0.808989
OB,CAD11,CDH11,CDHOB,OSF-4	Sample	1.34431	0.408243
EIF2B,EIF-2B,EIF2B1,EIF2BA,MGC117409,MGC125868,MGC125869,EIF-2BALPHA	Sample	1.34415	0.874052
C79893,4932432N11RIK	Sample	1.34396	1.03197
UBE2Q2,LOC92912	Sample	1.34365	1.05145
KIAA0971	Sample	1.34365	0.808232
EHT,MTGR1,ZMYND3,CBFA2T2,DKFZP313F2116	Sample	1.34365	0.628625
BCDIN3,FLJ20257	Sample	1.34365	0.179607
Control	empty vector	1.34304	1.63636
KCHIP1,KCNIP1,AI842357,AW494471,KCHIP1.2,2900046L02RIK,3202002F18RIK	Sample	1.34278	1.00894
PFM7,PRDM10,KIAA1231,MGC131802	Sample	1.3424	0.967078
	Sample	1.34202	0.672435
WDR6	Sample	1.34173	1.38192
TFAM,HMGTS,MTTFA,TSHMG,AI661103	Sample	1.34154	0.501599
SYT9,FLJ45896	Sample	1.34118	0.854369
PKD2,PRKD2,AI325941	Sample	1.33939	1.13609
FKH10,FOXI1,HFH-3,FREAC6,5830401E05RIK	Sample	1.33869	2.22017
Control	empty vector	1.33869	1.06568
Control	empty vector	1.33787	1.41975
Control	empty vector	1.33755	1.17241
GLUT3,C78366,GLUT-3,SLC2A3,AA408729,AL023014,AL024341,AU040424	Sample	1.33737	0.46875
NLRR4,C20ORF75,FLJ23994,MGC25027,DJ1056H1.1	Sample	1.33722	1.48663
Blank	Sample	1.3371	0.700541
HEB,HTF4,TCF12,HST17266	Sample	1.3366	0.895726
PP2CB,PPM1B,MGC21657,PP2CBETA,PPC2BETAX,PP2C-BETA-X	Sample	1.3359	0.465318
Blank	Sample	1.33529	2.56059
PRL1,PLRG1,MGC110980	Sample	1.33488	0.880121
RPL9,FLJ27456,MGC15545,NPC-A-16,DKFZP313J1510	Sample	1.33488	0.874052
COX17,MGC104397,MGC117386	Sample	1.33488	0.679818
C730019D22,C730027J19RIK	Sample	1.33333	1.06036
P45,NFE2,45KDA,NF-E2,P45NFE2,P45NF-E2	Sample	1.33333	0.843621
HZF7,ZNFEB,ZNF271	Sample	1.33333	0.573548
TAGAP,TAGAP1,AA415005,MGC31468,2610315E15RIK	Sample	1.33333	0.493936
TM4SF14,TSPAN14,AA958793,MGC36554,D14ERTD226E	Sample	1.33195	1.17063
NMI	Sample	1.33193	2.51186
KIF4,KIF4A,KIF4-G1,HSA271784	Sample	1.33193	1.00375
HKR1	Sample	1.3317	0.929915
GZF,KLF17,C85123,ZFP393,AA420409,AU043468,D4ERTD561E,7420700M05RIK	Sample	1.33132	2.08333
C76439,RSL1D1,2410005K20RIK	Sample	1.33132	0.8125
CNOT3,LENG1,MGC40675,A930039N10RIK	Sample	1.33129	0.93837
BC023105,MGC28198	Sample	1.33129	0.612326
TRAIP	Sample	1.33065	1.62812
Control	empty vector	1.33056	1.36661
GNA13,AU024132,AU043124,GALPHA13	Sample	1.33046	1.56153
AV212693,1700025G04RIK,2900042O04RIK	Sample	1.33046	1.26733
MUF1,LRRC41,AA409966,AW555107,MGC38941,D630045E04RIK,D730026A16RIK	Sample	1.32913	0.723347
FBX22,FBXO22,FLJ13986	Sample	1.32855	0.72944
MYCBP,RRAGC	Sample	1.32802	1.129
ARNT,TANGO,UNQ6077,FLJ21469,FLJ39207,KIAA0268,RP11-378J18.4	Sample	1.32785	0.75368
RSLCAN1,6820416H06RIK	Sample	1.32727	1.00355
MRPL24,MGC7749,AA407670,MGC25749,MGC38056,2010005E08RIK,2810470K06RIK,6720473G22RIK	Sample	1.32587	0.679406
SBK,SBK1	Sample	1.32515	0.771372
C76990,TM4SF3,TSPAN8,MGC38363,E330007O21RIK	Sample	1.32468	0.479657
BITE,CEP70,6720484E09RIK,C030018L16RIK	Sample	1.32426	1.65432
ZFP462,ZNF462,FLJ14960,FLJ45904,KIAA1803,DKFZP686B2325,DKFZP762N2316,RP11-508N12.1	Sample	1.32378	1.10131
IRF3	Sample	1.3237	0.898876
CCG2,SCAR,RPS4X,SCR10,VPS53,DXS306,HVPS53L,PP13624,FLJ10979,FLJ40595,MGC39512	Sample	1.3237	0.516854
AMY,NOE1,OLFA,OLFM1,AW742568,PANCORTIN,PANCORTIN3	Sample	1.32368	0.976215
UBR2,AI462103,AW540746,KIAA0349,MGC36320,MKIAA0349,9930021A08RIK,E130209G04RIK	Sample	1.32368	0.574974
MIG12,MID1IP1,3110038L01RIK	Sample	1.32353	1.74282
Blank	Sample	1.32271	0.776185
CNTD,MGC11788,1700051C09RIK,4921513J16RIK,5430417M23RIK	Sample	1.32261	0.888067
PDCL2,GCPHLP	Sample	1.32218	0.914062
C2F,EMG1,GRCC2F	Sample	1.32216	3.6927
BC013706,1500031H01RIK	Sample	1.32216	1.38208
LZIC,AW047580,1810030J04RIK	Sample	1.32212	0.677494
TUBGCP2,1700022B05RIK	Sample	1.32168	1.3963
TNFAIP8L1,2600017J23RIK	Sample	1.32168	0.644764
GY1,DGCR8,HTF9C,DGCRK6	Sample	1.32097	1.62671
LRP,HLPR,PTPA,HEPTP,HPTPA,PTPRA,RPTPA,PTPRL2,HPTPALPHA,R-PTP-ALPHA	Sample	1.32097	1.03187
	Sample	1.32068	0.735632
TAKRP,KBTBD8,AU040152,MGC91215,MKIAA1842	Sample	1.32035	1.04786
EAP45,VPS36,1700010A24RIK,2210415M20RIK,2810408E15RIK	Sample	1.31933	1.30836
TMLH,BBOX2,TMLHE,D430017M14RIK	Sample	1.31928	0.658448
NRARP,2700054M22RIK	Sample	1.31921	2.25521
RGS12,AI481290,E130309H11,1200016K18RIK,4632412M04RIK	Sample	1.31902	1.19284
RNF146,2610509H23RIK	Sample	1.31902	0.508946
JPO2,CDCA7L,BC006933,MGC11998	Sample	1.31859	0.381129
P39,AC39,VATX,VMA6,ATP6D,AI267038,ATP6V0D1	Sample	1.31844	0.910377
PTS,PTPS	Sample	1.31818	0.54818
Control	empty vector	1.31799	1.08594
EAR3,EAR-3,NR2F1,NR2F2,SVP44,ERBAL3,TFCOUP1,COUP-TFI,TCFCOUP1	Sample	1.31772	1.04284
ZNF585A,FLJ23765	Sample	1.31772	0.25459
NELFA,WHSC1,WHSC2,WHSC2H	Sample	1.3174	1.45976
EML4,C2ORF2,ELP120,ROPP120,FLJ10942	Sample	1.31687	0.439647
CAPB,CAPZ,CAPPB,CAPZB,MGC104401,MGC129749,MGC129750	Sample	1.31687	0.125613
Control	empty vector	1.31665	0.823699
2900011O08RIK	Sample	1.31654	1.00405
RC,RGN,SMP30	Sample	1.31634	1.95448
TDE2,TDE2L,FKSG84,PRO0899,SERINC2,MGC90340	Sample	1.31634	0.758725
TDE1,AIGP1,TMS-1,DIFF33,SERINC3,AA959945,AA960047	Sample	1.31445	0.980322
HGB1A,GABBR1,GPRC3A,GABABR1,GABBR1-3,GABAB(1E),DJ271M21.1.1,DJ271M21.1.2	Sample	1.31422	2.441
Control	empty vector	1.31414	1.04092
LENG4,ZDHHC24,5730496N17RIK	Sample	1.31316	0.484375
PDK2	Sample	1.31255	1.42382
D11ERTD636E,0610010C04RIK,1500000C01RIK	Sample	1.31243	1.35881
CASH,FLIP,MRIT,CFLAR,CLARP,FLAME,C-FLIP,CASPER,I-FLICE,MGC103395	Sample	1.31203	0.668213
LSFR2,DOLPP1	Sample	1.31186	0.626683
PBX3	Sample	1.3117	0.801214
CTGF	Sample	1.3117	0.698027
HAP95,AKAP8L,NAKAP95	Sample	1.31131	1.0776
WDR74,AA407588,5730436H21RIK	Sample	1.31127	0.794209
PSENEN,MGC102026,1700023M09RIK	Sample	1.31127	0.570838
Control	empty vector	1.31099	1.22642
TMEM14A	Sample	1.31092	0.878901
SNRPN	Sample	1.31077	0.455534
FLJ37549	Sample	1.31066	0.736626
TIM,C77407,DEBT69,TIMELESS	Sample	1.31024	0.950067
ATPBD4,5730421E18RIK	Sample	1.31024	0.842105
EB1,EB2,RP1,MAPRE2,AI314113,D18ABB1E,C820009F03RIK	Sample	1.31024	0.17274
Blank	Sample	1.30977	1.76599
LP8165,KIAA0251	Sample	1.30927	0.896767
ZNF547,FLJ31100	Sample	1.30927	0.16684
Control	empty vector	1.30909	0.776331
TXNDC10,AV259382,MKIAA1830,6430411B10RIK,A730024F05RIK	Sample	1.30893	1.1372
CLM1,CLIM1,CLM-1,DIGR2,IREM1,PIGR3,IGSF13,CD300LF,F730004D16RIK	Sample	1.30893	0.88826
SERPINA1A	Sample	1.30893	0.639321
SLFN8,MGC30719	Sample	1.30878	0.651163
Blank	Sample	1.3082	0.322792
5A3,C20ORF108,DJ1167H4.1,DKFZP434A1114	Sample	1.30727	1.23609
B430108F07RIK	Sample	1.30714	0.75698
Control	empty vector	1.30711	1.13542
FLJ35834	Sample	1.30707	1.1654
BBC1,RPL13,D16S444E,FLJ27453,FLJ27454,MGC71373,MGC117342	Sample	1.30707	1.00759
ZFP276,ZNF276,ZNF477,MGC45417,MGC111410,MGC126480	Sample	1.30707	0.874052
G2,BAT2,BAT-2,WBP12,KIAA4178,D17H6S51E,MKIAA4178,3110039B05RIK	Sample	1.30705	0.97
ARID2,4432409D24RIK	Sample	1.30675	1.49503
C77245,BC018507,MGC27742,MKIAA0947	Sample	1.30672	0.78402
FRMPD2,PDZK5C,MGC35285,MGC87776,MGC87777,MGC90186	Sample	1.30636	1.79775
ABBP1,HNRPAB,MGC15875	Sample	1.30612	1.61317
SCN2B	Sample	1.30556	0.864053
EEIG1,AI426465,MGC38572,C230093N12RIK	Sample	1.30519	0.308351
C1R	Sample	1.30517	1.7754
C3G,GRF2,RAPGEF1,DKFZP781P1719	Sample	1.30466	1.33969
ALS2CR7	Sample	1.30466	0.305125
ACVR2,ORC4L,ACTRII,ACVR2A	Sample	1.30387	0.434051
CAR,MCAR,CXADR,AU016810,AW553441,2610206D03RIK	Sample	1.30347	1.04034
CCDC69,FLJ13705,DKFZP434C171	Sample	1.30293	0.99382
LSC,LBCL2,ARHGEF1	Sample	1.30252	1.25343
UPF1,HUPF1,NORF1,RENT1,PNORF1,KIAA0221	Sample	1.30252	0.933833
CREBL2	Sample	1.30243	0.819423
MYO1F,C330006B10RIK	Sample	1.30146	0.635061
HSD-29,HSD-30,C12ORF54,MGC35033	Sample	1.30126	0.394531
RAB31,AI415285,1700093E07RIK	Sample	1.30125	1.30347
Blank	Sample	1.30114	1.38214
ZFEND,ZFP358	Sample	1.30114	0.937042
RASL10B,MGC47540,VTS58635	Sample	1.29988	0.548272
MEF2D	Sample	1.29988	0.419547
GNAL,GOLF,GNA10,MGC90869,2610011C15RIK,2810405I11RIK,9630020G10RIK	Sample	1.29981	0.997481
Blank	Sample	1.29944	1.75568
	Sample	1.29944	1.19351
ZNF393	Sample	1.29882	0.886143
COTE,COTE1,C1ORF2	Sample	1.29882	0.271845
MGST3,GST-III,AA516734,2010012L10RIK,2010306B17RIK,2700004G04RIK	Sample	1.2987	1.04497
AI596259,1700001O11RIK,2310065K24RIK	Sample	1.2987	0.620985
SLC35A4,LOC545750,2610030J16RIK	Sample	1.29849	0.370028
BRE1B,RBP95,RNF40,STARING,KIAA0661,MGC13051,DKFZP686K191	Sample	1.29846	1.27191
NARG2	Sample	1.29843	1.10388
CNA43,MCM10,PRO2249,MGC126776	Sample	1.29843	0.982162
Blank	Sample	1.29843	0.690027
MGC25511,2500001K11RIK	Sample	1.29832	0.813983
KBRAS2,NKIRAS2,2410003M04RIK,4930527H08RIK,D630018G21RIK	Sample	1.29821	0.788978
L19,FLJ12240,KIAA0999	Sample	1.29762	0.887406
RFWD3,BC027246,MGC27888	Sample	1.29697	1.37278
PRKCN,MGC47171,4930557O20RIK,5730497N19RIK	Sample	1.29615	0.890849
CLDN8,AI648025	Sample	1.29609	1.79345
PPL,AW553870	Sample	1.29602	0.520509
NEK4,NRK2,STK2,PP12301,MGC33171	Sample	1.29567	1.17622
NBR2,MGC104305	Sample	1.29503	0.059869
4P11,QOH-1,CRYZL1	Sample	1.29492	0.946026
Blank	Sample	1.29483	0.492179
V1R,V1R1,VN12,MV1R1,V1RA1	Sample	1.2948	1.8427
PIAS3,PIAS3L,MGC27936	Sample	1.29461	0.64
ERCC6L,MGC7766,BC004701,D330021P09RIK	Sample	1.29451	0.326964
EVI3,ZFP521,B930086A16RIK	Sample	1.29448	1.20875
Blank	Sample	1.29412	0.564872
DNAJ,HDJ3,LIP6,RPS13,DRIP78,DNAJC14	Sample	1.29316	0.776935
MSG1,SMR1,AA589601	Sample	1.29314	1.57254
BR140,BRPF1	Sample	1.29253	0.670085
2510048O06RIK	Sample	1.29221	0.723769
HMGCS1,MGC36662,MGC98430,B130032C06RIK	Sample	1.29221	0.710921
Control	empty vector	1.29178	0.973166
TDRD7,AI447470,MGC36668,PCTAIRE2BP,5730495N10RIK	Sample	1.29134	3.9946
CCDC71,FLJ12800,FLJ13629	Sample	1.29107	1.72557
MAML3,AV234550,BC049812,KIAA1816,MGC59565,MKIAA1816	Sample	1.29091	1.84615
MADH2,MADR2,SMAD2	Sample	1.29091	0.728994
BF,VPS33A,AI503300,AW048546,AW554476,3830421M04RIK	Sample	1.29084	1.55237
C78201,MGC7474,BC005537,8030460C05RIK	Sample	1.29045	1.51341
	Sample	1.28864	1.05793
PTD004	Sample	1.28796	1.21721
Blank	Sample	1.28764	0.748718
MMP16,MT3MMP,MT3-MMP	Sample	1.28741	1.14286
CLDN9	Sample	1.28741	0.837341
BC014699,MGC25911,MGC37042	Sample	1.28645	0.310238
SEC23B	Sample	1.28643	0.954672
NONA,NONO,NRB54,P54NRB,AA407051,AV149256,MGC103109	Sample	1.28643	0.906568
Control	empty vector	1.28619	1.08513
COP,COP1,COPL,PSEUDO-ICE	Sample	1.28615	0.84453
PICK1,PRKCABP	Sample	1.2859	0.603221
RFWD3	Sample	1.28571	0.578158
Control	empty vector	1.28552	0.987872
ZAN75,ZFP326,5730470H14RIK	Sample	1.28552	0.798236
NCALD,AI848120,D15ERTD412E,D030020D09RIK	Sample	1.28504	1.12281
SERPINA1A	Sample	1.28492	0.608491
GAP,RASA,RASA1,RASGAP,MGC7759	Sample	1.28489	1.27288
CAPN7,PALBH,AU022319	Sample	1.28485	1.87456
MRS4L,MRS3/4,NPD016,SLC25A28,DKFZP547C109	Sample	1.28437	1.31459
OC1,HNF6,HFH12,HNF6B,ONECUT1,D9ERTD423E	Sample	1.28356	0.550308
FAM29A,MGC102696,RP11-296P7.3	Sample	1.28345	0.971193
DPP3,C86324,4930533O14RIK	Sample	1.2829	0.171875
MGC99964,9930023K05RIK	Sample	1.28216	0.8
STAU2	Sample	1.28175	0.756381
UNR,CSDE1,D3JFR1,MGC19174,MKIAA0885	Sample	1.28175	0.431555
MST,MSTO1,BC008103,FLJ10504,MGC11722,MGC118015,5830417I10RIK	Sample	1.28159	1.17212
MNB,NUMB,M-NUMB	Sample	1.28151	0.70412
IL1RN,IL-1RA,F630041P17RIK	Sample	1.28081	1.15959
CCDC7,FLJ32762,DKFZP686N0559,RP11-479G22.1	Sample	1.28076	0.839094
RASA3,GAPIII,MGC46517,MGC47588,GAP1IP4BP	Sample	1.28076	0.381406
AA690246,FLJ10378,MGC38253,1700108L22RIK	Sample	1.28038	0.488706
GM576,PLCXD1,A330045H12RIK	Sample	1.28021	0.687982
CFC,NS1,SHP2,BPTP3,PTP2C,PTP-1D,PTPN11,SH-PTP2,SH-PTP3,MGC14433	Sample	1.28	0.696097
PP384,FLJ21945	Sample	1.28	0.696097
FLJ11155	Sample	1.28	0.353045
MAPA,LRRC25,FLJ38116	Sample	1.27954	0.671273
	Sample	1.27922	0.496788
MGC117884,1700028K03RIK	Sample	1.27879	1.36331
RERG	Sample	1.27874	1.26316
TPK1	Sample	1.27874	0.5722
	Sample	1.27846	0.47105
LPS,LY87,TLR4,RAN/M1,RASL2-8	Sample	1.27839	0.946636
BTBD6	Sample	1.27818	0.488108
Control	empty vector	1.27804	1.46565
Blank	Sample	1.27804	0.684842
PROX1,A230003G05RIK	Sample	1.27801	0.335
LY6A	Sample	1.27747	4.37783
Blank	Sample	1.27746	3.07303
Blank	Sample	1.27731	1.28839
CAP,SH3D5,SH3P12,SORBS1,MKIAA1296,2310065E01RIK,9530001P15RIK	Sample	1.27731	0.82397
SEC13R,SEC13L1,1110003H02RIK	Sample	1.27731	0.799001
FLJ11520,FLJ12642,FLJ13614	Sample	1.27599	0.710369
GP58,MR60,F5F8D,FMFD1,LMAN1,MCFD1,ERGIC53,ERGIC-53	Sample	1.27557	0.291971
RGS5,1110070A02RIK	Sample	1.2749	1.03638
FLJ14444,FLJ31993,FLJ39290,FLJ42772,FLJ90757,MGC131745	Sample	1.27438	1.59671
FGD1,ZFYVE3	Sample	1.27374	1.37264
ZNF177	Sample	1.27312	0.969697
Blank	Sample	1.27295	1.03932
Blank	Sample	1.27293	0.456501
PRL-2,PTP4A2,MGC102154,MGC103400	Sample	1.27273	1.0932
CTR1,SLC31A1,AI787263,AU016967,4930445G01RIK	Sample	1.27225	2.51213
Control	empty vector	1.27225	1.27597
AMELX	Sample	1.27225	0.77628
RBM10,MGC7826,MKIAA0122,E430039K10RIK	Sample	1.27212	1.20594
Blank	Sample	1.27168	1.68539
Blank	Sample	1.27121	2.21216
Blank	Sample	1.27086	2.21297
G4-1,G5PR,C14ORF10,FLJ20644	Sample	1.2705	0.209378
ZEP,ZFP207,8430401D15RIK	Sample	1.27035	1.42091
OTX2,E130306E05RIK	Sample	1.27004	1.71757
RGS11,C78048	Sample	1.27004	1.15599
CTEN,TNS4,AU016405,9930017A07RIK	Sample	1.26971	0.455
AADA,AADAC,AI265437,5033417E09RIK	Sample	1.26971	0.45
BTF,BCLAF1,AI450190,AW556225,KIAA0164,MGC30519,MGC58035,MKIAA0164,2610102K23RIK,2700025J07RIK,2810454G14RIK,5730534O06RIK	Sample	1.26912	0.937388
ZFP62,AI227021	Sample	1.26912	0.27907
CAT,GAT,GLYAT,ACGNAT,AI195249,AI315345,A330009E03RIK	Sample	1.2687	0.765772
1700019G17RIK	Sample	1.26829	1.14153
SKZ1,MSZF35,ZFP306,ZFP307,AA408594,AI132359,2810435N07RIK	Sample	1.26822	1.23195
FLJ14107	Sample	1.26819	1.03832
DDX19B	Sample	1.26764	0.687898
Blank	Sample	1.26702	0.409704
Blank	Sample	1.26673	0.907306
ERP,DUSP1,MKP-1,3CH134,PTPN16,U19515	Sample	1.26633	1.49861
IL1B,IL-1B,IL-1BETA	Sample	1.26629	0.570755
TARDBP	Sample	1.26623	0.445396
BCT1,BCAT1,ECA39,MECA39,DKFZP686E12175	Sample	1.26594	0.5756
OTX2,MGC45000	Sample	1.26594	0.362878
Blank	Sample	1.2659	2.05056
Blank	Sample	1.26577	0.463289
AU041184,AW537806,0610041E09RIK,5730424F14RIK	Sample	1.26577	0.397104
Control	empty vector	1.26556	1.005
Control	empty vector	1.26554	1.31459
[truncated: 16,817 more rows]

## Sheet: Fig. 5A
	empty	empty + IFNg	WT TLX + IFNg	TLX ΔDBD + IFNg	TLX ΔLBD + IFNg
bioreplicate 1	25890	412670	1644320	250290	514030
bioreplicate 2	26890	419200	1908260	190830	377040
bioreplicate 3	37730	368660	1919290	155040	225320
Mean	30170	400177	1.82396e+06	198720	372130
Std dev	6566.22	27488.8	155668	48112.7	144418

## Sheet: Fig. 5B
CXCL9 expression by QPCR
	empty	empty + IFNg	TLX + IFNg	TLX ΔDBD + IFNg	TLX ΔLBD + IFNg
bioreplicate 1	1	228.494	1769.91	240.969	358.806
bioreplicate 2	1	231.343	1360.81	295.006	327.166
Mean	1	229.918	1565.36	267.987	342.986
Std dev	0	2.01434	289.28	38.2104	22.3729
CXCL10 expression by QPCR
	empty	empty + IFNg	TLX + IFNg	TLX ΔDBD + IFNg	TLX ΔLBD + IFNg
bioreplicate 1	1	3719.69	16888.3	3694.74	4956.73
bioreplicate 2	1	3383.42	14676.2	4397.03	4477.29
Mean	1	3551.56	15782.3	4045.88	4717.01
Std dev	0	237.778	1564.18	496.6	339.02

## Sheet: Fig. 5C
	untreated	IFNγ + DMSO	IFNγ + 20μM Fampro.
bioreplicate 1	1	15384.5	4206.83	CXCL10 expression after IFN-gamma stimulation
bioreplicate 2	1	16976.6	3432.34
bioreplicate 3	1	19850.5	3308.6
Mean	1	17403.9	3649.26
Std dev	0	2263.42	486.817
	untreated	IFNα + DMSO	IFNα + 20μM Fampro.
bioreplicate 1	1	792.913	130.608	CXCL10 expression after IFN-alpha stimulation
bioreplicate 2	1	793.61	148.693
bioreplicate 3	1	810.961	186.238
Mean	1	799.161	155.18
Std dev	0	10.2245	28.3763
	untreated	TNFα + DMSO	TNFα + 20μM Fampro.
bioreplicate 1	1	491.546	300.267	CXCL10 expression after TNF-alpha stimulation
bioreplicate 2	1	420.027	249.938
bioreplicate 3	1	395.477	358.558
Mean	1	435.683	302.921
Std dev	0	49.9112	54.3582
	untreated	IFNγ + DMSO	IFNγ + 20μM Fampro.
bioreplicate 1	1	912.104	691.85	OAS2 expression after IFN-gamma stimulation
bioreplicate 2	1	1094.41	754.443
bioreplicate 3	1	968.22	700.811
Mean	1	991.58	715.701
Std dev	0	93.3732	33.8487
	untreated	IFNα + DMSO	IFNα + 20μM Fampro.
bioreplicate 1	1	20631.6	15605.9	OAS2 expression after IFN-alpha stimulation
bioreplicate 2	1	14398.9	18149.8
bioreplicate 3	1	14768.4	19572.4
Mean	1	16599.6	17776
Std dev	0	3496.64	2009.51
	untreated	TNFα + DMSO	TNFα + 20μM Fampro.
bioreplicate 1	1	234.741	216.057	OAS2 expression after TNF-alpha stimulation
bioreplicate 2	1	241.521	210.708
bioreplicate 3	1	191.067	256.203
Mean	1	222.443	227.656
Std dev	0	27.3828	24.8669

## Sheet: Fig. 6
		% of ChIP input signal for CXCL9 promoter
		anti-pY701-STAT1	control IgG
	empty unstim	0.0273558	0.0271882
	empty IFNG 2hr	0.0402239	0.013477
	TLX IFNG 2hr	0.156778	0.0118708
		% of ChIP input signal for CXCL10 promoter
		anti-pY701-STAT1	control IgG
	empty unstim	0.0916947	0.0715596
	empty IFNG 2hr	0.181827	0.0232553
	TLX IFNG 2hr	0.439163	0.0133487

## Sheet: Fig. 7F
	TLXf/f	Mx1Cre-TLXf/f
mouse 1	6.12	6.36
mouse 2	9.05	2.44
mouse 3	10.5	3.14
mouse 4	10.4	1.58
mouse 5	8.98
mouse 6	5.6
mean	8.44167	3.38
std dev	2.10698	2.08659

## Sheet: Fig. 7I
	TLXf/f	Mx1Cre-TLXf/f
mouse brain 1	266.963	359.132
mouse brain 2	394.607	315.247
mouse brain 3	156.437	766.717
mouse brain 4	130.567	246.377
mouse brain 5	109.675	701.892
mouse brain 6	225.037	397.476
mean	213.881	464.473
std dev	106.493	215.935

## Sheet: Fig. S1A
	-	Uninf	Toxo
Biorep 1	3159	268391	64241
Biorep 2	3162	273807	78854
Biorep 3	2992	288411	70700
Biorep 4		250686
Biorep 5		266451
Biorep 6		301337
Biorep 7		277436
Biorep 8		242598
Biorep 9		293221
Biorep 10		277800
Biorep 11		295451
Biorep 12		262779
mean	3104.33	274864	71265
std dev	97.2951	17954.2	7322.87

## Sheet: Fig. S1B
	-	Uninf	Toxo
Biorep 1	9427	191791	182959
Biorep 2	4226	212716	116177
Biorep 3	4947	220826	218834
Biorep 4		130241
Biorep 5		124739
Biorep 6		139777
Biorep 7		176795
Biorep 8		201066
Biorep 9		223465
Biorep 10
Biorep 11
Biorep 12
mean	6200	180157	172657
std dev	2817.82	39317.3	52098.2

## Sheet: Fig. S1C
	-						Uninf						Toxo
	Biorep1	Biorep2	Biorep3	mean	std dev		Biorep1	Biorep2	Biorep3	mean	std dev		Biorep1	Biorep2	Biorep3	mean	std dev
empty	14275	15431	12752	14152.7	1343.68		282888	292103	289808	288266	4797.04		59040	57492	63696	60076	3229.14
STAT1	11388	12759	9832	11326.3	1464.47		331236	293516	331236	318663	21777.7		70626	70437	54305	65122.7	9368.85

[truncated: 5 more sheets: Fig. S2A, Fig. S2B, Fig. S2C, Fig. S2D, Fig. S3]
