# Supplementary material for: The Orphan Nuclear Receptor TLX Is an Enhancer of STAT1-Mediated Transcription and Immunity to Toxoplasma gondii
Source: PLoS Biol. 2015 Jul 21;13(7):e1002200. doi: 10.1371/journal.pbio.1002200 (PMC4509904; doi:10.1371/journal.pbio.1002200)
Supplement: S1 Table — Raw luminescent values, as well as fold-change and robust Z-score calculations, are shown. (XLSX) [file pbio.1002200.s006.xlsx]

## Sheet: Sheet1
gene_symbols	Plate ID	Bar code	Row in 384 well plate	Column in 384 well plate	Exper1 raw data	Exper2 raw data	raw data mean	Exper1 Zscore	Exper2 Zscore	Zscore_raw_mean	Well type	Exper1_FoldChange_Relative to empty vector	Exper2_FoldChange_Relative to empty vector	FoldChange_empty vector_Avg	FoldChange_empty vector_SD	FoldChange_empty vector_%CV	Exper1_Zscore_Relative to Empty vector	Exper2_Zscore_Relative to Empty vector	Zscore_mean	Exper1_FoldChange_Relative to Pop Median	Exper2_FoldChange_Relative to Pop Median	FoldChange_Pop Median_Avg	FoldChange_Pop_SD	FC_Pop_%CV	96-well source plate/Unique ID	Open Biosystems Clone Collection	Source 96 well plate (Plate)	Source 96 well plate (Row)	Source 96 well plate (Column)	Species	Library	Vector	BC_accession	clusters	Locus IDs	restriction sites_3'	restriction sites_5'
ARP1,NR2F2,SVP40,COUPTFB,TFCOUP2,COUP-TFII,MGC117452	12	MGCv1_12	C	18	56750	8230	32490	55.638	7.74058	31.6893	Sample	27.1207	3.92372	15.5222	16.4027	105.673	57.8985	8.5477	33.2231	43.9922	7.31556	25.6539	25.9343	101.093	IRAT_069_B09	IRAT	69	B	9	Homo sapiens	NIH_MGC_115	pCMV-SPORT6	BC042897	Hs.347991	7026	NotI	EcoRV (destroyed)
CRTC2,TORC2,4632407F12RIK	32	MGCv1_32	J	03	21550	28270	24910	20.4645	29.1958	24.8302	Sample	13.9935	12.1071	13.0503	1.33391	10.2213	29.3666	28.5923	28.9794	16.8359	21.2556	19.0458	3.1252	16.4089	IRAV_068_E02	IRAV	68	E	2	Mus musculus	NCI_CGAP_Mam6	pCMV-SPORT6	BC023831	Mm.35627	74343	NotI	SalI
Control	46	MGCv1_46	O	22	23640	18240	20940	22.553	18.4575	20.5052	empty vector/no toxo	10.9571	11.0713	11.0142	0.0807473	0.733118	22.767	26.0553	24.4111	14.729	14.25	14.4895	0.338684	2.33745	IRAT_107_H11	IRAT	107	H	11	Control	Control	Control	NA	Control	Control
Control	16	MGCv1_16	O	22	27840	31280	29560	26.7498	32.4184	29.5841	empty vector/no toxo	10.718	9.04046	9.87923	1.1862	12.007	22.2473	21.0808	21.664	30.0973	31.9184	31.0078	1.28769	4.15279	IRAT_085_H11	IRAT	85	H	11	Control	Control	Control	NA	Control	Control
Control	32	MGCv1_32	O	22	15640	15420	15530	14.559	15.4383	14.9987	empty vector/no toxo	10.1558	6.60385	8.37985	2.51164	29.9723	21.0254	15.1125	18.069	12.2188	11.594	11.9064	0.441776	3.71041	IRAV_067_H11	IRAV	67	H	11	Control	Control	Control	NA	Control	Control
Control	12	MGCv1_12	O	22	20920	16390	18655	19.835	16.4768	18.1559	empty vector/no toxo	9.99761	7.81406	8.90584	1.544	17.3369	20.6815	18.0768	19.3792	16.2171	14.5689	15.393	1.16543	7.57118	IRAT_069_H11	IRAT	69	H	11	Control	Control	Control	NA	Control	Control
Control	49	MGCv1_49	P	21	16320	16510	16415	15.2385	16.6053	15.9219	empty vector/no toxo	9.89091	7.81538	8.85315	1.46762	16.5774	20.4496	18.0801	19.2648	14.5714	10.3187	12.4451	3.0071	24.1629	IRAV_151_H11	IRAV	151	H	11	Control	Control	Control	NA	Control	Control
Control	49	MGCv1_49	P	23	16320	14430	15375	15.2385	14.3784	14.8085	empty vector/no toxo	9.89091	6.83077	8.36084	2.16385	25.8807	20.4496	15.6683	18.059	14.5714	9.01875	11.7951	3.92634	33.2879	IRAV_151_H12	IRAV	151	H	12	Control	Control	Control	NA	Control	Control
Control	36	MGCv1_36	O	22	18530	15110	16820	17.4468	15.1065	16.2766	empty vector/no toxo	9.84329	6.66373	8.25351	2.24829	27.2405	20.3461	15.2592	17.8026	16.2544	14.2547	15.2546	1.41398	9.26923	IRAV_083_H11	IRAV	83	H	11	Control	Control	Control	NA	Control	Control
Control	49	MGCv1_49	O	23	15940	17470	16705	14.8588	17.6331	16.2459	empty vector/no toxo	9.66061	8.26982	8.96521	0.983432	10.9694	19.949	19.1932	19.5711	14.2321	10.9187	12.5754	2.34292	18.6309	IRAV_149_H12	IRAV	149	H	12	Control	Control	Control	NA	Control	Control
Control	49	MGCv1_49	P	22	15920	16110	16015	14.8388	16.1771	15.5079	empty vector/no toxo	9.64848	7.62604	8.63726	1.43009	16.5572	19.9227	17.6163	18.7695	14.2143	10.0687	12.1415	2.93134	24.1431	IRAV_152_H11	IRAV	152	H	11	Control	Control	Control	NA	Control	Control
Control	46	MGCv1_46	P	22	20760	16520	18640	19.6751	16.616	18.1456	empty vector/no toxo	9.62225	10.0273	9.82478	0.286425	2.91533	19.8656	23.498	21.6818	12.9346	12.9062	12.9204	0.0200319	0.155041	IRAT_109_H11	IRAT	109	H	11	Control	Control	Control	NA	Control	Control
Control	41	MGCv1_41	O	22	15610	22340	18975	14.529	22.847	18.688	empty vector/no toxo	9.60615	5.71721	7.66168	2.7499	35.8916	19.8307	12.9407	16.3857	14.3211	13.2189	13.77	0.779349	5.65975	IRAV_143_H11	IRAV	143	H	11	Control	Control	Control	NA	Control	Control
Control	41	MGCv1_41	O	23	15480	19130	17305	14.3991	19.4103	16.9047	empty vector/no toxo	9.52615	4.89571	7.21093	3.27422	45.4063	19.6568	10.9285	15.2927	14.2018	11.3195	12.7607	2.0381	15.9717	IRAV_142_H12	IRAV	142	H	12	Control	Control	Control	NA	Control	Control
Control	46	MGCv1_46	O	23	20450	16980	18715	19.3654	17.1085	18.2369	empty vector/no toxo	9.47856	10.3065	9.89254	0.585457	5.91817	19.5533	24.182	21.8676	12.7414	13.2656	13.0035	0.37066	2.85045	IRAT_106_H12	IRAT	106	H	12	Control	Control	Control	NA	Control	Control
Control	49	MGCv1_49	P	24	15170	15090	15130	14.0894	15.085	14.5872	empty vector/no toxo	9.19394	7.1432	8.16857	1.4501	17.7521	18.9347	16.4336	17.6842	13.5446	9.43125	11.4879	2.90861	25.3188	IRAV_152_H12	IRAV	152	H	12	Control	Control	Control	NA	Control	Control
Control	43	MGCv1_43	O	22	15520	13920	14720	14.4391	13.8324	14.1358	empty vector/no toxo	9.08931	6.81518	7.95224	1.60806	20.2214	18.7073	15.6301	17.1687	14.781	13.4493	14.1151	0.941638	6.67113	__					Control	Control	Control	NA	Control	Control
Control	21	MGCv1_21	O	22	27460	20720	24090	26.3701	21.1126	23.7414	empty vector/no toxo	9.07019	6.95886	8.01452	1.49294	18.6279	18.6657	15.9821	17.3239	23.7749	18.7511	21.263	3.55234	16.7066	IRAV_019_H11	IRAV	19	H	11	Control	Control	Control	NA	Control	Control
Control	41	MGCv1_41	O	21	14730	17600	16165	13.6497	17.7723	15.711	empty vector/no toxo	9.06462	4.50416	6.78439	3.22473	47.5316	18.6536	9.96945	14.3115	13.5138	10.4142	11.964	2.19172	18.3193	IRAV_142_H11	IRAV	142	H	11	Control	Control	Control	NA	Control	Control
Control	41	MGCv1_41	P	24	14690	16650	15670	13.6097	16.7552	15.1825	empty vector/no toxo	9.04	4.26104	6.65052	3.37924	50.8116	18.6001	9.37394	13.987	13.4771	9.85207	11.6646	2.56326	21.9747	__					Control	Control	Control	NA	Control	Control
Control	10	MGCv1_10	O	22	18570	18400	18485	17.4868	18.6288	18.0578	empty vector/no toxo	8.93863	7.67466	8.30664	0.89376	10.7596	18.3798	17.7354	18.0576	24.596	32.2807	28.4384	5.43389	19.1076	IRAT_052_H11	IRAT	52	H	11	Control	Control	Control	NA	Control	Control
Control	46	MGCv1_46	O	21	19280	17350	18315	18.1963	17.5046	17.8505	empty vector/no toxo	8.93627	10.5311	9.73369	1.12772	11.5858	18.3747	24.7321	21.5534	12.0125	13.5547	12.7836	1.09052	8.53062	IRAT_106_H11	IRAT	106	H	11	Control	Control	Control	NA	Control	Control
Control	26	MGCv1_26	O	23	10140	7770	8955	9.06316	7.2481	8.15563	empty vector/no toxo	8.8366	3.83704	6.33682	3.53523	55.7886	18.158	8.33538	13.2467	38.2642	17.2667	27.7654	14.8475	53.4747	IRAV_038_H12	IRAV	38	H	12	Control	Control	Control	NA	Control	Control
Control	47	MGCv1_47	P	21	19320	14780	17050	18.2362	14.7531	16.4947	empty vector/no toxo	8.7619	6.0823	7.4221	1.89476	25.5287	17.9957	13.835	15.9153	16.2353	10.1233	13.1793	4.32184	32.7927	IRAT_112_H11	IRAT	112	h	11	Control	Control	Control	NA	Control	Control
Control	36	MGCv1_36	O	24	16490	14040	15265	15.4084	13.9609	14.6846	empty vector/no toxo	8.75963	6.19184	7.47573	1.8157	24.2879	17.9907	14.1033	16.047	14.4649	13.2453	13.8551	0.862408	6.22448	IRAV_083_H12	IRAV	83	H	12	Control	Control	Control	NA	Control	Control
Control	12	MGCv1_12	O	23	18260	16680	17470	17.177	16.7873	16.9822	empty vector/no toxo	8.7264	7.95232	8.33936	0.547357	6.56353	17.9185	18.4155	18.167	14.155	14.8267	14.4909	0.474913	3.27733	IRAT_068_H12	IRAT	68	H	12	Control	Control	Control	NA	Control	Control
Control	36	MGCv1_36	P	21	16360	11200	13780	15.2785	10.9203	13.0994	empty vector/no toxo	8.69057	4.93936	6.81497	2.65251	38.9218	17.8406	11.0354	14.438	14.3509	10.566	12.4585	2.67629	21.4817	IRAV_084_H11	IRAV	84	H	11	Control	Control	Control	NA	Control	Control
Control	41	MGCv1_41	O	24	14090	15260	14675	13.0102	15.267	14.1386	empty vector/no toxo	8.67077	3.90531	6.28804	3.36969	53.5889	17.7976	8.50261	13.1501	12.9266	9.02959	10.9781	2.75561	25.101	IRAV_143_H12	IRAV	143	H	12	Control	Control	Control	NA	Control	Control
Control	41	MGCv1_41	P	22	13990	15040	14515	12.9103	15.0315	13.9709	empty vector/no toxo	8.60923	3.84901	6.22912	3.36599	54.0363	17.6638	8.36471	13.0143	12.8349	8.89941	10.8671	2.78279	25.6074	__					Control	Control	Control	NA	Control	Control
Control	47	MGCv1_47	P	23	18830	16890	17860	17.7466	17.0122	17.3794	empty vector/no toxo	8.53968	6.95062	7.74515	1.12364	14.5076	17.5127	15.9619	16.7373	15.8235	11.5685	13.696	3.00876	21.9682	IRAT_112_H12	IRAT	112	h	12	Control	Control	Control	NA	Control	Control
Control	47	MGCv1_47	P	22	18820	19790	19305	17.7366	20.117	18.9268	empty vector/no toxo	8.53515	8.14403	8.33959	0.27656	3.31623	17.5028	18.8851	18.194	15.8151	13.5548	14.685	1.5983	10.8839	IRAV_144_H11	IRAV	144	H	11	Control	Control	Control	NA	Control	Control
Control	47	MGCv1_47	O	23	18670	13840	16255	17.5867	13.7468	15.6667	empty vector/no toxo	8.46712	5.69547	7.0813	1.95985	27.6764	17.355	12.8875	15.1212	15.6891	9.47945	12.5843	4.39087	34.8917	IRAT_110_H12	IRAT	110	h	12	Control	Control	Control	NA	Control	Control
EGR2,CMT1D,CMT4E,KROX20,FLJ14547,DKFZP686J1957	10	MGCv1_10	F	14	17540	23580	20560	16.4576	24.1746	20.3161	Sample	8.44284	9.83525	9.13904	0.984579	10.7733	17.3022	23.0276	20.1649	23.2318	41.3684	32.3001	12.8245	39.7043	IRAT_054_C07	IRAT	54	C	7	Homo sapiens	NIH_MGC_122	pCMV-SPORT6	BC035625	Hs.1395	1959	NotI	EcoRV (destroyed)
Control	49	MGCv1_49	O	22	13820	20380	17100	12.7404	20.7486	16.7445	empty vector/no toxo	8.37576	9.64734	9.01155	0.899143	9.97767	17.1564	22.5673	19.8619	12.3393	12.7375	12.5384	0.28158	2.24574	IRAV_150_H11	IRAV	150	H	11	Control	Control	Control	NA	Control	Control
Control	39	MGCv1_39	P	23	19280	11740	15510	18.1963	11.4985	14.8474	empty vector/no toxo	8.3014	6.64215	7.47177	1.17327	15.7026	16.9948	15.2063	16.1005	12.8106	13.4943	13.1524	0.483394	3.67531	IRAV_098_H12	IRAV	98	H	12	Control	Control	Control	NA	Control	Control
Control	16	MGCv1_16	P	22	21500	28210	24855	20.4146	29.1316	24.7731	empty vector/no toxo	8.27719	8.15318	8.21518	0.0876886	1.0674	16.9422	18.9075	17.9248	23.2432	28.7857	26.0145	3.91912	15.0651	IRAV_001_H11	IRAV	1	H	11	Control	Control	Control	NA	Control	Control
Control	47	MGCv1_47	P	24	18080	18460	18270	16.9972	18.693	17.8451	empty vector/no toxo	8.19955	7.59671	7.89813	0.426271	5.39712	16.7734	17.5444	17.1589	15.1933	12.6438	13.9186	1.80273	12.952	IRAV_144_H12	IRAV	144	H	12	Control	Control	Control	NA	Control	Control
Control	43	MGCv1_43	P	24	13980	16520	15250	12.9003	16.616	14.7581	empty vector/no toxo	8.18741	8.08813	8.13777	0.0702024	0.862674	16.747	18.7481	17.7476	13.3143	15.9614	14.6378	1.87176	12.7871	IRAT_94_H12	IRAT	94	H	12	Control	Control	Control	NA	Control	Control
Control	43	MGCv1_43	P	22	13970	16160	15065	12.8903	16.2306	14.5604	empty vector/no toxo	8.18155	7.91187	8.04671	0.190692	2.36981	16.7343	18.3164	17.5254	13.3048	15.6135	14.4591	1.63254	11.2907	IRAT_94_H11	IRAT	94	H	11	Control	Control	Control	NA	Control	Control
Control	35	MGCv1_35	O	21	24280	9930	17105	23.1925	9.56064	16.3766	empty vector/no toxo	8.16821	4.60789	6.38805	2.51753	39.4099	16.7053	10.2235	13.4644	13.0538	8.56034	10.8071	3.17733	29.4005	IRAV_078_H11	IRAV	78	H	11	Control	Control	Control	NA	Control	Control
Control	40	MGCv1_40	P	22	13340	12750	13045	12.2607	12.5798	12.4203	empty vector/no toxo	8.07262	6.64062	7.35662	1.01257	13.7641	16.4975	15.2026	15.85	12.4673	15	13.7336	1.7909	13.0402	IRAV_141_H11	IRAV	141	H	11	Control	Control	Control	NA	Control	Control
Control	43	MGCv1_43	O	23	13780	13970	13875	12.7004	13.8859	13.2932	empty vector/no toxo	8.07028	6.83966	7.45497	0.87018	11.6725	16.4924	15.6901	16.0913	13.1238	13.4976	13.3107	0.264299	1.98561	__					Control	Control	Control	NA	Control	Control
Control	04	MGCv1_04	P	21	15360	16720	16040	14.2792	16.8302	15.5547	empty vector/no toxo	8.04188	7.01784	7.52986	0.72411	9.61651	16.4307	16.1265	16.2786	17.6552	25.5267	21.5909	5.56602	25.7794	IRAT_015_H11	IRAT	15	H	11	Control	Control	Control	NA	Control	Control
Control	46	MGCv1_46	P	24	17340	17140	17240	16.2577	17.2798	16.7688	empty vector/no toxo	8.03708	10.4036	9.22036	1.67341	18.1491	16.4203	24.4198	20.4201	10.8037	13.3906	12.0972	1.82921	15.1209	IRAT_109_H12	IRAT	109	H	12	Control	Control	Control	NA	Control	Control
Control	49	MGCv1_49	O	21	13250	18650	15950	12.1708	18.8964	15.5336	empty vector/no toxo	8.0303	8.8284	8.42935	0.564341	6.69496	16.4055	20.5614	18.4835	11.8304	11.6562	11.7433	0.123112	1.04836	IRAV_149_H11	IRAV	149	H	11	Control	Control	Control	NA	Control	Control
Control	36	MGCv1_36	P	23	15100	13710	14405	14.0194	13.6076	13.8135	empty vector/no toxo	8.02125	6.04631	7.03378	1.39649	19.8541	16.3859	13.7468	15.0664	13.2456	12.934	13.0898	0.220371	1.68353	IRAV_084_H12	IRAV	84	H	12	Control	Control	Control	NA	Control	Control
Control	47	MGCv1_47	O	24	17530	15800	16665	16.4476	15.8452	16.1464	empty vector/no toxo	7.95011	6.50206	7.22609	1.02393	14.1699	16.2313	14.8632	15.5472	14.7311	10.8219	12.7765	2.7642	21.6351	IRAT_111_H12	IRAT	111	h	12	Control	Control	Control	NA	Control	Control
Control	43	MGCv1_43	O	21	13530	17680	15605	12.4506	17.8579	15.1543	empty vector/no toxo	7.92387	8.65606	8.28996	0.517739	6.24537	16.1742	20.1392	18.1567	12.8857	17.0821	14.9839	2.96731	19.8033	__					Control	Control	Control	NA	Control	Control
Control	46	MGCv1_46	P	21	16960	19680	18320	15.878	19.9992	17.9386	empty vector/no toxo	7.86095	11.9454	9.90316	2.88812	29.1636	16.0375	28.1962	22.1168	10.567	15.375	12.971	3.39978	26.2107	IRAT_108_H11	IRAT	108	H	11	Control	Control	Control	NA	Control	Control
Control	47	MGCv1_47	O	22	17300	12170	14735	16.2178	11.9588	14.0883	empty vector/no toxo	7.8458	5.00823	6.42702	2.00647	31.2193	16.0045	11.2041	13.6043	14.5378	8.33562	11.4367	4.38562	38.3468	IRAT_111_H11	IRAT	111	h	11	Control	Control	Control	NA	Control	Control
Control	25	MGCv1_25	O	22	18530	24810	21670	17.4468	25.4915	21.4691	empty vector/no toxo	7.81857	8.14778	7.98317	0.232792	2.91604	15.9453	18.8943	17.4198	18.3465	23.7416	21.0441	3.81491	18.1282	IRAV_035_H11	IRAV	35	H	11	Control	Control	Control	NA	Control	Control
Control	48	MGCv1_48	O	22	18030	16400	17215	16.9472	16.4876	16.7174	empty vector/no toxo	7.80519	8.26196	8.03358	0.322985	4.02044	15.9163	19.1739	17.5451	17.0094	14.3231	15.6663	1.89949	12.1247	IRAV_146_H11	IRAV	146	H	11	Control	Control	Control	NA	Control	Control
Control	16	MGCv1_16	O	24	20200	22960	21580	19.1156	23.5108	21.3132	empty vector/no toxo	7.77671	6.63584	7.20627	0.806717	11.1947	15.8544	15.1909	15.5226	21.8378	23.4286	22.6332	1.12482	4.96977	IRAT_085_H12	IRAT	85	H	12	Control	Control	Control	NA	Control	Control
Control	37	MGCv1_37	P	22	15250	16390	15820	14.1693	16.4768	15.3231	empty vector/no toxo	7.75095	9.59883	8.67489	1.30665	15.0624	15.7984	22.4485	19.1234	15.1741	15.5355	15.3548	0.255559	1.66436	IRAV_091_H11	IRAV	91	H	11	Control	Control	Control	NA	Control	Control
Control	36	MGCv1_36	P	22	14590	14880	14735	13.5098	14.8602	14.185	empty vector/no toxo	7.75033	6.56229	7.15631	0.84007	11.7389	15.797	15.0107	15.4039	12.7982	14.0377	13.418	0.876452	6.53192	IRAV_087_H11	IRAV	87	H	11	Control	Control	Control	NA	Control	Control
Control	39	MGCv1_39	O	22	17960	11790	14875	16.8773	11.552	14.2146	empty vector/no toxo	7.73305	6.67044	7.20174	0.751377	10.4333	15.7595	15.2756	15.5175	11.9336	13.5517	12.7426	1.14422	8.97945	IRAV_097_H11	IRAV	97	H	11	Control	Control	Control	NA	Control	Control
Control	04	MGCv1_04	P	24	14750	14090	14420	13.6697	14.0144	13.842	empty vector/no toxo	7.72251	5.91396	6.81823	1.27884	18.7562	15.7366	13.4227	14.5796	16.954	21.5115	19.2327	3.22259	16.7557	IRAT_016_H12	IRAT	16	H	12	Control	Control	Control	NA	Control	Control
Control	23	MGCv1_23	O	22	18310	19000	18655	17.227	19.2712	18.2491	empty vector/no toxo	7.7176	5.51124	6.61442	1.56013	23.5868	15.7259	12.4362	14.0811	17.0326	16.6667	16.8496	0.258724	1.53549	IRAV_027_H11	IRAV	27	H	11	Control	Control	Control	NA	Control	Control
Control	32	MGCv1_32	P	21	11790	13530	12660	10.7119	13.4149	12.0634	empty vector/no toxo	7.65584	5.79443	6.72514	1.31622	19.5716	15.5917	13.1299	14.3608	9.21094	10.1729	9.69193	0.680233	7.01855	IRAV_068_H11	IRAV	68	H	11	Control	Control	Control	NA	Control	Control
Control	44	MGCv1_44	P	22	13160	13290	13225	12.0809	13.1579	12.6194	empty vector/no toxo	7.60694	7.46629	7.53661	0.0994505	1.31957	15.4854	17.225	16.3552	14.8701	16.6125	15.7413	1.23209	7.82715	IRAV_102_H11	IRAV	102	H	11	Control	Control	Control	NA	Control	Control
Control	16	MGCv1_16	P	23	19750	23540	21645	18.6659	24.1318	21.3988	empty vector/no toxo	7.60346	6.80347	7.20347	0.565683	7.85293	15.4778	15.6015	15.5396	21.3514	24.0204	22.6859	1.88731	8.31931	IRAT_086_H12	IRAT	86	H	12	Control	Control	Control	NA	Control	Control
Control	36	MGCv1_36	O	21	14240	16250	15245	13.1601	16.327	14.7435	empty vector/no toxo	7.56441	7.16648	7.36545	0.281376	3.82022	15.3929	16.4906	15.9418	12.4912	15.3302	13.9107	2.00745	14.431	IRAV_082_H11	IRAV	82	H	11	Control	Control	Control	NA	Control	Control
Control	40	MGCv1_40	P	23	12480	12760	12620	11.4014	12.5905	11.9959	empty vector/no toxo	7.55219	6.64583	7.09901	0.640894	9.02792	15.3664	15.2153	15.2909	11.6636	15.0118	13.3377	2.36754	17.7508	IRAV_140_H12	IRAV	140	H	12	Control	Control	Control	NA	Control	Control
Control	29	MGCv1_29	O	22	12280	14760	13520	11.2015	14.7317	12.9666	empty vector/no toxo	7.53374	5.86879	6.70126	1.1773	17.5683	15.3263	13.312	14.3191	13.7207	12.049	12.8848	1.18206	9.17408	IRAV_055_H11	IRAV	55	H	11	Control	Control	Control	NA	Control	Control
Control	37	MGCv1_37	O	21	14770	13650	14210	13.6897	13.5433	13.6165	empty vector/no toxo	7.50699	7.99414	7.75057	0.344471	4.44446	15.2681	18.5179	16.893	14.6965	12.9384	13.8175	1.24318	8.99721	IRAV_088_H11	IRAV	88	H	11	Control	Control	Control	NA	Control	Control
Control	44	MGCv1_44	O	24	12980	18160	15570	11.901	18.3718	15.1364	empty vector/no toxo	7.50289	10.2022	8.85257	1.90873	21.5614	15.2592	23.9265	19.5929	14.6667	22.7	18.6833	5.68042	30.4037	IRAT_96_H12	IRAT	96	H	12	Control	Control	Control	NA	Control	Control
Control	06	MGCv1_06	P	22	16910	17920	17415	15.828	18.1149	16.9715	empty vector/no toxo	7.47403	6.70533	7.08968	0.543554	7.66683	15.1965	15.3611	15.2788	20.131	26.7463	23.4386	4.67773	19.9574	IRAT_038_H11	IRAT	38	H	11	Control	Control	Control	NA	Control	Control
Control	27	MGCv1_27	O	21	22750	10310	16530	21.6636	9.96747	15.8156	empty vector/no toxo	7.46514	5.71191	6.58852	1.23972	18.8163	15.1772	12.9278	14.0525	31.1644	16.1094	23.6369	10.6455	45.0377	IRAV_046_H11	IRAV	46	H	11	Control	Control	Control	NA	Control	Control
Control	04	MGCv1_04	P	22	14240	15300	14770	13.1601	15.3099	14.235	empty vector/no toxo	7.4555	6.42183	6.93866	0.730916	10.534	15.1562	14.6666	14.9114	16.3678	23.3588	19.8633	4.94336	24.8869	IRAT_016_H11	IRAT	16	H	11	Control	Control	Control	NA	Control	Control
USF1	45	MGCv1_45	J	15	14140	14400	14270	13.0601	14.3463	13.7032	Sample	7.40314	5.1752	6.28917	1.57539	25.0493	15.0424	11.6131	13.3278	22.624	20.4255	21.5248	1.55455	7.22215	IRAV_105_E08	IRAV	105	E	8	Mus musculus	NIH_MGC_134	pCMV-SPORT6.1.ccdb	BC049784	Mm.8	22278	NotI	EcoRV
Control	32	MGCv1_32	P	23	11390	16960	14175	10.3122	17.0871	13.6997	empty vector/no toxo	7.3961	7.26338	7.32974	0.0938476	1.28037	15.0271	16.728	15.8775	8.89844	12.7519	10.8252	2.7248	25.1709	IRAV_068_H12	IRAV	68	H	12	Control	Control	Control	NA	Control	Control
Control	03	MGCv1_03	O	22	18740	20600	19670	17.6567	20.9842	19.3204	empty vector/no toxo	7.38522	9.89196	8.63859	1.77253	20.5187	15.0035	23.1665	19.085	26.2098	28.2192	27.2145	1.42085	5.22094	IRAT_010_H11	IRAT	10	H	11	Control	Control	Control	NA	Control	Control
Control	41	MGCv1_41	P	21	12000	15890	13945	10.9218	15.9415	13.4316	empty vector/no toxo	7.38462	4.06654	5.72558	2.34623	40.9781	15.0021	8.89753	11.9498	11.0092	9.40237	10.2058	1.13618	11.1328	__					Control	Control	Control	NA	Control	Control
Control	40	MGCv1_40	O	22	12160	12220	12190	11.0816	12.0124	11.547	empty vector/no toxo	7.35855	6.36458	6.86157	0.702839	10.2431	14.9455	14.5264	14.736	11.3645	14.3765	12.8705	2.12979	16.5479	IRAV_139_H11	IRAV	139	H	11	Control	Control	Control	NA	Control	Control
Control	48	MGCv1_48	O	21	16990	18530	17760	15.908	18.768	17.338	empty vector/no toxo	7.35498	9.33501	8.345	1.4001	16.7777	14.9377	21.8023	18.37	16.0283	16.1834	16.1059	0.109675	0.680965	IRAV_145_H11	IRAV	145	H	11	Control	Control	Control	NA	Control	Control
Control	32	MGCv1_32	O	23	11320	19840	15580	10.2423	20.1705	15.2064	empty vector/no toxo	7.35065	8.49679	7.92372	0.810442	10.2281	14.9283	19.7491	17.3387	8.84375	14.9173	11.8805	4.29464	36.1486	IRAV_066_H12	IRAV	66	H	12	Control	Control	Control	NA	Control	Control
Control	36	MGCv1_36	O	23	13800	20130	16965	12.7204	20.481	16.6007	empty vector/no toxo	7.33068	8.87762	8.10415	1.09385	13.4974	14.8849	20.6819	17.7834	12.1053	18.9906	15.5479	4.86864	31.3138	IRAV_082_H12	IRAV	82	H	12	Control	Control	Control	NA	Control	Control
Control	44	MGCv1_44	O	23	12660	13830	13245	11.5813	13.7361	12.6587	empty vector/no toxo	7.31792	7.76966	7.54379	0.319431	4.23436	14.8572	17.9681	16.4126	14.3051	17.2875	15.7963	2.10889	13.3505	IRAT_95_H12	IRAT	95	H	12	Control	Control	Control	NA	Control	Control
Control	29	MGCv1_29	O	24	11920	14260	13090	10.8418	14.1964	12.5191	empty vector/no toxo	7.31288	5.66998	6.49143	1.16171	17.896	14.8462	12.8251	13.8356	13.3184	11.6408	12.4796	1.18626	9.50554	IRAV_055_H12	IRAV	55	H	12	Control	Control	Control	NA	Control	Control
Control	46	MGCv1_46	O	24	15770	23370	19570	14.6889	23.9498	19.3193	empty vector/no toxo	7.30939	14.1851	10.7473	4.86188	45.2384	14.8386	33.6823	24.2605	9.82555	18.2578	14.0417	5.96251	42.463	IRAT_107_H12	IRAT	107	H	12	Control	Control	Control	NA	Control	Control
Control	23	MGCv1_23	O	21	17310	21510	19410	16.2277	21.9584	19.0931	empty vector/no toxo	7.2961	6.2393	6.7677	0.747269	11.0417	14.8098	14.2196	14.5147	16.1023	18.8684	17.4854	1.95592	11.1861	IRAV_026_H11	IRAV	26	H	11	Control	Control	Control	NA	Control	Control
Control	36	MGCv1_36	P	24	13730	14640	14185	12.6504	14.6033	13.6269	empty vector/no toxo	7.29349	6.45645	6.87497	0.591879	8.60918	14.8041	14.7515	14.7778	12.0439	13.8113	12.9276	1.24978	9.66757	IRAV_087_H12	IRAV	87	H	12	Control	Control	Control	NA	Control	Control
Control	41	MGCv1_41	P	23	11840	16540	14190	10.7619	16.6374	13.6997	empty vector/no toxo	7.28615	4.23289	5.75952	2.15899	37.4855	14.7881	9.30499	12.0466	10.8624	9.78698	10.3247	0.760425	7.36511	__					Control	Control	Control	NA	Control	Control
Control	17	MGCv1_17	O	22	19550	16540	18045	18.4661	16.6374	17.5517	empty vector/no toxo	7.28119	8.33249	7.80684	0.743383	9.52219	14.7774	19.3467	17.062	14.5353	12.073	13.3042	1.74113	13.0871	IRAV_003_H11	IRAV	3	H	11	Control	Control	Control	NA	Control	Control
Control	44	MGCv1_44	O	22	12530	19630	16080	11.4514	19.9457	15.6985	empty vector/no toxo	7.24277	11.0281	9.13543	2.67662	29.2993	14.6939	25.9494	20.3216	14.1582	24.5375	19.3478	7.33928	37.9333	IRAT_96_H11	IRAT	96	H	11	Control	Control	Control	NA	Control	Control
Control	40	MGCv1_40	O	21	11950	12410	12180	10.8718	12.2158	11.5438	empty vector/no toxo	7.23147	6.46354	6.8475	0.543006	7.92998	14.6693	14.7688	14.7191	11.1682	14.6	12.8841	2.42663	18.8343	IRAV_100_H11	IRAV	100	H	11	Control	Control	Control	NA	Control	Control
Control	12	MGCv1_12	O	24	15120	15620	15370	14.0394	15.6525	14.8459	empty vector/no toxo	7.22581	7.44696	7.33638	0.15638	2.13156	14.657	17.1776	15.9173	11.7209	13.8844	12.8027	1.52984	11.9493	IRAT_069_H12	IRAT	69	H	12	Control	Control	Control	NA	Control	Control
Control	47	MGCv1_47	O	21	15900	14850	15375	14.8188	14.8281	14.8235	empty vector/no toxo	7.21088	6.11111	6.661	0.777657	11.6748	14.6245	13.9056	14.2651	13.3613	10.1712	11.7663	2.25575	19.1713	IRAT_110_H11	IRAT	110	h	11	Control	Control	Control	NA	Control	Control
Control	14	MGCv1_14	O	22	14690	14080	14385	13.6097	14.0037	13.8067	empty vector/no toxo	7.19217	4.81368	6.00292	1.68185	28.0171	14.5839	10.7276	12.6557	15.3021	16	15.651	0.493502	3.15316	IRAT_077_H11	IRAT	77	H	11	Control	Control	Control	NA	Control	Control
Control	10	MGCv1_10	P	24	14880	11170	13025	13.7996	10.8882	12.3439	empty vector/no toxo	7.16245	4.65902	5.91074	1.7702	29.9488	14.5193	10.3488	12.434	19.7086	19.5965	19.6526	0.0792794	0.403405	IRAT_054_H12	IRAT	54	H	12	Control	Control	Control	NA	Control	Control
Control	16	MGCv1_16	P	24	18520	22180	20350	17.4368	22.6757	20.0563	empty vector/no toxo	7.12993	6.4104	6.77017	0.508783	7.51507	14.4486	14.6387	14.5436	20.0216	22.6327	21.3271	1.84628	8.65694	IRAV_001_H12	IRAV	1	H	12	Control	Control	Control	NA	Control	Control
Control	40	MGCv1_40	O	23	11770	13620	12695	10.6919	13.5112	12.1016	empty vector/no toxo	7.12254	7.09375	7.10815	0.0203587	0.286414	14.4325	16.3125	15.3725	11	16.0235	13.5118	3.55217	26.2895	IRAV_100_H12	IRAV	100	H	12	Control	Control	Control	NA	Control	Control
Control	34	MGCv1_34	O	22	17210	13780	15495	16.1278	13.6825	14.9052	empty vector/no toxo	7.11892	5.7001	6.40951	1.00326	15.6526	14.4247	12.8988	13.6618	9.10582	13.7114	11.4086	3.25667	28.5456	IRAV_075_H11	IRAV	75	H	11	Control	Control	Control	NA	Control	Control
Control	43	MGCv1_43	P	23	12120	13140	12630	11.0417	12.9973	12.0195	empty vector/no toxo	7.0981	6.43329	6.76569	0.470087	6.9481	14.3794	14.6947	14.5371	11.5429	12.6957	12.1193	0.815149	6.72607	IRAT_93_H12	IRAT	93	H	12	Control	Control	Control	NA	Control	Control
Control	21	MGCv1_21	O	23	21400	20960	21180	20.3147	21.3696	20.8421	empty vector/no toxo	7.06854	7.03946	7.054	0.0205597	0.291461	14.3151	16.1795	15.2473	18.5281	18.9683	18.7482	0.311259	1.66021	IRAV_018_H12	IRAV	18	H	12	Control	Control	Control	NA	Control	Control
Control	40	MGCv1_40	P	21	11680	16760	14220	10.602	16.873	13.7375	empty vector/no toxo	7.06808	8.72917	7.89862	1.17457	14.8705	14.3141	20.3183	17.3162	10.9159	19.7176	15.3168	6.22378	40.6338	IRAV_140_H11	IRAV	140	H	11	Control	Control	Control	NA	Control	Control
Control	08	MGCv1_08	O	22	18370	21560	19965	17.2869	22.012	19.6495	empty vector/no toxo	7.0586	8.51333	7.78596	1.02865	13.2116	14.2935	19.7896	17.0416	20.1868	26.7826	23.4847	4.66393	19.8594	IRAT_044_H11	IRAT	44	H	11	Control	Control	Control	NA	Control	Control
Control	21	MGCv1_21	O	24	21310	18560	19935	20.2247	18.8001	19.5124	empty vector/no toxo	7.03881	6.23342	6.63611	0.569499	8.58182	14.2505	14.2052	14.2278	18.4502	16.7964	17.6233	1.16944	6.63576	IRAV_019_H12	IRAV	19	H	12	Control	Control	Control	NA	Control	Control
Control	49	MGCv1_49	O	24	11600	15070	13335	10.5221	15.0636	12.7928	empty vector/no toxo	7.0303	7.13373	7.08202	0.0731324	1.03265	14.232	16.4104	15.3212	10.3571	9.41875	9.88795	0.663544	6.71063	IRAV_150_H12	IRAV	150	H	12	Control	Control	Control	NA	Control	Control
Control	25	MGCv1_25	P	24	16650	19420	18035	15.5682	19.7208	17.6445	empty vector/no toxo	7.02532	6.37767	6.70149	0.457956	6.83365	14.2212	14.5585	14.3898	16.4851	18.5837	17.5344	1.48392	8.4629	IRAV_037_H12	IRAV	37	H	12	Control	Control	Control	NA	Control	Control
TBP	47	MGCv1_47	E	21	15420	14950	15185	14.3392	14.9352	14.6372	Sample	6.9932	6.15226	6.57273	0.59463	9.04693	14.1514	14.0064	14.0789	12.958	10.2397	11.5989	1.9221	16.5714	IRAT_110_C11	IRAT	110	c	11	Homo sapiens	NIH_MGC_122	pCMV-SPORT6	BC110341	Hs.590872	6908
Control	17	MGCv1_17	O	21	18770	18920	18845	17.6866	19.1855	18.4361	empty vector/no toxo	6.99069	9.53149	8.26109	1.79661	21.7479	14.1459	22.2835	18.2147	13.9554	13.8102	13.8828	0.102652	0.739416	IRAV_002_H11	IRAV	2	H	11	Control	Control	Control	NA	Control	Control
Control	40	MGCv1_40	P	24	11550	11640	11595	10.4721	11.3914	10.9317	empty vector/no toxo	6.98941	6.0625	6.52595	0.655424	10.0433	14.1432	13.7865	13.9648	10.7944	13.6941	12.2443	2.05042	16.7459	IRAV_141_H12	IRAV	141	H	12	Control	Control	Control	NA	Control	Control
Control	31	MGCv1_31	P	22	11040	16130	13585	9.96248	16.1985	13.0805	empty vector/no toxo	6.95433	8.70715	7.83074	1.23943	15.8278	14.0669	20.2644	17.1657	11.871	13.2213	12.5461	0.954837	7.61061	IRAV_065_H11	IRAV	65	H	11	Control	Control	Control	NA	Control	Control
Control	04	MGCv1_04	P	23	13280	17360	15320	12.2008	17.5153	14.8581	empty vector/no toxo	6.95288	7.28646	7.11967	0.23588	3.31307	14.0638	16.7845	15.4241	15.2644	26.5038	20.8841	7.94749	38.0552	IRAT_015_H12	IRAT	15	H	12	Control	Control	Control	NA	Control	Control
Control	10	MGCv1_10	P	23	14430	8980	11705	13.3499	8.54355	10.9467	empty vector/no toxo	6.94585	3.74557	5.34571	2.26294	42.3319	14.0485	8.11134	11.0799	19.1126	15.7544	17.4335	2.3746	13.6209	IRAT_053_H12	IRAT	53	H	12	Control	Control	Control	NA	Control	Control
Control	31	MGCv1_31	O	21	10990	14720	12855	9.91252	14.6889	12.3007	empty vector/no toxo	6.92283	7.94602	7.43443	0.723501	9.73176	13.9985	18.4001	16.1993	11.8172	12.0656	11.9414	0.175624	1.47071	IRAV_062_H11	IRAV	62	H	11	Control	Control	Control	NA	Control	Control
Control	40	MGCv1_40	O	24	11420	16510	13965	10.3422	16.6053	13.4738	empty vector/no toxo	6.91074	8.59896	7.75485	1.19375	15.3936	13.9722	19.9994	16.9858	10.6729	19.4235	15.0482	6.18763	41.1187	IRAV_139_H12	IRAV	139	H	12	Control	Control	Control	NA	Control	Control
Control	32	MGCv1_32	O	21	10620	24750	17685	9.5428	25.4272	17.485	empty vector/no toxo	6.8961	10.5996	8.74784	2.61875	29.9359	13.9404	24.8998	19.4201	8.29688	18.609	13.4529	7.29179	54.2022	IRAV_066_H11	IRAV	66	H	11	Control	Control	Control	NA	Control	Control
TLL,TLX,XTLL,NR2E1	09	MGCv1_09	F	14	16480	22910	19695	15.3984	23.4573	19.4278	Sample	6.8954	8.94922	7.92231	1.45227	18.3314	13.9388	20.8573	17.3981	28.4138	32.7286	30.5712	3.05101	9.98002	IRAT_050_C07	IRAT	50	C	7	Homo sapiens	NIH_MGC_121	pCMV-SPORT6	BC028031	Hs.157688	7101	NotI	EcoRV (destroyed)
Control	32	MGCv1_32	P	22	10570	11400	10985	9.49283	11.1345	10.3136	empty vector/no toxo	6.86364	4.88223	5.87293	1.40107	23.8564	13.8698	10.8955	12.3826	8.25781	8.57143	8.41462	0.22176	2.63541	IRAV_069_H11	IRAV	69	H	11	Control	Control	Control	NA	Control	Control
Control	05	MGCv1_05	O	22	15790	18890	17340	14.7089	19.1534	16.9311	empty vector/no toxo	6.85776	9.33993	8.09884	1.75515	21.6717	13.857	21.8143	17.8357	23.2206	38.1616	30.6911	10.5649	34.4233	IRAT_018_H11	IRAT	18	H	11	Control	Control	Control	NA	Control	Control
Control	39	MGCv1_39	P	24	15890	10580	13235	14.8088	10.2565	12.5327	empty vector/no toxo	6.84177	5.98586	6.41381	0.605219	9.43619	13.8223	13.5988	13.7105	10.5581	12.1609	11.3595	1.13334	9.97697	IRAV_099_H12	IRAV	99	H	12	Control	Control	Control	NA	Control	Control
Control	16	MGCv1_16	O	21	17770	25760	21765	16.6874	26.5086	21.598	empty vector/no toxo	6.84119	7.44509	7.14314	0.427017	5.978	13.821	17.1731	15.497	19.2108	26.2857	22.7483	5.00271	21.9916	IRAT_084_H11	IRAT	84	H	11	Control	Control	Control	NA	Control	Control
Control	26	MGCv1_26	P	21	7840	13550	10695	6.76489	13.4363	10.1006	empty vector/no toxo	6.83224	6.69136	6.7618	0.0996214	1.4733	13.8016	15.3268	14.5642	29.5849	30.1111	29.848	0.372083	1.24659	IRAV_044_H11	IRAV	44	H	11	Control	Control	Control	NA	Control	Control
Control	02	MGCv1_02	P	21	12420	16920	14670	11.3414	17.0443	14.1929	empty vector/no toxo	6.81481	6.64181	6.72831	0.122336	1.81823	13.7637	15.2055	14.4846	14.6118	33.84	24.2259	13.5964	56.1235	IRAT_007_H11	IRAT	7	H	11	Control	Control	Control	NA	Control	Control
Control	42	MGCv1_42	O	22	16190	17050	16620	15.1086	17.1835	16.146	empty vector/no toxo	6.80252	8.51436	7.65844	1.21045	15.8055	13.737	19.7922	16.7646	10.479	14.0329	12.2559	2.51303	20.5046	__					Control	Control	Control	NA	Control	Control
Control	02	MGCv1_02	P	23	12330	13040	12685	11.2515	12.8903	12.0709	empty vector/no toxo	6.76543	5.11874	5.94209	1.16438	19.5955	13.6563	11.4748	12.5656	14.5059	26.08	20.2929	8.18414	40.33	IRAT_007_H12	IRAT	7	H	12	Control	Control	Control	NA	Control	Control
Control	08	MGCv1_08	O	24	17600	20900	19250	16.5175	21.3053	18.9114	empty vector/no toxo	6.76273	8.25271	7.50772	1.05358	14.0333	13.6505	19.1513	16.4009	19.3407	25.9627	22.6517	4.68251	20.6718	IRAT_044_H12	IRAT	44	H	12	Control	Control	Control	NA	Control	Control
Control	26	MGCv1_26	P	22	7760	10790	9275	6.68495	10.4814	8.58316	empty vector/no toxo	6.76253	5.3284	6.04546	1.01408	16.7743	13.65	11.9884	12.8192	29.283	23.9778	26.6304	3.75137	14.0868	IRAV_045_H11	IRAV	45	H	11	Control	Control	Control	NA	Control	Control
Control	42	MGCv1_42	P	23	16080	16670	16375	14.9987	16.7766	15.8876	empty vector/no toxo	6.7563	8.32459	7.54045	1.10895	14.7067	13.6365	19.3273	16.4819	10.4078	13.7202	12.064	2.34222	19.415	__					Control	Control	Control	NA	Control	Control
Control	37	MGCv1_37	P	24	13290	17680	15485	12.2108	17.8579	15.0344	empty vector/no toxo	6.75476	10.3543	8.55454	2.54527	29.7534	13.6332	24.299	18.9661	13.2239	16.7583	14.9911	2.49921	16.6713	IRAV_091_H12	IRAV	91	H	12	Control	Control	Control	NA	Control	Control
Control	29	MGCv1_29	O	21	10970	15130	13050	9.89253	15.1279	12.5102	empty vector/no toxo	6.73006	6.0159	6.37298	0.504985	7.92384	13.5795	13.6724	13.6259	12.257	12.351	12.304	0.0664943	0.540428	IRAV_054_H11	IRAV	54	H	11	Control	Control	Control	NA	Control	Control
Control	29	MGCv1_29	O	23	10970	14940	12955	9.89253	14.9244	12.4085	empty vector/no toxo	6.73006	5.94036	6.33521	0.558405	8.81431	13.5795	13.4873	13.5334	12.257	12.1959	12.2265	0.0431794	0.353164	IRAV_054_H12	IRAV	54	H	12	Control	Control	Control	NA	Control	Control
Control	25	MGCv1_25	P	22	15950	22800	19375	14.8688	23.3395	19.1041	empty vector/no toxo	6.72996	7.48768	7.10882	0.535794	7.53703	13.5792	17.2774	15.4283	15.7921	21.8182	18.8051	4.2611	22.6592	IRAV_037_H11	IRAV	37	H	11	Control	Control	Control	NA	Control	Control
Control	02	MGCv1_02	O	22	12210	16190	14200	11.1316	16.2627	13.6972	empty vector/no toxo	6.69959	6.35525	6.52742	0.243484	3.73017	13.5132	14.5036	14.0084	14.3647	32.38	23.3724	12.7387	54.5034	IRAT_006_H11	IRAT	6	H	11	Control	Control	Control	NA	Control	Control
Control	26	MGCv1_26	O	21	7680	11750	9715	6.60501	11.5092	9.05709	empty vector/no toxo	6.69281	5.80247	6.24764	0.629566	10.0769	13.4985	13.1496	13.324	28.9811	26.1111	27.5461	2.02941	7.36732	IRAV_038_H11	IRAV	38	H	11	Control	Control	Control	NA	Control	Control
Control	26	MGCv1_26	P	24	7680	10110	8895	6.60501	9.75335	8.17918	empty vector/no toxo	6.69281	4.99259	5.8427	1.20224	20.5767	13.4985	11.1658	12.3322	28.9811	22.4667	25.7239	4.60642	17.9072	IRAV_045_H12	IRAV	45	H	12	Control	Control	Control	NA	Control	Control
Control	35	MGCv1_35	O	23	19880	13250	16565	18.7958	13.1151	15.9555	empty vector/no toxo	6.68797	6.14849	6.41823	0.381471	5.94355	13.488	13.9971	13.7426	10.6882	11.4224	11.0553	0.519187	4.69628	IRAV_078_H12	IRAV	78	H	12	Control	Control	Control	NA	Control	Control
Control	35	MGCv1_35	P	24	19840	10520	15180	18.7558	10.1923	14.4741	empty vector/no toxo	6.67452	4.88167	5.77809	1.26773	21.9403	13.4587	10.8941	12.1764	10.6667	9.06897	9.86782	1.12975	11.4488	IRAV_081_H12	IRAV	81	H	12	Control	Control	Control	NA	Control	Control
Control	37	MGCv1_37	O	22	13130	16580	14855	12.0509	16.6803	14.3656	empty vector/no toxo	6.67344	9.7101	8.19177	2.14724	26.2122	13.4564	22.7211	18.0887	13.0647	15.7156	14.3902	1.87451	13.0264	IRAV_089_H11	IRAV	89	H	11	Control	Control	Control	NA	Control	Control
Control	14	MGCv1_14	P	24	13610	12040	12825	12.5305	11.8196	12.1751	empty vector/no toxo	6.6634	4.11624	5.38982	1.80112	33.417	13.4346	9.01927	11.2269	14.1771	13.6818	13.9295	0.350205	2.51414	IRAT_079_H12	IRAT	79	H	12	Control	Control	Control	NA	Control	Control
Control	43	MGCv1_43	O	24	11370	22240	16805	10.2922	22.74	16.5161	empty vector/no toxo	6.65886	10.8886	8.77374	2.99089	34.0891	13.4247	25.6077	19.5162	10.8286	21.4879	16.1582	7.5373	46.6468	__					Control	Control	Control	NA	Control	Control
Control	32	MGCv1_32	O	24	10240	18100	14170	9.16308	18.3076	13.7353	empty vector/no toxo	6.64935	7.75161	7.20048	0.779412	10.8245	13.404	17.9239	15.6639	8	13.609	10.8045	3.96618	36.7085	IRAV_067_H12	IRAV	67	H	12	Control	Control	Control	NA	Control	Control
Control	48	MGCv1_48	O	24	15330	15160	15245	14.2492	15.16	14.7046	empty vector/no toxo	6.63636	7.63728	7.13682	0.707754	9.91694	13.3758	17.6438	15.5098	14.4623	13.2402	13.8512	0.864148	6.23878	IRAV_146_H12	IRAV	146	H	12	Control	Control	Control	NA	Control	Control
Control	26	MGCv1_26	O	22	7600	13010	10305	6.52507	12.8581	9.69161	empty vector/no toxo	6.62309	6.42469	6.52389	0.140292	2.15043	13.347	14.6737	14.0103	28.6792	28.9111	28.7952	0.163954	0.56938	IRAV_039_H11	IRAV	39	H	11	Control	Control	Control	NA	Control	Control
Control	34	MGCv1_34	P	22	16000	9920	12960	14.9187	9.54993	12.2343	empty vector/no toxo	6.61841	4.10341	5.36091	1.77837	33.1729	13.3368	8.98785	11.1623	8.46561	9.87065	9.16813	0.993512	10.8366	IRAV_077_H11	IRAV	77	H	11	Control	Control	Control	NA	Control	Control
Control	29	MGCv1_29	P	23	10760	14940	12850	9.68269	14.9244	12.3036	empty vector/no toxo	6.60123	5.94036	6.27079	0.467305	7.45209	13.2994	13.4873	13.3934	12.0223	12.1959	12.1091	0.122734	1.01357	IRAV_056_H12	IRAV	56	H	12	Control	Control	Control	NA	Control	Control
Control	02	MGCv1_02	O	21	12030	16800	14415	10.9517	16.9158	13.9338	empty vector/no toxo	6.60082	6.5947	6.59776	0.00432916	0.0656156	13.2986	15.0901	14.1943	14.1529	33.6	23.8765	13.7511	57.5929	IRAT_005_H11	IRAT	5	H	11	Control	Control	Control	NA	Control	Control
Control	29	MGCv1_29	P	21	10730	15360	13045	9.65271	15.3741	12.5134	empty vector/no toxo	6.58282	6.10736	6.34509	0.336205	5.29867	13.2594	13.8964	13.5779	11.9888	12.5388	12.2638	0.388872	3.1709	IRAV_056_H11	IRAV	56	H	11	Control	Control	Control	NA	Control	Control
Control	11	MGCv1_11	P	23	16480	17990	17235	15.3984	18.1898	16.7941	empty vector/no toxo	6.53968	6.00167	6.27068	0.380434	6.06687	13.1657	13.6375	13.4016	14.2069	16.0625	15.1347	1.31211	8.66955	IRAT_057_H12	IRAT	57	H	12	Control	Control	Control	NA	Control	Control
Control	39	MGCv1_39	O	24	15140	11780	13460	14.0594	11.5413	12.8003	empty vector/no toxo	6.51884	6.66478	6.59181	0.103198	1.56554	13.1204	15.2617	14.1911	10.0598	13.5402	11.8	2.46104	20.8562	IRAV_097_H12	IRAV	97	H	12	Control	Control	Control	NA	Control	Control
Control	42	MGCv1_42	P	24	15480	15680	15580	14.3991	15.7167	15.0579	empty vector/no toxo	6.5042	7.83021	7.16721	0.937631	13.0822	13.0886	18.1164	15.6025	10.0194	12.9053	11.4624	2.04066	17.8031	__					Control	Control	Control	NA	Control	Control
Control	02	MGCv1_02	O	23	11850	15050	13450	10.7719	15.0422	12.907	empty vector/no toxo	6.50206	5.90775	6.20491	0.420237	6.77266	13.0839	13.4075	13.2457	13.9412	30.1	22.0206	11.426	51.8879	IRAT_005_H12	IRAT	5	H	12	Control	Control	Control	NA	Control	Control
Control	32	MGCv1_32	P	24	10000	13680	11840	8.92326	13.5755	11.2494	empty vector/no toxo	6.49351	5.85867	6.17609	0.448896	7.26828	13.0653	13.2872	13.1763	7.8125	10.2857	9.04911	1.74883	19.326	IRAV_069_H12	IRAV	69	H	12	Control	Control	Control	NA	Control	Control
Control	37	MGCv1_37	O	24	12770	17340	15055	11.6912	17.4939	14.5926	empty vector/no toxo	6.49047	10.1552	8.32283	2.59135	31.1355	13.0587	23.8113	18.435	12.7065	16.436	14.5712	2.63719	18.0986	IRAV_089_H12	IRAV	89	H	12	Control	Control	Control	NA	Control	Control
Control	25	MGCv1_25	O	21	15380	22850	19115	14.2992	23.3931	18.8461	empty vector/no toxo	6.48945	7.50411	6.99678	0.717468	10.2543	13.0565	17.3176	15.1871	15.2277	21.866	18.5469	4.69399	25.3088	IRAV_034_H11	IRAV	34	H	11	Control	Control	Control	NA	Control	Control
Control	44	MGCv1_44	P	24	11200	9970	10585	10.1224	9.60346	9.86291	empty vector/no toxo	6.47399	5.60112	6.03756	0.617209	10.2228	13.0229	12.6564	12.8396	12.6554	12.4625	12.5589	0.136378	1.0859	IRAV_102_H12	IRAV	102	H	12	Control	Control	Control	NA	Control	Control
Control	46	MGCv1_46	P	23	13950	18500	16225	12.8703	18.7359	15.8031	empty vector/no toxo	6.46582	11.2291	8.84748	3.36817	38.0693	13.0051	26.4418	19.7235	8.69159	14.4531	11.5724	4.07402	35.2048	IRAT_108_H12	IRAT	108	H	12	Control	Control	Control	NA	Control	Control
Control	43	MGCv1_43	P	21	11040	14580	12810	9.96248	14.539	12.2508	empty vector/no toxo	6.46559	7.13831	6.80195	0.475683	6.99334	13.0046	16.4216	14.7131	10.5143	14.087	12.3006	2.52626	20.5377	IRAT_93_H11	IRAT	93	H	11	Control	Control	Control	NA	Control	Control
Control	12	MGCv1_12	P	24	13510	15920	14715	12.4306	15.9737	14.2021	empty vector/no toxo	6.45639	7.58999	7.02319	0.801574	11.4132	12.9846	17.528	15.2563	10.4729	14.1511	12.312	2.60091	21.125	IRAT_071_H12	IRAT	71	H	12	Control	Control	Control	NA	Control	Control
Control	02	MGCv1_02	P	22	11750	13710	12730	10.6719	13.6076	12.1398	empty vector/no toxo	6.44719	5.38175	5.91447	0.753381	12.7379	12.9646	12.119	12.5418	13.8235	27.42	20.6218	9.61416	46.6214	IRAT_008_H11	IRAT	8	H	11	Control	Control	Control	NA	Control	Control
Control	37	MGCv1_37	P	23	12670	15750	14210	11.5912	15.7916	13.6914	empty vector/no toxo	6.43964	9.22401	7.83183	1.96885	25.139	12.9482	21.5304	17.2393	12.607	14.9289	13.7679	1.64186	11.9253	IRAV_090_H12	IRAV	90	H	12	Control	Control	Control	NA	Control	Control
Control	35	MGCv1_35	P	21	19110	12240	15675	18.0264	12.0338	15.0301	empty vector/no toxo	6.42893	5.67981	6.05437	0.529706	8.74915	12.925	12.8491	12.8871	10.2742	10.5517	10.413	0.196244	1.88461	IRAV_080_H11	IRAV	80	H	11	Control	Control	Control	NA	Control	Control
Control	44	MGCv1_44	P	23	11110	13710	12410	10.0324	13.6076	11.82	empty vector/no toxo	6.42197	7.70225	7.06211	0.905296	12.8191	12.9098	17.803	15.3564	12.5537	17.1375	14.8456	3.24126	21.8331	IRAV_101_H12	IRAV	101	H	12	Control	Control	Control	NA	Control	Control
Control	05	MGCv1_05	O	21	14780	14800	14790	13.6997	14.7746	14.2371	empty vector/no toxo	6.41911	7.31768	6.86839	0.635382	9.25082	12.9036	16.861	14.8823	21.7353	29.899	25.8171	5.7726	22.3596	IRAT_017_H11	IRAT	17	H	11	Control	Control	Control	NA	Control	Control
Control	35	MGCv1_35	P	22	19080	10470	14775	17.9964	10.1388	14.0676	empty vector/no toxo	6.41884	4.85847	5.63865	1.10335	19.5676	12.903	10.8373	11.8702	10.2581	9.02586	9.64196	0.871299	9.03653	IRAV_081_H11	IRAV	81	H	11	Control	Control	Control	NA	Control	Control
Control	29	MGCv1_29	P	22	10460	14720	12590	9.38292	14.6889	12.0359	empty vector/no toxo	6.41718	5.85288	6.13503	0.399017	6.50391	12.8994	13.2731	13.0862	11.6872	12.0163	11.8517	0.232762	1.96395	IRAV_057_H11	IRAV	57	H	11	Control	Control	Control	NA	Control	Control
Control	26	MGCv1_26	P	23	7360	8040	7700	6.28525	7.53717	6.91121	empty vector/no toxo	6.41394	3.97037	5.19216	1.72787	33.2784	12.8924	8.66197	10.7772	27.7736	17.8667	22.8201	7.00525	30.6977	IRAV_044_H12	IRAV	44	H	12	Control	Control	Control	NA	Control	Control
Control	42	MGCv1_42	O	23	15200	15560	15380	14.1193	15.5882	14.8538	empty vector/no toxo	6.38655	7.77029	7.07842	0.978447	13.823	12.8329	17.9696	15.4012	9.83819	12.8066	11.3224	2.09897	18.5383	__					Control	Control	Control	NA	Control	Control
Control	35	MGCv1_35	O	22	18950	10290	14620	17.8665	9.94606	13.9063	empty vector/no toxo	6.37511	4.77494	5.57502	1.13149	20.2956	12.808	10.6327	11.7203	10.1882	8.87069	9.52943	0.931601	9.77604	IRAV_079_H11	IRAV	79	H	11	Control	Control	Control	NA	Control	Control
Control	28	MGCv1_28	O	22	15270	18190	16730	14.1893	18.404	16.2966	empty vector/no toxo	6.34927	11.351	8.85014	3.53677	39.9628	12.7518	26.7404	19.7461	14.9706	18.0099	16.4902	2.14912	13.0327	IRAV_051_H11	IRAV	51	H	11	Control	Control	Control	NA	Control	Control
Control	02	MGCv1_02	P	24	11560	13140	12350	10.4821	12.9973	11.7397	empty vector/no toxo	6.34294	5.158	5.75047	0.837877	14.5706	12.738	11.571	12.1545	13.6	26.28	19.94	8.96611	44.9655	IRAT_008_H12	IRAT	8	H	12	Control	Control	Control	NA	Control	Control
Control	14	MGCv1_14	O	21	12900	13440	13170	11.8211	13.3185	12.5698	empty vector/no toxo	6.31579	4.59487	5.45533	1.21687	22.3061	12.679	10.1916	11.4353	13.4375	15.2727	14.3551	1.2977	9.04	IRAT_076_H11	IRAT	76	H	11	Control	Control	Control	NA	Control	Control
Control	30	MGCv1_30	O	22	11130	12640	11885	10.0524	12.462	11.2572	empty vector/no toxo	6.30595	9.04472	7.67534	1.93661	25.2315	12.6577	21.0913	16.8745	12.5056	16.8533	14.6795	3.0743	20.9428	IRAV_059_H11	IRAV	59	H	11	Control	Control	Control	NA	Control	Control
Control	17	MGCv1_17	O	24	16920	13950	15435	15.838	13.8645	14.8513	empty vector/no toxo	6.30168	7.02771	6.66469	0.513382	7.70301	12.6484	16.1507	14.3995	12.5799	10.1825	11.3812	1.69525	14.8952	IRAV_003_H12	IRAV	3	H	12	Control	Control	Control	NA	Control	Control
Control	06	MGCv1_06	P	24	14240	17460	15850	13.1601	17.6224	15.3912	empty vector/no toxo	6.29392	6.53321	6.41357	0.169201	2.63817	12.6315	14.9395	13.7855	16.9524	26.0597	21.506	6.43985	29.9444	IRAT_038_H12	IRAT	38	H	12	Control	Control	Control	NA	Control	Control
Control	38	MGCv1_38	P	23	15160	12040	13600	14.0794	11.8196	12.9495	empty vector/no toxo	6.29046	6.02	6.15523	0.191242	3.10698	12.624	13.6824	13.1532	11.8438	16.4932	14.1685	3.28762	23.2038	IRAV_094_H12	IRAV	94	H	12	Control	Control	Control	NA	Control	Control
Control	04	MGCv1_04	O	21	12010	16770	14390	10.9317	16.8837	13.9077	empty vector/no toxo	6.28796	7.03882	6.66339	0.530943	7.96806	12.6186	16.1779	14.3982	13.8046	25.6031	19.7038	8.34277	42.3409	IRAT_013_H11	IRAT	13	H	11	Control	Control	Control	NA	Control	Control
Control	44	MGCv1_44	O	21	10840	14640	12740	9.76263	14.6033	12.1829	empty vector/no toxo	6.2659	8.22472	7.24531	1.3851	19.1172	12.5706	19.0827	15.8267	12.2486	18.3	15.2743	4.27899	28.0144	IRAT_95_H11	IRAT	95	H	11	Control	Control	Control	NA	Control	Control
Control	06	MGCv1_06	O	23	14140	16680	15410	13.0601	16.7873	14.9237	empty vector/no toxo	6.24972	6.24135	6.24554	0.00592322	0.0948393	12.5355	14.2246	13.38	16.8333	24.8955	20.8644	5.70083	27.3232	IRAT_021_H12	IRAT	21	H	12	Control	Control	Control	NA	Control	Control
Control	10	MGCv1_10	P	21	12960	10990	11975	11.881	10.6955	11.2883	empty vector/no toxo	6.23827	4.58394	5.4111	1.16978	21.6182	12.5106	10.1649	11.3377	17.1656	19.2807	18.2231	1.49563	8.20731	IRAT_053_H11	IRAT	53	H	11	Control	Control	Control	NA	Control	Control
Control	37	MGCv1_37	O	23	12260	15080	13670	11.1816	15.0743	13.1279	empty vector/no toxo	6.23126	8.83163	7.53144	1.83874	24.4141	12.4953	20.5693	16.5323	12.199	14.2938	13.2464	1.48127	11.1824	IRAV_088_H12	IRAV	88	H	12	Control	Control	Control	NA	Control	Control
Control	14	MGCv1_14	O	23	12700	13170	12935	11.6212	13.0294	12.3253	empty vector/no toxo	6.21787	4.50256	5.36022	1.2129	22.6279	12.4662	9.96555	11.2159	13.2292	14.9659	14.0975	1.22806	8.71118	IRAT_076_H12	IRAT	76	H	12	Control	Control	Control	NA	Control	Control
Control	29	MGCv1_29	P	24	10110	12260	11185	9.03318	12.0552	10.5442	empty vector/no toxo	6.20245	4.87475	5.5386	0.938827	16.9506	12.4327	10.8772	11.655	11.2961	10.0082	10.6521	0.910701	8.54948	IRAV_057_H12	IRAV	57	H	12	Control	Control	Control	NA	Control	Control
Control	35	MGCv1_35	O	24	18430	12210	15320	17.3469	12.0017	14.6743	empty vector/no toxo	6.20017	5.66589	5.93303	0.377789	6.36756	12.4277	12.815	12.6214	9.9086	10.5259	10.2172	0.436469	4.27189	IRAV_079_H12	IRAV	79	H	12	Control	Control	Control	NA	Control	Control
Control	26	MGCv1_26	O	24	7110	12430	9770	6.03544	12.2372	9.13632	empty vector/no toxo	6.19608	6.13827	6.16718	0.0408756	0.662793	12.4189	13.9721	13.1955	26.8302	27.6222	27.2262	0.560052	2.05703	IRAV_039_H12	IRAV	39	H	12	Control	Control	Control	NA	Control	Control
Control	25	MGCv1_25	O	24	14650	20090	17370	13.5698	20.4381	17.0039	empty vector/no toxo	6.18143	6.5977	6.38957	0.294345	4.60665	12.387	15.0974	13.7422	14.505	19.2249	16.8649	3.33749	19.7896	IRAV_035_H12	IRAV	35	H	12	Control	Control	Control	NA	Control	Control
Control	18	MGCv1_18	P	22	13800	16750	15275	12.7204	16.8623	14.7913	empty vector/no toxo	6.18141	7.11253	6.64697	0.658398	9.90524	12.387	16.3585	14.3727	10.4545	17.4479	13.9512	4.94506	35.4453	IRAV_009_H11	IRAV	9	H	11	Control	Control	Control	NA	Control	Control
Control	04	MGCv1_04	O	22	11790	17280	14535	10.7119	17.4297	14.0708	empty vector/no toxo	6.17277	7.25289	6.71283	0.763754	11.3775	12.3682	16.7023	14.5352	13.5517	26.3817	19.9667	9.07215	45.4364	IRAT_014_H11	IRAT	14	H	11	Control	Control	Control	NA	Control	Control
Control	45	MGCv1_45	O	23	11790	15360	13575	10.7119	15.3741	13.043	empty vector/no toxo	6.17277	5.52022	5.8465	0.461429	7.8924	12.3682	12.4582	12.4132	18.864	21.7872	20.3256	2.06704	10.1696	IRAV_103_H12	IRAV	103	H	12	Control	Control	Control	NA	Control	Control
Control	42	MGCv1_42	P	22	14670	15200	14935	13.5897	15.2028	14.3963	empty vector/no toxo	6.16387	7.59051	6.87719	1.00879	14.6687	12.3488	17.5293	14.9391	9.49515	12.5103	11.0027	2.13203	19.3773	__					Control	Control	Control	NA	Control	Control
Control	16	MGCv1_16	P	21	16010	21450	18730	14.9287	21.8942	18.4115	empty vector/no toxo	6.16362	6.19942	6.18152	0.0253166	0.409553	12.3483	14.1219	13.2351	17.3081	21.8878	19.5979	3.2383	16.5237	IRAT_086_H11	IRAT	86	H	11	Control	Control	Control	NA	Control	Control
Control	42	MGCv1_42	O	21	14620	14760	14690	13.5398	14.7317	14.1358	empty vector/no toxo	6.14286	7.37079	6.75682	0.868277	12.8504	12.3032	16.9911	14.6471	9.46278	12.1481	10.8055	1.89884	17.573	__					Control	Control	Control	NA	Control	Control
Control	39	MGCv1_39	O	23	14260	13190	13725	13.18	13.0509	13.1155	empty vector/no toxo	6.13994	7.46252	6.80123	0.935207	13.7506	12.2968	17.2158	14.7563	9.47508	15.1609	12.318	4.02049	32.6392	IRAV_096_H12	IRAV	96	H	12	Control	Control	Control	NA	Control	Control
Control	23	MGCv1_23	P	24	14560	16800	15680	13.4798	16.9158	15.1978	empty vector/no toxo	6.13699	4.8731	5.50504	0.893705	16.2343	12.2904	10.8731	11.5818	13.5442	14.7368	14.1405	0.843335	5.96396	IRAV_029_H12	IRAV	29	H	12	Control	Control	Control	NA	Control	Control
Control	45	MGCv1_45	P	21	11720	13890	12805	10.642	13.8003	12.2211	empty vector/no toxo	6.13613	4.99191	5.56402	0.80908	14.5413	12.2885	11.1642	11.7264	18.752	19.7021	19.2271	0.671842	3.49425	IRAV_105_H11	IRAV	105	H	11	Control	Control	Control	NA	Control	Control
Control	20	MGCv1_20	O	24	15210	16820	16015	14.1293	16.9372	15.5333	empty vector/no toxo	6.11457	6.22387	6.16922	0.0772825	1.25271	12.2417	14.1818	13.2117	10.9032	11.8035	11.3534	0.636596	5.60711	IRAV_015_H12	IRAV	15	H	12	Control	Control	Control	NA	Control	Control
Control	20	MGCv1_20	P	24	15210	16370	15790	14.1293	16.4554	15.2924	empty vector/no toxo	6.11457	6.05735	6.08596	0.0404596	0.664802	12.2417	13.7739	13.0078	10.9032	11.4877	11.1955	0.413299	3.69166	IRAV_017_H12	IRAV	17	H	12	Control	Control	Control	NA	Control	Control
Control	22	MGCv1_22	P	21	16390	18170	17280	15.3084	18.3825	16.8455	empty vector/no toxo	6.10428	8.57075	7.33752	1.74406	23.7691	12.2193	19.9303	16.0748	14.5689	16.4434	15.5062	1.32551	8.54826	IRAV_024_H11	IRAV	24	H	11	Control	Control	Control	NA	Control	Control
Control	31	MGCv1_31	O	22	9650	19950	14800	8.57353	20.2883	14.4309	empty vector/no toxo	6.07874	10.7692	8.42399	3.31668	39.3718	12.1638	25.3153	18.7396	10.3763	16.3525	13.3644	4.22575	31.6195	IRAV_063_H11	IRAV	63	H	11	Control	Control	Control	NA	Control	Control
Control	22	MGCv1_22	P	24	16260	15760	16010	15.1785	15.8024	15.4904	empty vector/no toxo	6.05587	7.43396	6.74491	0.974461	14.4473	12.1141	17.1458	14.63	14.4533	14.2624	14.3579	0.13498	0.940107	IRAV_025_H12	IRAV	25	H	12	Control	Control	Control	NA	Control	Control
Control	10	MGCv1_10	O	21	12580	15770	14175	11.5013	15.8131	13.6572	empty vector/no toxo	6.05535	6.57769	6.31652	0.369343	5.84726	12.113	15.0484	13.5807	16.6623	27.6667	22.1645	7.7813	35.1071	IRAT_051_H11	IRAT	51	H	11	Control	Control	Control	NA	Control	Control
Control	09	MGCv1_09	P	22	14460	15630	15045	13.3799	15.6632	14.5215	empty vector/no toxo	6.05021	6.10547	6.07784	0.0390744	0.6429	12.1018	13.8918	12.9968	24.931	22.3286	23.6298	1.84022	7.7877	IRAT_050_H11	IRAT	50	H	11	Control	Control	Control	NA	Control	Control
Control	20	MGCv1_20	P	22	15040	20710	17875	13.9595	21.1019	17.5307	empty vector/no toxo	6.04623	7.66327	6.85475	1.14342	16.6807	12.0932	17.7075	14.9003	10.7814	14.5333	12.6573	2.65304	20.9605	IRAV_017_H11	IRAV	17	H	11	Control	Control	Control	NA	Control	Control
Control	12	MGCv1_12	P	23	12640	13890	13265	11.5613	13.8003	12.6808	empty vector/no toxo	6.04062	6.62217	6.3314	0.411217	6.49488	12.081	15.1574	13.6192	9.79845	12.3467	11.0726	1.80186	16.2732	IRAT_070_H12	IRAT	70	H	12	Control	Control	Control	NA	Control	Control
Control	10	MGCv1_10	O	24	12520	12510	12515	11.4414	12.3228	11.8821	empty vector/no toxo	6.02647	5.21794	5.6222	0.571723	10.169	12.0502	11.7178	11.884	16.5828	21.9474	19.2651	3.79334	19.6902	IRAT_052_H12	IRAT	52	H	12	Control	Control	Control	NA	Control	Control
Control	15	MGCv1_15	O	21	16000	18420	17210	14.9187	18.6502	16.7845	empty vector/no toxo	6.02637	7.96541	6.99589	1.37111	19.5988	12.05	18.4475	15.2488	16.2437	21.4186	18.8311	3.65924	19.4319	IRAT_080_H11	IRAT	80	H	11	Control	Control	Control	NA	Control	Control
Control	37	MGCv1_37	P	21	11840	19360	15600	10.7619	19.6566	15.2092	empty vector/no toxo	6.01779	11.3382	8.678	3.76211	43.3522	12.0313	26.709	19.3702	11.7811	18.3507	15.0659	4.64542	30.834	IRAV_090_H11	IRAV	90	H	11	Control	Control	Control	NA	Control	Control
Control	21	MGCv1_21	O	21	18200	17550	17875	17.1171	17.7188	17.4179	empty vector/no toxo	6.01156	5.89421	5.95288	0.0829819	1.39398	12.0178	13.3743	12.696	15.7576	15.8824	15.82	0.0882308	0.557718	IRAV_018_H11	IRAV	18	H	11	Control	Control	Control	NA	Control	Control
Control	23	MGCv1_23	P	22	14240	17810	16025	13.1601	17.9971	15.5786	empty vector/no toxo	6.00211	5.16606	5.58408	0.591173	10.5868	11.9973	11.5907	11.794	13.2465	15.6228	14.4347	1.68029	11.6407	IRAV_029_H11	IRAV	29	H	11	Control	Control	Control	NA	Control	Control
Control	38	MGCv1_38	O	24	14440	16220	15330	13.3599	16.2948	14.8274	empty vector/no toxo	5.9917	8.11	7.05085	1.49786	21.2437	11.9746	18.8017	15.3882	11.2812	22.2192	16.7502	7.73428	46.1742	IRAV_093_H12	IRAV	93	H	12	Control	Control	Control	NA	Control	Control
Control	18	MGCv1_18	O	23	13330	17470	15400	12.2508	17.6331	14.9419	empty vector/no toxo	5.97088	7.41826	6.69457	1.02345	15.2877	11.9294	17.1073	14.5184	10.0985	18.1979	14.1482	5.72716	40.4798	IRAV_006_H12	IRAV	6	H	12	Control	Control	Control	NA	Control	Control
Control	27	MGCv1_27	P	22	18190	16200	17195	17.1071	16.2734	16.6903	empty vector/no toxo	5.96883	8.97507	7.47195	2.12573	28.4495	11.9249	20.9206	16.4228	24.9178	25.3125	25.1152	0.279089	1.11124	IRAV_049_H11	IRAV	49	H	11	Control	Control	Control	NA	Control	Control
Control	05	MGCv1_05	P	21	13730	12830	13280	12.6504	12.6654	12.6579	empty vector/no toxo	5.96308	6.34363	6.15336	0.26909	4.37306	11.9124	14.4751	13.1938	20.1912	25.9192	23.0552	4.05032	17.5679	IRAT_019_H11	IRAT	19	H	11	Control	Control	Control	NA	Control	Control
Control	05	MGCv1_05	P	23	13730	12570	13150	12.6504	12.3871	12.5188	empty vector/no toxo	5.96308	6.21508	6.08908	0.178189	2.92636	11.9124	14.1602	13.0363	20.1912	25.3939	22.7926	3.67891	16.1408	IRAT_019_H12	IRAT	19	H	12	Control	Control	Control	NA	Control	Control
Control	25	MGCv1_25	P	21	14120	19850	16985	13.0402	20.1812	16.6107	empty vector/no toxo	5.95781	6.51888	6.23834	0.396742	6.35973	11.901	14.9044	13.4027	13.9802	18.9952	16.4877	3.54615	21.5079	IRAV_036_H11	IRAV	36	H	11	Control	Control	Control	NA	Control	Control
Control	48	MGCv1_48	P	24	13760	13720	13740	12.6804	13.6183	13.1494	empty vector/no toxo	5.95671	6.91184	6.43427	0.675378	10.4966	11.8986	15.8669	13.8827	12.9811	11.9825	12.4818	0.706116	5.65715	IRAV_148_H12	IRAV	148	H	12	Control	Control	Control	NA	Control	Control
Control	12	MGCv1_12	P	21	12390	17020	14705	11.3115	17.1513	14.2314	empty vector/no toxo	5.92115	8.11442	7.01778	1.55088	22.0993	11.8213	18.8125	15.3169	9.60465	15.1289	12.3668	3.90623	31.5865	IRAT_070_H11	IRAT	70	H	11	Control	Control	Control	NA	Control	Control
ETS2	04	MGCv1_04	J	15	11290	16610	13950	10.2123	16.7124	13.4623	Sample	5.91099	6.97167	6.44133	0.75001	11.6437	11.7992	16.0134	13.9063	12.977	25.3588	19.1679	8.75523	45.6765	IRAT_015_E08	IRAT	15	E	8	Homo sapiens	NIH_MGC_65	pCMV-SPORT6	BC017040	Hs.517296	2114	NotI	SalI
Control	21	MGCv1_21	P	22	17850	20540	19195	16.7673	20.9199	18.8436	empty vector/no toxo	5.89595	6.8984	6.39718	0.70884	11.0805	11.7665	15.834	13.8003	15.4545	18.5882	17.0214	2.21585	13.0181	IRAV_021_H11	IRAV	21	H	11	Control	Control	Control	NA	Control	Control
Control	45	MGCv1_45	P	24	11260	15380	13320	10.1823	15.3955	12.7889	empty vector/no toxo	5.89529	5.5274	5.71135	0.260134	4.55468	11.7651	12.4758	12.1205	18.016	21.8156	19.9158	2.68672	13.4904	IRAT_105_H12	IRAT	105	H	12	Control	Control	Control	NA	Control	Control
Control	25	MGCv1_25	O	23	13920	19150	16535	12.8403	19.4318	16.136	empty vector/no toxo	5.87342	6.289	6.08121	0.29386	4.83226	11.7176	14.3413	13.0294	13.7822	18.3254	16.0538	3.21251	20.011	IRAV_034_H12	IRAV	34	H	12	Control	Control	Control	NA	Control	Control
Control	06	MGCv1_06	P	23	13280	15200	14240	12.2008	15.2028	13.7018	empty vector/no toxo	5.86961	5.68756	5.77859	0.128732	2.22775	11.7093	12.8681	12.2887	15.8095	22.6866	19.248	4.8628	25.2639	IRAT_037_H12	IRAT	37	H	12	Control	Control	Control	NA	Control	Control
Control	09	MGCv1_09	P	23	14010	15540	14775	12.9302	15.5668	14.2485	empty vector/no toxo	5.86192	6.07031	5.96612	0.147352	2.46982	11.6926	13.8056	12.7491	24.1552	22.2	23.1776	1.38252	5.96488	IRAT_049_H12	IRAT	49	H	12	Control	Control	Control	NA	Control	Control
Control	28	MGCv1_28	P	23	14010	14460	14235	12.9302	14.4105	13.6704	empty vector/no toxo	5.82536	9.0234	7.42438	2.26135	30.4585	11.6131	21.039	16.3261	13.7353	14.3168	14.0261	0.411209	2.93175	IRAV_052_H12	IRAV	52	H	12	Control	Control	Control	NA	Control	Control
Control	08	MGCv1_08	P	23	15140	17920	16530	14.0594	18.1149	16.0871	empty vector/no toxo	5.81748	7.07601	6.44675	0.889914	13.8041	11.596	16.269	13.9325	16.6374	22.2609	19.4491	3.97642	20.4452	IRAT_045_H12	IRAT	45	H	12	Control	Control	Control	NA	Control	Control
Control	44	MGCv1_44	P	21	10050	14080	12065	8.97323	14.0037	11.4885	empty vector/no toxo	5.80925	7.91011	6.85968	1.48554	21.656	11.5781	18.3121	14.9451	11.3559	17.6	14.478	4.41522	30.4962	IRAV_101_H11	IRAV	101	H	11	Control	Control	Control	NA	Control	Control
Control	31	MGCv1_31	P	23	9200	15400	12300	8.12387	15.4169	11.7704	empty vector/no toxo	5.79528	8.31309	7.05418	1.78036	25.2384	11.5477	19.2992	15.4234	9.89247	12.623	11.2577	1.93074	17.1504	IRAV_064_H12	IRAV	64	H	12	Control	Control	Control	NA	Control	Control
Control	19	MGCv1_19	O	21	20450	20770	20610	19.3654	21.1662	20.2658	empty vector/no toxo	5.7891	6.38095	6.08503	0.418502	6.87757	11.5343	14.5665	13.0504	22.7222	24.8743	23.7982	1.52171	6.39423	IRAV_010_H11	IRAV	10	H	11	Control	Control	Control	NA	Control	Control
Control	33	MGCv1_33	O	21	18190	8110	13150	17.1071	7.61211	12.3596	empty vector/no toxo	5.77919	3.3306	4.55489	1.73142	38.0123	11.5127	7.09489	9.30382	14.6694	5.44295	10.0562	6.52405	64.8762	IRAV_070_H11	IRAV	70	H	11	Control	Control	Control	NA	Control	Control
Control	23	MGCv1_23	O	23	13640	27050	20345	12.5605	27.8897	20.2251	empty vector/no toxo	5.74921	7.84627	6.79774	1.48284	21.8138	11.4476	18.1557	14.8016	12.6884	23.7281	18.2082	7.80625	42.8721	IRAV_026_H12	IRAV	26	H	12	Control	Control	Control	NA	Control	Control
Control	38	MGCv1_38	P	24	13850	11860	12855	12.7704	11.6269	12.1986	empty vector/no toxo	5.74689	5.93	5.83844	0.12948	2.21771	11.4425	13.462	12.4522	10.8203	16.2466	13.5334	3.83695	28.3516	IRAV_095_H12	IRAV	95	H	12	Control	Control	Control	NA	Control	Control
Control	25	MGCv1_25	P	23	13600	20480	17040	12.5205	20.8557	16.6881	empty vector/no toxo	5.7384	6.72578	6.23209	0.698185	11.2031	11.4241	15.4112	13.4176	13.4653	19.5981	16.5317	4.3365	26.2314	IRAV_036_H12	IRAV	36	H	12	Control	Control	Control	NA	Control	Control
Control	12	MGCv1_12	P	22	12000	15240	13620	10.9218	15.2456	13.0837	empty vector/no toxo	5.73477	7.26579	6.50028	1.0826	16.6546	11.4162	16.7339	14.075	9.30233	13.5467	11.4245	3.0012	26.2699	IRAT_071_H11	IRAT	71	H	11	Control	Control	Control	NA	Control	Control
Control	31	MGCv1_31	P	24	9080	10900	9990	8.00396	10.5991	9.30155	empty vector/no toxo	5.71969	5.88394	5.80181	0.116146	2.0019	11.3834	13.3491	12.3663	9.76344	8.93443	9.34893	0.586202	6.27025	IRAV_065_H12	IRAV	65	H	12	Control	Control	Control	NA	Control	Control
Control	07	MGCv1_07	O	21	19620	19540	19580	18.536	19.8493	19.1927	empty vector/no toxo	5.71595	6.96613	6.34104	0.884012	13.9411	11.3753	15.9999	13.6876	16.1481	22.4598	19.304	4.46299	23.1196	IRAT_039_H11	IRAT	39	H	11	Control	Control	Control	NA	Control	Control
Control	33	MGCv1_33	P	24	17990	5960	11975	16.9072	5.31028	11.1088	empty vector/no toxo	5.71565	2.44764	4.08164	2.31083	56.6152	11.3746	4.93215	8.15339	14.5081	4	9.25403	7.43032	80.2928	IRAV_073_H12	IRAV	73	H	12	Control	Control	Control	NA	Control	Control
Control	31	MGCv1_31	O	24	9070	11610	10340	7.99396	11.3593	9.67662	empty vector/no toxo	5.71339	6.26721	5.9903	0.39161	6.53741	11.3697	14.2879	12.8288	9.75269	9.51639	9.63454	0.167086	1.73424	IRAV_063_H12	IRAV	63	H	12	Control	Control	Control	NA	Control	Control
Control	08	MGCv1_08	P	24	14840	17500	16170	13.7596	17.6652	15.7124	empty vector/no toxo	5.70221	6.91017	6.30619	0.854156	13.5447	11.3454	15.8628	13.6041	16.3077	21.7391	19.0234	3.84061	20.1888	IRAT_046_H12	IRAT	46	H	12	Control	Control	Control	NA	Control	Control
Control	13	MGCv1_13	P	24	12090	14330	13210	11.0117	14.2714	12.6415	empty vector/no toxo	5.68941	5.05914	5.37427	0.445673	8.29271	11.3176	11.3288	11.3232	12.4639	18.6104	15.5372	4.34621	27.973	IRAT_075_H12	IRAT	75	H	12	Control	Control	Control	NA	Control	Control
Control	38	MGCv1_38	P	21	13570	14990	14280	12.4906	14.978	13.7343	empty vector/no toxo	5.63071	7.495	6.56285	1.31826	20.0866	11.19	17.2953	14.2427	10.6016	20.5342	15.5679	7.02347	45.1151	IRAV_094_H11	IRAV	94	H	11	Control	Control	Control	NA	Control	Control
Control	45	MGCv1_45	O	22	10750	13600	12175	9.6727	13.4898	11.5813	empty vector/no toxo	5.62827	4.88769	5.25798	0.52367	9.95953	11.1847	10.9089	11.0468	17.2	19.2908	18.2454	1.4784	8.1029	IRAV_104_H11	IRAV	104	H	11	Control	Control	Control	NA	Control	Control
Control	30	MGCv1_30	P	23	9930	10350	10140	8.85332	10.0103	9.43181	empty vector/no toxo	5.62606	7.40608	6.51607	1.25866	19.3163	11.1799	17.0775	14.1287	11.1573	13.8	12.4787	1.86867	14.9749	IRAV_060_H12	IRAV	60	H	12	Control	Control	Control	NA	Control	Control
Control	18	MGCv1_18	O	24	12560	18510	15535	11.4813	18.7466	15.1139	empty vector/no toxo	5.62598	7.85987	6.74293	1.5796	23.426	11.1797	18.189	14.6844	9.51515	19.2812	14.3982	6.90567	47.9621	IRAV_007_H12	IRAV	7	H	12	Control	Control	Control	NA	Control	Control
Control	38	MGCv1_38	O	21	13520	16480	15000	12.4406	16.5732	14.5069	empty vector/no toxo	5.60996	8.24	6.92498	1.85972	26.8552	11.1449	19.1201	15.1325	10.5625	22.5753	16.5689	8.49436	51.2668	IRAV_092_H11	IRAV	92	H	11	Control	Control	Control	NA	Control	Control
Control	34	MGCv1_34	O	21	13530	12000	12765	12.4506	11.7768	12.1137	empty vector/no toxo	5.59669	4.96381	5.28025	0.447517	8.47531	11.1161	11.0953	11.1057	7.15873	11.9403	9.54951	3.38108	35.4058	IRAV_074_H11	IRAV	74	H	11	Control	Control	Control	NA	Control	Control
Control	14	MGCv1_14	P	23	11420	13300	12360	10.3422	13.1686	11.7554	empty vector/no toxo	5.59119	4.54701	5.0691	0.738346	14.5656	11.1041	10.0744	10.5893	11.8958	15.1136	13.5047	2.27533	16.8484	IRAT_078_H12	IRAT	78	H	12	Control	Control	Control	NA	Control	Control
Control	12	MGCv1_12	O	21	11650	13840	12745	10.572	13.7468	12.1594	empty vector/no toxo	5.5675	6.59833	6.08292	0.728906	11.9828	11.0526	15.099	13.0758	9.03101	12.3022	10.6666	2.3131	21.6854	IRAT_068_H11	IRAT	68	H	11	Control	Control	Control	NA	Control	Control
Control	30	MGCv1_30	O	24	9810	12230	11020	8.73341	12.0231	10.3782	empty vector/no toxo	5.55807	8.75134	7.15471	2.25798	31.5594	11.0321	20.3726	15.7024	11.0225	16.3067	13.6646	3.73649	27.3444	IRAV_059_H12	IRAV	59	H	12	Control	Control	Control	NA	Control	Control
Control	27	MGCv1_27	P	21	16930	11910	14420	15.848	11.6805	13.7643	empty vector/no toxo	5.55537	6.59834	6.07686	0.737487	12.136	11.0263	15.099	13.0626	23.1918	18.6094	20.9006	3.24025	15.5032	IRAV_048_H11	IRAV	48	H	11	Control	Control	Control	NA	Control	Control
Control	22	MGCv1_22	P	23	14910	16160	15535	13.8296	16.2306	15.0301	empty vector/no toxo	5.55307	7.62264	6.58786	1.46341	22.2137	11.0213	17.608	14.3146	13.2533	14.6244	13.9389	0.969515	6.95547	IRAV_024_H12	IRAV	24	H	12	Control	Control	Control	NA	Control	Control
Control	08	MGCv1_08	O	21	14450	19040	16745	13.3699	19.314	16.3419	empty vector/no toxo	5.55235	7.51826	6.53531	1.39011	21.2707	11.0197	17.3523	14.186	15.8791	23.6522	19.7656	5.49638	27.8077	IRAT_043_H11	IRAT	43	H	11	Control	Control	Control	NA	Control	Control
Control	38	MGCv1_38	P	22	13370	16480	14925	12.2907	16.5732	14.432	empty vector/no toxo	5.54772	8.24	6.89386	1.90373	27.6149	11.0096	19.1201	15.0649	10.4453	22.5753	16.5103	8.57723	51.9507	IRAV_095_H11	IRAV	95	H	11	Control	Control	Control	NA	Control	Control
Control	34	MGCv1_34	P	23	13410	9280	11345	12.3307	8.86474	10.5977	empty vector/no toxo	5.54705	3.83868	4.69286	1.208	25.7413	11.0082	8.3394	9.6738	7.09524	9.23383	8.16453	1.51221	18.5217	IRAV_076_H12	IRAV	76	H	12	Control	Control	Control	NA	Control	Control
Control	10	MGCv1_10	O	23	11520	17890	14705	10.4421	18.0828	14.2624	empty vector/no toxo	5.54513	7.46194	6.50353	1.35539	20.8409	11.004	17.2143	14.1092	15.2583	31.386	23.3221	11.404	48.8978	IRAT_051_H12	IRAT	51	H	12	Control	Control	Control	NA	Control	Control
Control	23	MGCv1_23	P	23	13150	18090	15620	12.0709	18.2969	15.1839	empty vector/no toxo	5.54268	5.24728	5.39498	0.208876	3.87168	10.9987	11.7897	11.3942	12.2326	15.8684	14.0505	2.57094	18.2979	IRAV_028_H12	IRAV	28	H	12	Control	Control	Control	NA	Control	Control
Control	06	MGCv1_06	O	24	12510	18840	15675	11.4314	19.0999	15.2656	empty vector/no toxo	5.52928	7.04958	6.28943	1.07501	17.0924	10.9696	16.2043	13.5869	14.8929	28.1194	21.5061	9.35258	43.488	IRAT_036_H12	IRAT	36	H	12	Control	Control	Control	NA	Control	Control
Control	39	MGCv1_39	O	21	12830	9660	11245	11.7511	9.27157	10.5113	empty vector/no toxo	5.52422	5.46535	5.49478	0.0416295	0.757619	10.9586	12.3238	11.6412	8.52492	11.1034	9.81418	1.8233	18.5782	IRAV_096_H11	IRAV	96	H	11	Control	Control	Control	NA	Control	Control
Control	35	MGCv1_35	P	23	16380	10560	13470	15.2984	10.2351	12.7668	empty vector/no toxo	5.51051	4.90023	5.20537	0.431534	8.29016	10.9288	10.9396	10.9342	8.80645	9.10345	8.95495	0.210008	2.34517	IRAV_080_H12	IRAV	80	H	12	Control	Control	Control	NA	Control	Control
Control	38	MGCv1_38	O	23	13250	14150	13700	12.1708	14.0787	13.1247	empty vector/no toxo	5.49793	7.075	6.28646	1.11516	17.7391	10.9014	16.2666	13.584	10.3516	19.3836	14.8676	6.38659	42.9565	IRAV_092_H12	IRAV	92	H	12	Control	Control	Control	NA	Control	Control
Control	39	MGCv1_39	P	22	12750	11450	12100	11.6712	11.188	11.4296	empty vector/no toxo	5.48977	6.47808	5.98393	0.698835	11.6785	10.8837	14.8044	12.8441	8.47176	13.1609	10.8163	3.31574	30.6549	IRAV_099_H11	IRAV	99	H	11	Control	Control	Control	NA	Control	Control
Control	18	MGCv1_18	P	23	12250	16830	14540	11.1716	16.9479	14.0597	empty vector/no toxo	5.48712	7.1465	6.31681	1.17336	18.5751	10.8779	16.4417	13.6598	9.2803	17.5312	13.4058	5.8343	43.5208	IRAV_008_H12	IRAV	8	H	12	Control	Control	Control	NA	Control	Control
Control	13	MGCv1_13	P	21	11650	14120	12885	10.572	14.0465	12.3093	empty vector/no toxo	5.48235	4.985	5.23367	0.351685	6.71965	10.8676	11.1472	11.0074	12.0103	18.3377	15.174	4.47411	29.4854	IRAT_074_H11	IRAT	74	H	11	Control	Control	Control	NA	Control	Control
Control	38	MGCv1_38	O	22	13210	16070	14640	12.1308	16.1342	14.1325	empty vector/no toxo	5.48133	8.035	6.75816	1.80572	26.7191	10.8653	18.618	14.7417	10.3203	22.0137	16.167	8.26847	51.1441	IRAV_093_H11	IRAV	93	H	11	Control	Control	Control	NA	Control	Control
Control	31	MGCv1_31	P	21	8680	12800	10740	7.60426	12.6333	10.1188	empty vector/no toxo	5.46772	6.90958	6.18865	1.01955	16.4746	10.8358	15.8614	13.3486	9.33333	10.4918	9.91257	0.819162	8.26387	IRAV_064_H11	IRAV	64	H	11	Control	Control	Control	NA	Control	Control
Control	02	MGCv1_02	O	24	9950	14610	12280	8.8733	14.5711	11.7222	empty vector/no toxo	5.45953	5.73503	5.59728	0.194808	3.48041	10.818	12.9844	11.9012	11.7059	29.22	20.4629	12.3844	60.5209	IRAT_006_H12	IRAT	6	H	12	Control	Control	Control	NA	Control	Control
Control	18	MGCv1_18	P	21	12160	16580	14370	11.0816	16.6803	13.8809	empty vector/no toxo	5.44681	7.04034	6.24357	1.1268	18.0473	10.7903	16.1817	13.486	9.21212	17.2708	13.2415	5.69837	43.0342	IRAV_008_H11	IRAV	8	H	11	Control	Control	Control	NA	Control	Control
Control	48	MGCv1_48	P	21	12550	15930	14240	11.4713	15.9844	13.7278	empty vector/no toxo	5.4329	8.02519	6.72904	1.83302	27.2405	10.7601	18.594	14.677	11.8396	13.9127	12.8761	1.46586	11.3843	IRAV_147_H11	IRAV	147	H	11	Control	Control	Control	NA	Control	Control
Control	42	MGCv1_42	O	24	12930	15300	14115	11.8511	15.3099	13.5805	empty vector/no toxo	5.43277	7.64045	6.53661	1.56106	23.8818	10.7598	17.6516	14.2057	8.36893	12.5926	10.4808	2.98658	28.4958	__					Control	Control	Control	NA	Control	Control
Control	34	MGCv1_34	O	24	13130	13660	13395	12.0509	13.5541	12.8025	empty vector/no toxo	5.43123	5.65047	5.54085	0.155022	2.79781	10.7565	12.7773	11.7669	6.94709	13.592	10.2696	4.69869	45.7535	IRAV_075_H12	IRAV	75	H	12	Control	Control	Control	NA	Control	Control
Control	34	MGCv1_34	O	23	13120	10140	11630	12.0409	9.78547	10.9132	empty vector/no toxo	5.42709	4.19442	4.81075	0.871635	18.1185	10.7475	9.21076	9.97911	6.9418	10.0896	8.51568	2.2258	26.1377	IRAV_074_H12	IRAV	74	H	12	Control	Control	Control	NA	Control	Control
Control	14	MGCv1_14	P	22	11050	14320	12685	9.97247	14.2607	12.1166	empty vector/no toxo	5.41004	4.89573	5.15288	0.363672	7.05765	10.7104	10.9286	10.8195	11.5104	16.2727	13.8916	3.36746	24.241	IRAT_079_H11	IRAT	79	H	11	Control	Control	Control	NA	Control	Control
Control	39	MGCv1_39	P	21	12560	11010	11785	11.4813	10.7169	11.0991	empty vector/no toxo	5.40797	6.22914	5.81855	0.580656	9.97939	10.7059	14.1947	12.4503	8.34551	12.6552	10.5003	3.04739	29.0218	IRAV_098_H11	IRAV	98	H	11	Control	Control	Control	NA	Control	Control
Control	30	MGCv1_30	O	21	9540	9280	9410	8.46361	8.86474	8.66417	empty vector/no toxo	5.4051	6.64043	6.02276	0.87351	14.5035	10.6997	15.2021	12.9509	10.7191	12.3733	11.5462	1.16972	10.1308	IRAV_058_H11	IRAV	58	H	11	Control	Control	Control	NA	Control	Control
Control	06	MGCv1_06	O	21	12220	17950	15085	11.1416	18.147	14.6443	empty vector/no toxo	5.4011	6.71656	6.05883	0.930165	15.3522	10.691	15.3886	13.0398	14.5476	26.791	20.6693	8.65741	41.8853	IRAT_021_H11	IRAT	21	H	11	Control	Control	Control	NA	Control	Control
Control	18	MGCv1_18	O	22	12050	21830	16940	10.9717	22.301	16.6364	empty vector/no toxo	5.39754	9.26964	7.33359	2.73799	37.3349	10.6832	21.6422	16.1627	9.12879	22.7396	15.9342	9.62429	60.4002	IRAV_007_H11	IRAV	7	H	11	Control	Control	Control	NA	Control	Control
Control	04	MGCv1_04	O	24	10300	17820	14060	9.22304	18.0078	13.6154	empty vector/no toxo	5.39267	7.47954	6.4361	1.47564	22.9275	10.6726	17.2574	13.965	11.8391	27.2061	19.5226	10.8661	55.6592	IRAT_014_H12	IRAT	14	H	12	Control	Control	Control	NA	Control	Control
Control	16	MGCv1_16	O	23	13930	26720	20325	12.8503	27.5364	20.1933	empty vector/no toxo	5.36285	7.72254	6.5427	1.66856	25.5026	10.6078	17.8527	14.2302	15.0595	27.2653	21.1624	8.63084	40.7839	IRAT_084_H12	IRAT	84	H	12	Control	Control	Control	NA	Control	Control
Control	05	MGCv1_05	P	24	12330	13210	12770	11.2515	13.0723	12.1619	empty vector/no toxo	5.35505	6.53152	5.94328	0.831891	13.9972	10.5909	14.9353	12.7631	18.1324	26.6869	22.4096	6.04896	26.9927	IRAT_020_H12	IRAT	20	H	12	Control	Control	Control	NA	Control	Control
Control	42	MGCv1_42	P	21	12720	14980	13850	11.6412	14.9673	13.3042	empty vector/no toxo	5.34454	7.48065	6.41259	1.51046	23.5546	10.568	17.2602	13.9141	8.23301	12.3292	10.2811	2.89646	28.1726	__					Control	Control	Control	NA	Control	Control
Control	14	MGCv1_14	P	21	10880	16220	13550	9.8026	16.2948	13.0487	empty vector/no toxo	5.32681	5.5453	5.43605	0.154498	2.84211	10.5295	12.5197	11.5246	11.3333	18.4318	14.8826	5.01939	33.7266	IRAT_078_H11	IRAT	78	H	11	Control	Control	Control	NA	Control	Control
Control	30	MGCv1_30	P	24	9380	12320	10850	8.30373	12.1194	10.2116	empty vector/no toxo	5.31445	8.81574	7.06509	2.47579	35.0425	10.5026	20.5304	15.5165	10.5393	16.4267	13.483	4.16298	30.8758	IRAV_061_H12	IRAV	61	H	12	Control	Control	Control	NA	Control	Control
Control	11	MGCv1_11	O	24	13380	16800	15090	12.3007	16.9158	14.6083	empty vector/no toxo	5.30952	5.60467	5.4571	0.2087	3.82438	10.4919	12.6651	11.5785	11.5345	15	13.2672	2.45049	18.4702	IRAT_056_H12	IRAT	56	H	12	Control	Control	Control	NA	Control	Control
Control	18	MGCv1_18	O	21	11850	16480	14165	10.7719	16.5732	13.6725	empty vector/no toxo	5.30795	6.99788	6.15291	1.19496	19.421	10.4885	16.0776	13.2831	8.97727	17.1667	13.072	5.79078	44.2992	IRAV_006_H11	IRAV	6	H	11	Control	Control	Control	NA	Control	Control
Control	20	MGCv1_20	O	22	13200	16880	15040	12.1208	17.0014	14.5611	empty vector/no toxo	5.30653	6.24607	5.7763	0.664352	11.5013	10.4854	14.2361	12.3608	9.46237	11.8456	10.654	1.68521	15.8177	IRAV_015_H11	IRAV	15	H	11	Control	Control	Control	NA	Control	Control
Control	28	MGCv1_28	O	23	12760	15790	14275	11.6812	15.8345	13.7578	empty vector/no toxo	5.30561	9.85335	7.57948	3.21574	42.4269	10.4834	23.0719	16.7777	12.5098	15.6337	14.0717	2.2089	15.6974	IRAV_050_H12	IRAV	50	H	12	Control	Control	Control	NA	Control	Control
Control	19	MGCv1_19	O	22	18590	24880	21735	17.5068	25.5664	21.5366	empty vector/no toxo	5.26256	7.64363	6.45309	1.68367	26.0908	10.3899	17.6594	14.0246	20.6556	29.7964	25.226	6.46356	25.6226	IRAV_011_H11	IRAV	11	H	11	Control	Control	Control	NA	Control	Control
Control	15	MGCv1_15	P	22	13960	17210	15585	12.8803	17.3548	15.1175	empty vector/no toxo	5.258	7.44216	6.35008	1.54443	24.3215	10.3799	17.1659	13.7729	14.1726	20.0116	17.0921	4.12882	24.1563	IRAT_083_H11	IRAT	83	H	11	Control	Control	Control	NA	Control	Control
Control	22	MGCv1_22	O	21	14110	15380	14745	13.0302	15.3955	14.2128	empty vector/no toxo	5.25512	7.25472	6.25492	1.41393	22.6051	10.3737	16.7068	13.5402	12.5422	13.9186	13.2304	0.973212	7.35589	IRAV_022_H11	IRAV	22	H	11	Control	Control	Control	NA	Control	Control
Control	27	MGCv1_27	P	23	16000	9050	12525	14.9187	8.61849	11.7686	empty vector/no toxo	5.25021	5.01385	5.13203	0.167128	3.25657	10.363	11.2179	10.7905	21.9178	14.1406	18.0292	5.4993	30.5022	IRAV_048_H12	IRAV	48	H	12	Control	Control	Control	NA	Control	Control
Control	14	MGCv1_14	O	24	10720	11790	11255	9.64272	11.552	10.5974	empty vector/no toxo	5.24847	4.03077	4.63962	0.861044	18.5585	10.3592	8.80992	9.58457	11.1667	13.3977	12.2822	1.5776	12.8446	IRAT_077_H12	IRAT	77	H	12	Control	Control	Control	NA	Control	Control
Control	34	MGCv1_34	P	24	12670	7720	10195	11.5912	7.19457	9.39291	empty vector/no toxo	5.24095	3.19338	4.21717	1.44785	34.3323	10.3429	6.75879	8.55084	6.7037	7.68159	7.19265	0.691471	9.61359	IRAV_077_H12	IRAV	77	H	12	Control	Control	Control	NA	Control	Control
Control	30	MGCv1_30	P	21	9240	11520	10380	8.16384	11.2629	9.71338	empty vector/no toxo	5.23513	8.24329	6.73921	2.12709	31.5629	10.3302	19.1282	14.7292	10.382	15.36	12.871	3.51996	27.348	IRAV_060_H11	IRAV	60	H	11	Control	Control	Control	NA	Control	Control
Control	20	MGCv1_20	P	23	12980	21450	17215	11.901	21.8942	16.8976	empty vector/no toxo	5.21809	7.9371	6.57759	1.92263	29.2299	10.2932	18.3782	14.3357	9.30466	15.0526	12.1786	4.06443	33.3734	IRAV_016_H12	IRAV	16	H	12	Control	Control	Control	NA	Control	Control
Control	45	MGCv1_45	O	24	9960	12640	11300	8.88329	12.462	10.6727	empty vector/no toxo	5.21466	4.54268	4.87867	0.475163	9.73961	10.2857	10.0638	10.1748	15.936	17.9291	16.9325	1.40932	8.32314	IRAV_104_H12	IRAV	104	H	12	Control	Control	Control	NA	Control	Control
Control	30	MGCv1_30	P	22	9200	10300	9750	8.12387	9.95677	9.04032	empty vector/no toxo	5.21246	7.3703	6.29138	1.52582	24.2526	10.281	16.9899	13.6354	10.3371	13.7333	12.0352	2.40151	19.9541	IRAV_061_H11	IRAV	61	H	11	Control	Control	Control	NA	Control	Control
Control	18	MGCv1_18	P	24	11630	14640	13135	10.552	14.6033	12.5776	empty vector/no toxo	5.20941	6.21656	5.71298	0.712165	12.4657	10.2743	14.1639	12.2191	8.81061	15.25	12.0303	4.55334	37.8489	IRAV_009_H12	IRAV	9	H	12	Control	Control	Control	NA	Control	Control
Control	08	MGCv1_08	P	22	13540	19260	16400	12.4606	19.5495	16.0051	empty vector/no toxo	5.20269	7.60513	6.40391	1.69878	26.5273	10.2597	17.5651	13.9124	14.8791	23.9255	19.4023	6.39673	32.9689	IRAT_046_H11	IRAT	46	H	11	Control	Control	Control	NA	Control	Control
Control	23	MGCv1_23	O	24	12280	20850	16565	11.2015	21.2518	16.2267	empty vector/no toxo	5.17597	6.04786	5.61192	0.616517	10.9858	10.2017	13.7506	11.9762	11.4233	18.2895	14.8564	4.85515	32.6806	IRAV_027_H12	IRAV	27	H	12	Control	Control	Control	NA	Control	Control
Control	05	MGCv1_05	O	24	11910	12230	12070	10.8318	12.0231	11.4274	empty vector/no toxo	5.17264	6.04697	5.60981	0.618247	11.0208	10.1944	13.7485	11.9714	17.5147	24.7071	21.1109	5.08577	24.0907	IRAT_018_H12	IRAT	18	H	12	Control	Control	Control	NA	Control	Control
Control	13	MGCv1_13	P	22	10990	14930	12960	9.91252	14.9137	12.4131	empty vector/no toxo	5.17176	5.27096	5.22136	0.0701431	1.34339	10.1925	11.8477	11.0201	11.3299	19.3896	15.3598	5.69908	37.104	IRAT_075_H11	IRAT	75	H	11	Control	Control	Control	NA	Control	Control
Control	11	MGCv1_11	P	22	13030	25000	19015	11.951	25.6949	18.8229	empty vector/no toxo	5.17063	8.34028	6.75546	2.24128	33.1773	10.19	19.3658	14.7779	11.2328	22.3214	16.7771	7.84087	46.7356	IRAT_058_H11	IRAT	58	H	11	Control	Control	Control	NA	Control	Control
Control	30	MGCv1_30	O	23	9120	15490	12305	8.04393	15.5133	11.7786	empty vector/no toxo	5.16714	11.0841	8.12561	4.18391	51.4904	10.1825	26.0865	18.1345	10.2472	20.6533	15.4503	7.35825	47.6254	IRAV_058_H12	IRAV	58	H	12	Control	Control	Control	NA	Control	Control
Control	06	MGCv1_06	O	22	11680	20330	16005	10.602	20.6951	15.6485	empty vector/no toxo	5.16243	7.60711	6.38477	1.72865	27.0746	10.1722	17.5699	13.8711	13.9048	30.3433	22.124	11.6238	52.5392	IRAT_036_H11	IRAT	36	H	11	Control	Control	Control	NA	Control	Control
Control	23	MGCv1_23	P	21	12240	22480	17360	11.1616	22.9969	17.0792	empty vector/no toxo	5.15911	6.52067	5.83989	0.962763	16.486	10.165	14.9088	12.5369	11.386	19.7193	15.5527	5.8925	37.8874	IRAV_028_H11	IRAV	28	H	11	Control	Control	Control	NA	Control	Control
Control	22	MGCv1_22	O	24	13830	11520	12675	12.7504	11.2629	12.0066	empty vector/no toxo	5.15084	5.43396	5.2924	0.200199	3.78277	10.147	12.2469	11.197	12.2933	10.4253	11.3593	1.32087	11.6281	IRAV_023_H12	IRAV	23	H	12	Control	Control	Control	NA	Control	Control
Control	08	MGCv1_08	O	23	13390	20110	16750	12.3107	20.4596	16.3851	empty vector/no toxo	5.14505	7.94077	6.54291	1.97687	30.2139	10.1344	18.3872	14.2608	14.7143	24.9814	19.8478	7.25992	36.5779	IRAT_043_H12	IRAT	43	H	12	Control	Control	Control	NA	Control	Control
Control	06	MGCv1_06	P	21	11590	17440	14515	10.5121	17.601	14.0565	empty vector/no toxo	5.12265	6.52572	5.82419	0.992122	17.0345	10.0858	14.9211	12.5034	13.7976	26.0299	19.9137	8.64949	43.4348	IRAT_037_H11	IRAT	37	H	11	Control	Control	Control	NA	Control	Control
Control	21	MGCv1_21	P	24	15390	15900	15645	14.3092	15.9522	15.1307	empty vector/no toxo	5.0834	5.34005	5.21173	0.181478	3.4821	10.0004	12.0169	11.0087	13.3247	14.3891	13.8569	0.75269	5.43188	IRAV_021_H12	IRAV	21	H	12	Control	Control	Control	NA	Control	Control
Control	17	MGCv1_17	O	23	13640	16320	14980	12.5605	16.4019	14.4812	empty vector/no toxo	5.08007	8.22166	6.65087	2.22144	33.4007	9.99322	19.0752	14.5342	10.1413	11.9124	11.0268	1.25239	11.3576	IRAV_002_H12	IRAV	2	H	12	Control	Control	Control	NA	Control	Control
Control	48	MGCv1_48	O	23	11720	17950	14835	10.642	18.147	14.3945	empty vector/no toxo	5.07359	9.04282	7.05821	2.80667	39.7646	9.97913	21.0866	15.5329	11.0566	15.6769	13.3667	3.26701	24.4414	IRAV_145_H12	IRAV	145	H	12	Control	Control	Control	NA	Control	Control
Control	22	MGCv1_22	P	22	13540	16130	14835	12.4606	16.1985	14.3295	empty vector/no toxo	5.04283	7.60849	6.32566	1.8142	28.6799	9.91227	17.5733	13.7428	12.0356	14.5973	13.3164	1.81142	13.6029	IRAV_025_H11	IRAV	25	H	11	Control	Control	Control	NA	Control	Control
Control	45	MGCv1_45	O	21	9630	16320	12975	8.55354	16.4019	12.4777	empty vector/no toxo	5.04188	5.86523	5.45356	0.582192	10.6755	9.91021	13.3033	11.6068	15.408	23.1489	19.2785	5.47367	28.3927	IRAV_103_H11	IRAV	103	H	11	Control	Control	Control	NA	Control	Control
Control	45	MGCv1_45	P	22	9620	13560	11590	8.54355	13.447	10.9953	empty vector/no toxo	5.03665	4.87332	4.95498	0.115494	2.33088	9.89883	10.8737	10.3863	15.392	19.234	17.313	2.71673	15.6919	IRAT_105_H11	IRAT	105	H	11	Control	Control	Control	NA	Control	Control
Control	07	MGCv1_07	P	22	17280	18930	18105	16.1978	19.1962	17.697	empty vector/no toxo	5.03423	6.74866	5.89145	1.21229	20.5771	9.89358	15.4672	12.6804	14.2222	21.7586	17.9904	5.32904	29.6215	IRAT_042_H11	IRAT	42	H	11	Control	Control	Control	NA	Control	Control
Control	48	MGCv1_48	P	22	11620	14580	13100	10.542	14.539	12.5405	empty vector/no toxo	5.0303	7.34509	6.1877	1.6368	26.4525	9.88504	16.9281	13.4066	10.9623	12.7336	11.8479	1.25254	10.5718	IRAV_148_H11	IRAV	148	H	11	Control	Control	Control	NA	Control	Control
Control	07	MGCv1_07	O	22	17220	21640	19430	16.1378	22.0976	19.1177	empty vector/no toxo	5.01675	7.7148	6.36577	1.9078	29.9697	9.85558	17.8337	13.8446	14.1728	24.8736	19.5232	7.56655	38.7567	IRAT_040_H11	IRAT	40	H	11	Control	Control	Control	NA	Control	Control
Control	03	MGCv1_03	P	23	12710	14590	13650	11.6312	14.5497	13.0905	empty vector/no toxo	5.00887	7.006	6.00743	1.41219	23.5073	9.83845	16.0975	12.968	17.7762	19.9863	18.8813	1.56276	8.27678	IRAT_011_H12	IRAT	11	H	12	Control	Control	Control	NA	Control	Control
Control	01	MGCv1_01	O	23	13250	20130	16690	12.1708	20.481	16.3259	empty vector/no toxo	4.99529	8.78081	6.88805	2.67677	38.861	9.80893	20.4448	15.1269	24.0909	50.325	37.208	18.5503	49.8557	IRAT_001_H12	IRAT	1	H	12	Control	Control	Control	NA	Control	Control
Control	11	MGCv1_11	O	22	12570	22770	17670	11.4913	23.3074	17.3994	empty vector/no toxo	4.9881	7.59633	6.29221	1.8443	29.3108	9.7933	17.5435	13.6684	10.8362	20.3304	15.5833	6.71338	43.0806	IRAT_056_H11	IRAT	56	H	11	Control	Control	Control	NA	Control	Control
Control	01	MGCv1_01	P	23	13200	18560	15880	12.1208	18.8001	15.4605	empty vector/no toxo	4.97644	8.09597	6.5362	2.20584	33.748	9.76796	18.7673	14.2676	24	46.4	35.2	15.8392	44.9977	IRAT_003_H12	IRAT	3	H	12	Control	Control	Control	NA	Control	Control
Control	24	MGCv1_24	P	23	17990	16650	17320	16.9072	16.7552	16.8312	empty vector/no toxo	4.95934	7.43304	6.19619	1.74917	28.2298	9.7308	17.1435	13.4372	18.264	16.4851	17.3746	1.25781	7.23938	IRAV_032_H12	IRAV	32	H	12	Control	Control	Control	NA	Control	Control
Control	28	MGCv1_28	O	21	11880	13050	12465	10.8018	12.901	11.8514	empty vector/no toxo	4.93971	8.14353	6.54162	2.26544	34.6312	9.68813	18.8838	14.286	11.6471	12.9208	12.2839	0.900665	7.33207	IRAV_050_H11	IRAV	50	H	11	Control	Control	Control	NA	Control	Control
Control	20	MGCv1_20	P	21	12260	17600	14930	11.1816	17.7723	14.4769	empty vector/no toxo	4.92864	6.51249	5.72057	1.11995	19.5776	9.66408	14.8887	12.2764	8.78853	12.3509	10.5697	2.51896	23.8319	IRAV_016_H11	IRAV	16	H	11	Control	Control	Control	NA	Control	Control
Control	28	MGCv1_28	P	21	11850	14900	13375	10.7719	14.8816	12.8267	empty vector/no toxo	4.92723	9.29797	7.1126	3.09058	43.4521	9.66102	21.7116	15.6863	11.6176	14.7525	13.1851	2.21666	16.8119	IRAV_052_H11	IRAV	52	H	11	Control	Control	Control	NA	Control	Control
Control	01	MGCv1_01	P	21	13000	19260	16130	11.921	19.5495	15.7353	empty vector/no toxo	4.90104	8.40131	6.65117	2.47507	37.2125	9.60408	19.5153	14.5597	23.6364	48.15	35.8932	17.3338	48.2926	IRAT_003_H11	IRAT	3	H	11	Control	Control	Control	NA	Control	Control
Control	07	MGCv1_07	P	23	16820	19450	18135	15.7381	19.7529	17.7455	empty vector/no toxo	4.90022	6.93405	5.91713	1.43813	24.3046	9.6023	15.9213	12.7618	13.8436	22.3563	18.1	6.01939	33.2563	IRAT_041_H12	IRAT	41	H	12	Control	Control	Control	NA	Control	Control
Control	28	MGCv1_28	P	24	11710	13220	12465	10.632	13.083	11.8575	empty vector/no toxo	4.86902	8.24961	6.55932	2.39044	36.4434	9.53449	19.1437	14.3391	11.4804	13.0891	12.2848	1.13753	9.25973	IRAV_053_H12	IRAV	53	H	12	Control	Control	Control	NA	Control	Control
Control	19	MGCv1_19	P	22	17150	16710	16930	16.0679	16.8194	16.4437	empty vector/no toxo	4.85492	5.13364	4.99428	0.197086	3.94624	9.50384	11.5113	10.5076	19.0556	20.012	19.5338	0.676291	3.46217	IRAV_013_H11	IRAV	13	H	11	Control	Control	Control	NA	Control	Control
Control	09	MGCv1_09	P	21	11600	14320	12960	10.5221	14.2607	12.3914	empty vector/no toxo	4.85356	5.59375	5.22365	0.523396	10.0197	9.50088	12.6383	11.0696	20	20.4571	20.2286	0.323249	1.59798	IRAT_049_H11	IRAT	49	H	11	Control	Control	Control	NA	Control	Control
Control	11	MGCv1_11	O	21	12200	22300	17250	11.1216	22.8042	16.9629	empty vector/no toxo	4.84127	7.43953	6.1404	1.83725	29.9207	9.47417	17.1595	13.3168	10.5172	19.9107	15.214	6.64219	43.6585	IRAT_055_H11	IRAT	55	H	11	Control	Control	Control	NA	Control	Control
Control	13	MGCv1_13	O	23	10250	21070	15660	9.17307	21.4873	15.3302	empty vector/no toxo	4.82353	7.43866	6.13109	1.84918	30.1606	9.43561	17.1573	13.2965	10.567	27.3636	18.9653	11.877	62.6249	IRAT_072_H12	IRAT	72	H	12	Control	Control	Control	NA	Control	Control
Control	45	MGCv1_45	P	23	9210	13410	11310	8.13386	13.2864	10.7101	empty vector/no toxo	4.82199	4.81941	4.8207	0.00182612	0.0378808	9.43227	10.7416	10.0869	14.736	19.0213	16.8786	3.03015	17.9526	IRAV_105_H12	IRAV	105	H	12	Control	Control	Control	NA	Control	Control
Control	31	MGCv1_31	O	23	7650	12330	9990	6.57504	12.1301	9.35258	empty vector/no toxo	4.8189	6.65587	5.73738	1.29894	22.6399	9.42555	15.2399	12.3327	8.22581	10.1066	9.16618	1.32989	14.5087	IRAV_062_H12	IRAV	62	H	12	Control	Control	Control	NA	Control	Control
Control	07	MGCv1_07	P	21	16520	18280	17400	15.4383	18.5003	16.9693	empty vector/no toxo	4.81282	6.51693	5.66488	1.20499	21.2713	9.41233	14.8996	12.156	13.5967	21.0115	17.3041	5.24305	30.2994	IRAT_041_H11	IRAT	41	H	11	Control	Control	Control	NA	Control	Control
Control	22	MGCv1_22	O	23	12910	17600	15255	11.8311	17.7723	14.8017	empty vector/no toxo	4.80819	8.30189	6.55504	2.47041	37.6872	9.40228	19.2717	14.337	11.4756	15.9276	13.7016	3.14807	22.976	IRAV_022_H12	IRAV	22	H	12	Control	Control	Control	NA	Control	Control
Control	28	MGCv1_28	O	24	11530	10730	11130	10.4521	10.4171	10.4346	empty vector/no toxo	4.79418	6.69579	5.74498	1.34464	23.4055	9.37182	15.3377	12.3548	11.3039	10.6238	10.9638	0.480945	4.38665	IRAV_051_H12	IRAV	51	H	12	Control	Control	Control	NA	Control	Control
Control	15	MGCv1_15	P	23	12640	21070	16855	11.5613	21.4873	16.5243	empty vector/no toxo	4.76083	9.11135	6.93609	3.07628	44.3518	9.29933	21.2545	15.2769	12.8325	24.5	18.6662	8.25018	44.1984	IRAT_082_H12	IRAT	82	H	12	Control	Control	Control	NA	Control	Control
Control	13	MGCv1_13	O	21	10100	15310	12705	9.02319	15.3206	12.1719	empty vector/no toxo	4.75294	5.40512	5.07903	0.461159	9.07968	9.28219	12.1763	10.7292	10.4124	19.8831	15.1477	6.69683	44.2101	IRAT_072_H11	IRAT	72	H	11	Control	Control	Control	NA	Control	Control
Control	48	MGCv1_48	P	23	10900	18320	14610	9.82258	18.5431	14.1829	empty vector/no toxo	4.71861	9.22922	6.97392	3.18948	45.7344	9.20758	21.5432	15.3754	10.283	16	13.1415	4.04252	30.7614	IRAV_147_H12	IRAV	147	H	12	Control	Control	Control	NA	Control	Control
Control	34	MGCv1_34	P	21	11380	13350	12365	10.3022	13.2222	11.7622	empty vector/no toxo	4.70734	5.52223	5.11479	0.576215	11.2657	9.18308	12.4632	10.8231	6.02116	13.2836	9.65237	5.13531	53.2025	IRAV_076_H11	IRAV	76	H	11	Control	Control	Control	NA	Control	Control
Control	15	MGCv1_15	O	23	12480	17480	14980	11.4014	17.6438	14.5226	empty vector/no toxo	4.70056	7.55892	6.12974	2.02116	32.973	9.16835	17.4519	13.3101	12.6701	20.3256	16.4978	5.41328	32.8121	IRAT_080_H12	IRAT	80	H	12	Control	Control	Control	NA	Control	Control
Control	15	MGCv1_15	P	24	12450	16800	14625	11.3714	16.9158	14.1436	empty vector/no toxo	4.68927	7.26486	5.97707	1.82122	30.4702	9.14379	16.7316	12.9377	12.6396	19.5349	16.0872	4.87571	30.3079	IRAT_083_H12	IRAT	83	H	12	Control	Control	Control	NA	Control	Control
Control	27	MGCv1_27	P	24	14270	12700	13485	13.19	12.5263	12.8581	empty vector/no toxo	4.68253	7.03601	5.85927	1.66416	28.4023	9.12914	16.1711	12.6501	19.5479	19.8438	19.6958	0.209166	1.06198	IRAV_049_H12	IRAV	49	H	12	Control	Control	Control	NA	Control	Control
Control	05	MGCv1_05	O	23	10780	14150	12465	9.70267	14.0787	11.8907	empty vector/no toxo	4.68187	6.99629	5.83908	1.63655	28.0274	9.12771	16.0738	12.6007	15.8529	28.5859	22.2194	9.00353	40.521	IRAT_017_H12	IRAT	17	H	12	Control	Control	Control	NA	Control	Control
CRTC3,TORC3,AI429792,BC011210,MGC19083,2610312F20RIK,6332415K15RIK	23	MGCv1_23	O	16	11100	13050	12075	10.0224	12.901	11.4617	Sample	4.67861	3.78535	4.23198	0.631628	14.9251	9.12063	8.20878	8.66471	10.3256	11.4474	10.8865	0.793223	7.28632	IRAV_027_H08	IRAV	27	H	8	Mus musculus	NCI_CGAP_Li9	pCMV-SPORT6	BC011210	Mm.322881	70461	NotI	SalI
Control	27	MGCv1_27	O	22	14240	14270	14255	13.1601	14.2071	13.6836	empty vector/no toxo	4.67268	7.90582	6.28925	2.28617	36.3505	9.10775	18.3016	13.7047	19.5068	22.2969	20.9019	1.97285	9.43861	IRAV_047_H11	IRAV	47	H	11	Control	Control	Control	NA	Control	Control
Control	03	MGCv1_03	P	22	11840	18560	15200	10.7619	18.8001	14.781	empty vector/no toxo	4.66601	8.91236	6.78919	3.00263	44.2266	9.09325	20.7671	14.9301	16.5594	25.4247	20.992	6.26866	29.862	IRAT_012_H11	IRAT	12	H	11	Control	Control	Control	NA	Control	Control
Control	21	MGCv1_21	P	23	14100	17560	15830	13.0202	17.7295	15.3748	empty vector/no toxo	4.65731	5.89757	5.27744	0.876994	16.6178	9.07433	13.3825	11.2284	12.2078	15.8914	14.0496	2.60471	18.5394	IRAV_020_H12	IRAV	20	H	12	Control	Control	Control	NA	Control	Control
Control	09	MGCv1_09	O	24	11120	16750	13935	10.0424	16.8623	13.4523	empty vector/no toxo	4.65272	6.54297	5.59784	1.33661	23.8772	9.06436	14.9634	12.0139	19.1724	23.9286	21.5505	3.36311	15.6057	IRAT_048_H12	IRAT	48	H	12	Control	Control	Control	NA	Control	Control
Control	17	MGCv1_17	P	23	12480	17120	14800	11.4014	17.2584	14.3299	empty vector/no toxo	4.64804	8.62469	6.63636	2.81191	42.3712	9.0542	20.0624	14.5583	9.27881	12.4964	10.8876	2.27514	20.8967	IRAV_004_H12	IRAV	4	H	12	Control	Control	Control	NA	Control	Control
CRTC1,MECT1,TORC1,WAMTP1,FLJ14027,KIAA0616	41	MGCv1_41	F	24	7550	7550	7550	6.47511	7.01256	6.74384	Sample	4.64615	1.93218	3.28917	1.91907	58.3451	9.05009	3.66957	6.35983	6.92661	4.46746	5.69703	1.73888	30.5226	IRAT_049_G12	IRAT	49	G	12	Homo sapiens	NCI_CGAP_Brn67	pCMV-SPORT6	BC028050	Hs.371096	23373	NotI	SalI
Control	13	MGCv1_13	O	24	9870	14800	12335	8.79336	14.7746	11.784	empty vector/no toxo	4.64471	5.22507	4.93489	0.410377	8.31583	9.04694	11.7353	10.3911	10.1753	19.2208	14.698	6.39615	43.5171	IRAT_073_H12	IRAT	73	H	12	Control	Control	Control	NA	Control	Control
Control	11	MGCv1_11	O	23	11610	17390	14500	10.532	17.5475	14.0398	empty vector/no toxo	4.60714	5.8015	5.20432	0.844539	16.2276	8.9653	13.1472	11.0563	10.0086	15.5268	12.7677	3.90193	30.561	IRAT_055_H12	IRAT	55	H	12	Control	Control	Control	NA	Control	Control
Control	03	MGCv1_03	P	24	11680	15440	13560	10.602	15.4598	13.0309	empty vector/no toxo	4.60296	7.41417	6.00856	1.98783	33.0832	8.9562	17.0973	13.0268	16.3357	21.1507	18.7432	3.40473	18.1652	IRAT_012_H12	IRAT	12	H	12	Control	Control	Control	NA	Control	Control
Control	27	MGCv1_27	O	23	13980	12110	13045	12.9003	11.8946	12.3974	empty vector/no toxo	4.58737	6.70914	5.64825	1.50032	26.5626	8.92231	15.3704	12.1464	19.1507	18.9219	19.0363	0.161793	0.849919	IRAV_046_H12	IRAV	46	H	12	Control	Control	Control	NA	Control	Control
Control	01	MGCv1_01	O	24	12160	13130	12645	11.0816	12.9866	12.0341	empty vector/no toxo	4.58435	5.72737	5.15586	0.808235	15.676	8.91577	12.9656	10.9407	22.1091	32.825	27.467	7.57729	27.5868	IRAT_002_H12	IRAT	2	H	12	Control	Control	Control	NA	Control	Control
Control	33	MGCv1_33	P	21	14410	22340	18375	13.3299	22.847	18.0885	empty vector/no toxo	4.57824	9.17454	6.87639	3.25008	47.2643	8.90247	21.4092	15.1558	11.621	14.9933	13.3071	2.38459	17.9197	IRAV_072_H11	IRAV	72	H	11	Control	Control	Control	NA	Control	Control
Control	04	MGCv1_04	O	23	8720	15390	12055	7.64423	15.4062	11.5252	empty vector/no toxo	4.56545	6.4596	5.51252	1.33937	24.2969	8.87467	14.7592	11.8169	10.023	23.4962	16.7596	9.52699	56.845	IRAT_013_H12	IRAT	13	H	12	Control	Control	Control	NA	Control	Control
Control	09	MGCv1_09	O	23	10910	16320	13615	9.83258	16.4019	13.1172	empty vector/no toxo	4.56485	6.375	5.46993	1.27997	23.4001	8.87338	14.552	11.7127	18.8103	23.3143	21.0623	3.18477	15.1207	IRAT_047_H12	IRAT	47	H	12	Control	Control	Control	NA	Control	Control
Control	11	MGCv1_11	P	24	11480	19700	15590	10.4021	20.0206	15.2114	empty vector/no toxo	4.55556	6.57214	5.56385	1.42594	25.6287	8.85317	15.0348	11.944	9.89655	17.5893	13.7429	5.43958	39.581	IRAT_058_H12	IRAT	58	H	12	Control	Control	Control	NA	Control	Control
Control	20	MGCv1_20	O	23	11330	17620	14475	10.2523	17.7937	14.023	empty vector/no toxo	4.55477	6.51989	5.53733	1.38955	25.0941	8.85147	14.9068	11.8792	8.12186	12.3649	10.2434	3.00029	29.29	IRAV_014_H12	IRAV	14	H	12	Control	Control	Control	NA	Control	Control
CREB,CREB1,MGC9284	41	MGCv1_41	H	07	7380	5510	6445	6.30524	4.8285	5.56687	Sample	4.54154	1.41011	2.97582	2.21426	74.4081	8.82271	2.39079	5.60675	6.77064	3.26036	5.0155	2.48215	49.4896	IRAT_008_H12	IRAT	8	H	12	Homo sapiens	NIH_MGC_67	pCMV-SPORT6	BC010636	Hs.516646	1385	NotI	SalI
Control	20	MGCv1_20	O	21	11280	19590	15435	10.2023	19.9028	15.0526	empty vector/no toxo	4.53467	7.24884	5.89176	1.91921	32.5745	8.80779	16.6924	12.7501	8.08602	13.7474	10.9167	4.00318	36.6702	IRAV_014_H11	IRAV	14	H	11	Control	Control	Control	NA	Control	Control
Control	17	MGCv1_17	P	24	12160	18880	15520	11.0816	19.1427	15.1122	empty vector/no toxo	4.52886	9.51134	7.0201	3.52314	50.1865	8.79516	22.2342	15.5147	9.04089	13.781	11.411	3.35178	29.3733	IRAV_005_H12	IRAV	5	H	12	Control	Control	Control	NA	Control	Control
Control	01	MGCv1_01	O	21	12000	16640	14320	10.9218	16.7445	13.8331	empty vector/no toxo	4.52403	7.25845	5.89124	1.93353	32.8203	8.78466	16.7159	12.7503	21.8182	41.6	31.7091	13.9879	44.1131	IRAT_001_H11	IRAT	1	H	11	Control	Control	Control	NA	Control	Control
Control	03	MGCv1_03	O	23	11430	19400	15415	10.3522	19.6994	15.0258	empty vector/no toxo	4.50443	9.31573	6.91008	3.4021	49.2338	8.74206	21.7551	15.2486	15.986	26.5753	21.2807	7.48779	35.1858	IRAT_009_H12	IRAT	9	H	12	Control	Control	Control	NA	Control	Control
Control	19	MGCv1_19	P	23	15910	18810	17360	14.8288	19.0677	16.9483	empty vector/no toxo	4.50389	5.7788	5.14135	0.901497	17.5343	8.74088	13.0916	10.9162	17.6778	22.5269	20.1024	3.42888	17.0571	IRAV_012_H12	IRAV	12	H	12	Control	Control	Control	NA	Control	Control
Control	28	MGCv1_28	P	22	10650	11580	11115	9.57277	11.3272	10.45	empty vector/no toxo	4.42827	7.22621	5.82724	1.97844	33.9515	8.57653	16.6369	12.6067	10.4412	11.4653	10.9533	0.724198	6.61171	IRAV_053_H11	IRAV	53	H	11	Control	Control	Control	NA	Control	Control
Control	01	MGCv1_01	O	22	11710	15320	13515	10.632	15.3313	12.9816	empty vector/no toxo	4.4147	6.68266	5.54868	1.60369	28.9021	8.54703	15.3055	11.9263	21.2909	38.3	29.7955	12.0272	40.366	IRAT_002_H11	IRAT	2	H	11	Control	Control	Control	NA	Control	Control
Control	01	MGCv1_01	P	22	11680	13350	12515	10.602	13.2222	11.9121	empty vector/no toxo	4.40339	5.82334	5.11336	1.00405	19.6358	8.52245	13.2007	10.8616	21.2364	33.375	27.3057	8.58331	31.4342	IRAT_004_H11	IRAT	4	H	11	Control	Control	Control	NA	Control	Control
Control	24	MGCv1_24	P	22	15720	15000	15360	14.6389	14.9887	14.8138	empty vector/no toxo	4.33356	6.69643	5.515	1.6708	30.2955	8.37067	15.3393	11.855	15.9594	14.8515	15.4054	0.783408	5.08527	IRAV_033_H11	IRAV	33	H	11	Control	Control	Control	NA	Control	Control
TOX,KIAA0808,1700007F02RIK	48	MGCv1_48	C	11	9970	8000	8985	8.89329	7.49434	8.19381	Sample	4.31602	4.03023	4.17312	0.202084	4.84253	8.33254	8.80859	8.57056	9.40566	6.9869	8.19628	1.71032	20.8671	IRAV_145_B06	IRAV	145	B	6	Mus musculus	NIH_MGC_134	pCMV-SPORT6.1	BC080732	Mm.87051	6518356
Control	09	MGCv1_09	O	21	10260	16640	13450	9.18307	16.7445	12.9638	empty vector/no toxo	4.29289	6.5	5.39644	1.56066	28.9202	8.28226	14.8581	11.5702	17.6897	23.7714	20.7305	4.30046	20.7446	IRAT_047_H11	IRAT	47	H	11	Control	Control	Control	NA	Control	Control
Control	03	MGCv1_03	O	24	10880	17230	14055	9.8026	17.3762	13.5894	empty vector/no toxo	4.28768	8.27371	6.2807	2.81855	44.8763	8.27095	19.2027	13.7368	15.2168	23.6027	19.4098	5.92977	30.5504	IRAT_010_H12	IRAT	10	H	12	Control	Control	Control	NA	Control	Control
Control	24	MGCv1_24	O	21	15530	18770	17150	14.4491	19.0249	16.737	empty vector/no toxo	4.28119	8.37946	6.33032	2.89792	45.7784	8.25683	19.4617	13.8593	15.7665	18.5842	17.1753	1.99239	11.6003	IRAV_030_H11	IRAV	30	H	11	Control	Control	Control	NA	Control	Control
Control	15	MGCv1_15	P	21	11360	19240	15300	10.2822	19.5281	14.9052	empty vector/no toxo	4.27872	8.32	6.29936	2.85762	45.3636	8.25147	19.3161	13.7838	11.533	22.3721	16.9525	7.6644	45.2109	IRAT_082_H11	IRAT	82	H	11	Control	Control	Control	NA	Control	Control
BHC,80KDA,BHC80,PFTF1,PHF21A,MGC29190	29	MGCv1_29	L	24	6970	3240	5105	5.89555	2.39819	4.14687	Sample	4.27607	1.28827	2.78217	2.1127	75.9369	8.24572	2.09235	5.16904	7.78771	2.6449	5.2163	3.63652	69.7144	IRAV_057_F12	IRAV	57	F	12	Mus musculus	NCI_CGAP_Mam2	pCMV-SPORT6	BC019181	Mm.330408	192285	NotI	SalI
Control	03	MGCv1_03	O	21	10840	17850	14345	9.76263	18.04	13.9013	empty vector/no toxo	4.27192	8.57143	6.42167	3.04021	47.343	8.23669	19.932	14.0843	15.1608	24.4521	19.8064	6.56988	33.1704	IRAT_009_H11	IRAT	9	H	11	Control	Control	Control	NA	Control	Control
D6A9,HOXA9,HOX-1.7	38	MGCv1_38	L	01	10280	5290	7785	9.20305	4.59296	6.89801	Sample	4.26556	2.645	3.45528	1.14591	33.164	8.22287	5.41557	6.81922	8.03125	7.24658	7.63891	0.554849	7.26345	IRAV_094_F01	IRAV	94	F	1	Mus musculus	NCI_CGAP_Co24	pCMV-SPORT6	BC055059	Mm.4694	15405	NotI	SalI
Control	10	MGCv1_10	P	22	8830	15420	12125	7.75415	15.4383	11.5962	empty vector/no toxo	4.2503	6.4317	5.341	1.54248	28.88	8.1897	14.6908	11.4403	11.6954	27.0526	19.374	10.8592	56.0505	IRAT_054_H11	IRAT	54	H	11	Control	Control	Control	NA	Control	Control
Control	15	MGCv1_15	O	24	11200	15200	13200	10.1224	15.2028	12.6626	empty vector/no toxo	4.21846	6.57297	5.39571	1.6649	30.8559	8.12048	15.0369	11.5787	11.3706	17.6744	14.5225	4.4575	30.6938	IRAT_081_H12	IRAT	81	H	12	Control	Control	Control	NA	Control	Control
Control	17	MGCv1_17	P	22	11320	14280	12800	10.2423	14.2178	12.2301	empty vector/no toxo	4.21601	7.19395	5.70498	2.10572	36.9102	8.11518	16.5579	12.3366	8.41636	10.4234	9.41986	1.41916	15.0657	IRAV_005_H11	IRAV	5	H	11	Control	Control	Control	NA	Control	Control
Control	03	MGCv1_03	P	21	10590	18420	14505	9.51282	18.6502	14.0815	empty vector/no toxo	4.1734	8.84514	6.50927	3.30342	50.7495	8.02255	20.6024	14.3125	14.8112	25.2329	20.022	7.36925	36.8057	IRAT_011_H11	IRAT	11	H	11	Control	Control	Control	NA	Control	Control
Control	24	MGCv1_24	O	23	15110	16730	15920	14.0294	16.8409	15.4351	empty vector/no toxo	4.1654	7.46875	5.81708	2.33582	40.1545	8.00518	17.231	12.6181	15.3401	16.5644	15.9522	0.865679	5.4267	IRAV_030_H12	IRAV	30	H	12	Control	Control	Control	NA	Control	Control
Blank	12	MGCv1_12	P	05	8710	5440	7075	7.63424	4.75355	6.1939	Sample	4.16249	2.59356	3.37802	1.10939	32.8415	7.99883	5.28958	6.64421	6.75194	4.83556	5.79375	1.35509	23.3888	IRAT_070_H03	IRAT	70	H	3				NA	Blank	Blank
Control	24	MGCv1_24	P	24	15080	18600	16840	13.9994	18.8429	16.4212	empty vector/no toxo	4.15713	8.30357	6.23035	2.93197	47.0595	7.9872	19.2759	13.6315	15.3096	18.4158	16.8627	2.19641	13.0252	IRAV_033_H12	IRAV	33	H	12	Control	Control	Control	NA	Control	Control
Control	22	MGCv1_22	O	22	11160	19840	15500	10.0824	20.1705	15.1264	empty vector/no toxo	4.15642	9.35849	6.75746	3.67842	54.4349	7.98566	21.8598	14.9227	9.92	17.9548	13.9374	5.68143	40.764	IRAV_023_H11	IRAV	23	H	11	Control	Control	Control	NA	Control	Control
Control	09	MGCv1_09	O	22	9840	13210	11525	8.76338	13.0723	10.9178	empty vector/no toxo	4.11715	5.16016	4.63866	0.737513	15.8993	7.90031	11.5763	9.73829	16.9655	18.8714	17.9185	1.34768	7.52119	IRAT_048_H11	IRAT	48	H	11	Control	Control	Control	NA	Control	Control
Control	08	MGCv1_08	P	21	10660	18200	14430	9.58277	18.4147	13.9987	empty vector/no toxo	4.09606	7.18657	5.64132	2.18532	38.7378	7.85446	16.5398	12.1972	11.7143	22.6087	17.1615	7.70351	44.8884	IRAT_045_H11	IRAT	45	H	11	Control	Control	Control	NA	Control	Control
Control	13	MGCv1_13	P	23	8670	13690	11180	7.59427	13.5862	10.5902	empty vector/no toxo	4.08	4.83319	4.45659	0.532583	11.9505	7.81955	10.7754	9.29747	8.93814	17.7792	13.3587	6.25159	46.7979	IRAT_074_H12	IRAT	74	H	12	Control	Control	Control	NA	Control	Control
Control	09	MGCv1_09	P	24	9720	14720	12220	8.64347	14.6889	11.6662	empty vector/no toxo	4.06695	5.75	4.90847	1.1901	24.2458	7.79118	13.0211	10.4061	16.7586	21.0286	18.8936	3.01931	15.9806	IRAT_050_H12	IRAT	50	H	12	Control	Control	Control	NA	Control	Control
CRTC2,TORC2,4632407F12RIK	32	MGCv1_32	J	06	6210	24900	15555	5.13612	25.5878	15.362	Sample	4.03247	10.6638	7.34814	4.68907	63.813	7.71624	25.0571	16.3867	4.85156	18.7218	11.7867	9.80774	83.2104	IRAV_069_E03	IRAV	69	E	3	Mus musculus	NCI_CGAP_Li9	pCMV-SPORT6	BC032183	Mm.35627	74343	NotI	SalI
Control	19	MGCv1_19	P	21	14120	17820	15970	13.0402	18.0078	15.524	empty vector/no toxo	3.99717	5.47465	4.73591	1.04474	22.06	7.63952	12.3466	9.99307	15.6889	21.3413	18.5151	3.99687	21.5871	IRAV_012_H11	IRAV	12	H	11	Control	Control	Control	NA	Control	Control
Control	07	MGCv1_07	O	24	13720	16640	15180	12.6405	16.7445	14.6925	empty vector/no toxo	3.99709	5.93226	4.96468	1.36838	27.5623	7.63934	13.4675	10.5534	11.2922	19.1264	15.2093	5.53966	36.4228	IRAT_040_H12	IRAT	40	H	12	Control	Control	Control	NA	Control	Control
FXY2,MID1,MID2,RNF60,TRIM1	06	MGCv1_06	I	01	9040	7040	8040	7.96399	6.46655	7.21527	Sample	3.99558	2.63424	3.31491	0.962615	29.0389	7.63606	5.38921	6.51264	10.7619	10.5075	10.6347	0.179918	1.6918	IRAT_021_E01	IRAT	21	E	1	Homo sapiens	NIH_MGC_89	pCMV-SPORT6	BC017707	Hs.12256	11043	NotI	SalI
Control	33	MGCv1_33	O	22	12450	10800	11625	11.3714	10.4921	10.9317	empty vector/no toxo	3.95552	4.43532	4.19542	0.339268	8.08664	7.54899	9.80083	8.67491	10.0403	7.24832	8.64432	1.97424	22.8386	IRAV_071_H11	IRAV	71	H	11	Control	Control	Control	NA	Control	Control
Control	11	MGCv1_11	P	21	9930	11000	10465	8.85332	10.7062	9.77976	empty vector/no toxo	3.94048	3.66972	3.8051	0.19145	5.03141	7.5163	7.92556	7.72093	8.56034	9.82143	9.19089	0.891721	9.70223	IRAT_057_H11	IRAT	57	H	11	Control	Control	Control	NA	Control	Control
Control	27	MGCv1_27	O	24	11940	13140	12540	10.8618	12.9973	11.9296	empty vector/no toxo	3.91797	7.27978	5.59887	2.37716	42.4578	7.46737	16.7681	12.1178	16.3562	20.5312	18.4437	2.95223	16.0067	IRAV_047_H12	IRAV	47	H	12	Control	Control	Control	NA	Control	Control
Control	33	MGCv1_33	P	23	12320	16740	14530	11.2415	16.8516	14.0465	empty vector/no toxo	3.91422	6.87474	5.39448	2.09341	38.8065	7.45922	15.776	11.6176	9.93548	11.2349	10.5852	0.918825	8.68029	IRAV_072_H12	IRAV	72	H	12	Control	Control	Control	NA	Control	Control
Control	24	MGCv1_24	O	24	14090	13970	14030	13.0102	13.8859	13.4481	empty vector/no toxo	3.88422	6.23661	5.06041	1.66339	32.8707	7.39402	14.213	10.8035	14.3046	13.8317	14.0681	0.33438	2.37687	IRAV_031_H12	IRAV	31	H	12	Control	Control	Control	NA	Control	Control
Control	33	MGCv1_33	O	24	12220	7300	9760	11.1416	6.74491	8.94325	empty vector/no toxo	3.88245	2.99795	3.4402	0.625436	18.1802	7.39017	6.28009	6.83513	9.85484	4.89933	7.37708	3.50407	47.4995	IRAV_071_H12	IRAV	71	H	12	Control	Control	Control	NA	Control	Control
Control	21	MGCv1_21	P	21	11720	23330	17525	10.642	23.907	17.2745	empty vector/no toxo	3.87118	7.83543	5.85331	2.80315	47.89	7.36568	18.1292	12.7474	10.1472	21.1131	15.6302	7.75409	49.6098	IRAV_020_H11	IRAV	20	H	11	Control	Control	Control	NA	Control	Control
Control	07	MGCv1_07	O	23	13280	20030	16655	12.2008	20.3739	16.2873	empty vector/no toxo	3.8689	7.14082	5.50486	2.3136	42.0283	7.36072	16.4278	11.8942	10.93	23.023	16.9765	8.55101	50.3696	IRAT_039_H12	IRAT	39	H	12	Control	Control	Control	NA	Control	Control
Control	13	MGCv1_13	O	22	8190	20320	14255	7.11463	20.6844	13.8995	empty vector/no toxo	3.85412	7.17387	5.514	2.34742	42.5721	7.32859	16.5087	11.9187	8.4433	26.3896	17.4165	12.69	72.8619	IRAT_073_H11	IRAT	73	H	11	Control	Control	Control	NA	Control	Control
HOXA5,HOX-1.3	22	MGCv1_22	L	08	10300	11780	11040	9.22304	11.5413	10.3822	Sample	3.83613	5.5566	4.69637	1.21656	25.9043	7.28949	12.5473	9.91842	9.15556	10.6606	9.90809	1.06425	10.7412	IRAV_025_F04	IRAV	25	F	4	Mus musculus	NCI_CGAP_Mam5	pCMV-SPORT6	BC011063	Mm.173	15402	NotI	SalI
Control	19	MGCv1_19	O	23	13500	19620	16560	12.4206	19.9349	16.1778	empty vector/no toxo	3.82166	6.02765	4.92465	1.55987	31.6748	7.25804	13.7011	10.4796	15	23.497	19.2485	6.00829	31.2143	IRAV_010_H12	IRAV	10	H	12	Control	Control	Control	NA	Control	Control
NKX2C,NKX2-3,NKX2.3	08	MGCv1_08	A	04	9940	5710	7825	8.86331	5.04262	6.95296	Sample	3.8194	2.25469	3.03705	1.10642	36.4308	7.25315	4.45953	5.85634	10.9231	7.09317	9.00812	2.70815	30.0635	IRAT_044_A02	IRAT	44	A	2	Homo sapiens	NIH_MGC_120	pCMV-SPORT6	BC025788	Hs.243272	159296	NotI	EcoRV (destroyed)
Control	33	MGCv1_33	O	23	12000	9800	10900	10.9218	9.42146	10.1716	empty vector/no toxo	3.81255	4.02464	3.9186	0.149971	3.82716	7.23825	8.79491	8.01658	9.67742	6.57718	8.1273	2.1922	26.9733	IRAV_070_H12	IRAV	70	H	12	Control	Control	Control	NA	Control	Control
Control	15	MGCv1_15	O	22	10080	20250	15165	9.0032	20.6094	14.8063	empty vector/no toxo	3.79661	8.75676	6.27668	3.50735	55.8791	7.2036	20.3859	13.7948	10.2335	23.5465	16.89	9.41372	55.7354	IRAT_081_H11	IRAT	81	H	11	Control	Control	Control	NA	Control	Control
Control	05	MGCv1_05	P	22	8720	15070	11895	7.64423	15.0636	11.3539	empty vector/no toxo	3.78719	7.45117	5.61918	2.59083	46.1069	7.18312	17.188	12.1855	12.8235	30.4444	21.634	12.4599	57.594	IRAT_020_H11	IRAT	20	H	11	Control	Control	Control	NA	Control	Control
Control	24	MGCv1_24	O	22	13620	24110	18865	12.5405	24.742	18.6413	empty vector/no toxo	3.75465	10.7634	7.25902	4.95593	68.2727	7.11241	25.301	16.2067	13.8274	23.8713	18.8493	7.10209	37.6782	IRAV_031_H11	IRAV	31	H	11	Control	Control	Control	NA	Control	Control
Control	01	MGCv1_01	P	24	9950	14400	12175	8.8733	14.3463	11.6098	empty vector/no toxo	3.75118	6.28135	5.01627	1.7891	35.666	7.10486	14.3226	10.7137	18.0909	36	27.0455	12.6636	46.8235	IRAT_004_H12	IRAT	4	H	12	Control	Control	Control	NA	Control	Control
Control	17	MGCv1_17	P	21	9970	19100	14535	8.89329	19.3782	14.1358	empty vector/no toxo	3.71322	9.62217	6.66769	4.17825	62.6642	7.02236	22.5057	14.764	7.41264	13.9416	10.6771	4.61668	43.239	IRAV_004_H11	IRAV	4	H	11	Control	Control	Control	NA	Control	Control
SLC41A2	11	MGCv1_11	K	01	9290	3550	6420	8.2138	2.73008	5.47194	Sample	3.68651	1.18432	2.43541	1.76931	72.6494	6.96429	1.83773	4.40101	8.00862	3.16964	5.58913	3.42167	61.2201	IRAT_055_F01	IRAT	55	F	1	Homo sapiens	NIH_MGC_72	pCMV-SPORT6	BC036734	Hs.306448		NotI	SalI
HOX1,HOX1C,HOXA5,HOX1.3,MGC9376	04	MGCv1_04	L	10	6970	10270	8620	5.89555	9.92465	7.9101	Sample	3.64921	4.3106	3.97991	0.467669	11.7507	6.88324	9.49534	8.18929	8.01149	15.6794	11.8454	5.42202	45.7731	IRAT_016_F05	IRAT	16	F	5	Homo sapiens	NIH_MGC_66	pCMV-SPORT6	BC013682	Hs.37034	3202	NotI	SalI
M6PR,MPR46,CD-MPR	41	MGCv1_41	O	05	5890	12170	9030	4.81636	11.9588	8.3876	Sample	3.62462	3.11452	3.36957	0.36069	10.7043	6.82977	6.56564	6.6977	5.40367	7.20118	6.30243	1.27103	20.1674	IRAV_142_H03	IRAV	142	H	3	Mus musculus	NCI_CGAP_Mam2	pCMV-SPORT6	BC080811	Mm.249225	17113	NotI	SalI
Control	24	MGCv1_24	P	21	13020	18760	15890	11.941	19.0142	15.4776	empty vector/no toxo	3.58925	8.375	5.98212	3.38404	56.5692	6.7529	19.4508	13.1019	13.2183	18.5743	15.8963	3.78725	23.8248	IRAV_032_H11	IRAV	32	H	11	Control	Control	Control	NA	Control	Control
Control	07	MGCv1_07	P	24	12280	15390	13835	11.2015	15.4062	13.3039	empty vector/no toxo	3.57757	5.48663	4.5321	1.34991	29.7856	6.72751	12.376	9.55173	10.107	17.6897	13.8983	5.36175	38.5784	IRAT_042_H12	IRAT	42	H	12	Control	Control	Control	NA	Control	Control
Control	19	MGCv1_19	O	24	12610	23840	18225	11.5313	24.453	17.9921	empty vector/no toxo	3.56971	7.32412	5.44691	2.65477	48.7389	6.71043	16.8767	11.7936	14.0111	28.5509	21.281	10.2812	48.3115	IRAV_011_H12	IRAV	11	H	12	Control	Control	Control	NA	Control	Control
Control	33	MGCv1_33	P	22	11220	26530	18875	10.1423	27.3329	18.7376	empty vector/no toxo	3.56473	10.8953	7.23001	5.18348	71.694	6.69962	25.6241	16.1618	9.04839	17.8054	13.4269	6.19212	46.1174	IRAV_073_H11	IRAV	73	H	11	Control	Control	Control	NA	Control	Control
Control	19	MGCv1_19	P	24	12550	18880	15715	11.4713	19.1427	15.307	empty vector/no toxo	3.55272	5.80031	4.67652	1.58928	33.9843	6.67352	13.1443	9.9089	13.9444	22.6108	18.2776	6.12802	33.5275	IRAV_013_H12	IRAV	13	H	12	Control	Control	Control	NA	Control	Control
Blank	04	MGCv1_04	J	22	6760	5890	6325	5.68571	5.23533	5.46052	Sample	3.53927	2.47219	3.00573	0.754535	25.1032	6.64427	4.99229	5.81828	7.77011	8.99237	8.38124	0.864262	10.3119	IRAT_016_E11	IRAT	16	E	11				NA	Blank	Blank
HOXA10,HOX-1.8,HOXA-10	45	MGCv1_45	F	13	6730	1140	3935	5.65573	0.149887	2.90281	Sample	3.52356	0.409704	1.96663	2.20183	111.959	6.61013	-0.0596363	3.27525	10.768	1.61702	6.19251	6.47072	104.493	IRAV_105_C07	IRAV	105	C	7	Mus musculus	NIH_MGC_134	pCMV-SPORT6.1.ccdb	BC050839	Mm.5	15395	NotI	EcoRV
TAZ,WWTR1,C78399,2310058J06RIK,2610021I22RIK	17	MGCv1_17	E	15	9150	8520	8835	8.0739	8.05106	8.06248	Sample	3.40782	4.29219	3.85001	0.625344	16.2427	6.35857	9.45025	7.90441	6.80297	6.21898	6.51098	0.412947	6.34233	IRAV_002_C08	IRAV	2	C	8	Mus musculus	NCI_CGAP_Mam6	pCMV-SPORT6	BC004640	Mm.227202,Mm.401829	97064	NotI	SalI
Blank	14	MGCv1_14	D	23	6880	4380	5630	5.80562	3.6187	4.71216	Sample	3.36842	1.49744	2.43293	1.32299	54.3783	6.27293	2.60469	4.43881	7.16667	4.97727	6.07197	1.54814	25.4964	IRAT_078_B12	IRAT	78	B	12				NA	Blank	Blank
Blank	13	MGCv1_13	N	02	7010	5330	6170	5.93552	4.63579	5.28565	Sample	3.29882	1.88173	2.59028	1.00204	38.6845	6.12166	3.54599	4.83383	7.2268	6.92208	7.07444	0.215474	3.04581	IRAT_075_G01	IRAT	75	G	1				NA	Blank	Blank
ARHE,MEMB,RHO8,RHOE,RND3	06	MGCv1_06	M	01	7450	7530	7490	6.37519	6.99115	6.68317	Sample	3.29282	2.81759	3.0552	0.336039	10.9989	6.10861	5.83831	5.97346	8.86905	11.2388	10.0539	1.67567	16.6668	IRAT_021_G01	IRAT	21	G	1	Homo sapiens	NIH_MGC_89	pCMV-SPORT6	BC012513	Hs.6838	390	NotI	SalI
PRR7,MGC10772	11	MGCv1_11	M	01	8280	5150	6715	7.20456	4.44307	5.82382	Sample	3.28571	1.7181	2.50191	1.10847	44.3051	6.09317	3.14519	4.61918	7.13793	4.59821	5.86807	1.79585	30.6038	IRAT_055_G01	IRAT	55	G	1	Homo sapiens	NIH_MGC_72	pCMV-SPORT6	BC033649	Hs.534492	80758	NotI	SalI
LEF1	14	MGCv1_14	E	10	6560	7150	6855	5.48586	6.58431	6.03509	Sample	3.21175	2.44444	2.8281	0.542567	19.1849	5.93241	4.92432	5.42837	6.83333	8.125	7.47917	0.913346	12.2119	IRAT_077_C05	IRAT	77	C	5	Homo sapiens	NIH_MGC_72	pCMV-SPORT6	BC050632	Hs.125132		NotI	SalI
TEF,2310028D20RIK	36	MGCv1_36	K	14	5970	2720	4345	4.8963	1.84147	3.36889	Sample	3.17131	1.19956	2.18544	1.39424	63.7969	5.84452	1.87506	3.85979	5.23684	2.56604	3.90144	1.88854	48.4063	IRAV_083_F07	IRAV	83	F	7	Mus musculus	NCI_CGAP_Mam6	pCMV-SPORT6	BC036982	Mm.270278	21685	NotI	SalI
Blank	12	MGCv1_12	C	02	6580	1170	3875	5.50584	0.182005	2.84392	Sample	3.14456	0.557807	1.85119	1.82911	98.8077	5.78638	0.303133	3.04476	5.10078	1.04	3.07039	2.8714	93.5192	IRAT_069_B01	IRAT	69	B	1				NA	Blank	Blank
RNF17,TDRD4	46	MGCv1_46	A	21	6740	1800	4270	5.66572	0.856496	3.26111	Sample	3.12399	1.09256	2.10828	1.43643	68.133	5.74165	1.61299	3.67732	4.19938	1.40625	2.80281	1.97504	70.4663	IRAT_106_A11	IRAT	106	A	11	Homo sapiens	NIH_MGC_180	pCMV-SPORT6.1	BC064847	Hs.97464	54513
Blank	12	MGCv1_12	I	18	6450	6890	6670	5.37594	6.30595	5.84095	Sample	3.08244	3.28486	3.18365	0.143137	4.49599	5.65135	6.98287	6.31711	5	6.12444	5.56222	0.795102	14.2947	IRAT_069_E09	IRAT	69	E	9				NA	Blank	Blank
Blank	12	MGCv1_12	E	06	6450	3740	5095	5.37594	2.9335	4.15472	Sample	3.08244	1.78308	2.43276	0.918788	37.7674	5.65135	3.30434	4.47784	5	3.32444	4.16222	1.1848	28.4655	IRAT_069_C03	IRAT	69	C	3				NA	Blank	Blank
Blank	13	MGCv1_13	N	08	6530	2090	4310	5.45588	1.16698	3.31143	Sample	3.07294	0.737864	1.9054	1.65115	86.6562	5.63071	0.744171	3.18744	6.73196	2.71429	4.72312	2.84092	60.1493	IRAT_075_G04	IRAT	75	G	4				NA	Blank	Blank
HEXDC,FLJ23825	12	MGCv1_12	A	23	6420	3630	5025	5.34596	2.81573	4.08085	Sample	3.0681	1.73063	2.39937	0.945733	39.416	5.62018	3.17589	4.39804	4.97674	3.22667	4.10171	1.23749	30.1702	IRAT_068_A12	IRAT	68	A	12	Homo sapiens	NIH_MGC_12	pCMV-SPORT6	BC018205	Hs.444743	284004	NotI	SalI
EAA4,GLR6,GLUR6,GRIK2,MGC74427	11	MGCv1_11	P	19	7720	5860	6790	6.64498	5.20321	5.9241	Sample	3.06349	1.95496	2.50923	0.783849	31.2387	5.61017	3.72537	4.66777	6.65517	5.23214	5.94366	1.00623	16.9295	IRAT_057_H10	IRAT	57	H	10	Homo sapiens	NIH_MGC_124	pCMV-SPORT6	BC037954	Hs.98262	2898	NotI	EcoRV (destroyed)
ATH-3,ATOH3,MATH-3,NEUROD4	12	MGCv1_12	N	20	6400	1720	4060	5.32598	0.770847	3.04841	Sample	3.05854	0.820024	1.93928	1.58287	81.6215	5.59941	0.945415	3.27241	4.96124	1.52889	3.24506	2.42704	74.7917	IRAT_071_G10	IRAT	71	G	10	Homo sapiens	NIH_MGC_67	pCMV-SPORT6	BC040961	Hs.131010	58158	NotI	SalI
HOX3,HOX3B,HOXC9	15	MGCv1_15	I	05	8110	8760	8435	7.03469	8.30801	7.67135	Sample	3.05461	3.78811	3.42136	0.518659	15.1594	5.59087	8.21554	6.9032	8.2335	10.186	9.20977	1.38066	14.9912	IRAT_080_E03	IRAT	80	E	3	Homo sapiens	NIH_MGC_67	pCMV-SPORT6	BC053894	Hs.524468	3225	NotI	SalI
CX45,GJA7,CNX45,GJA-7,C130009G16RIK	41	MGCv1_41	A	13	4900	3090	3995	3.82711	2.2376	3.03235	Sample	3.01538	0.790787	1.90309	1.57303	82.6567	5.50561	0.873802	3.1897	4.49541	1.8284	3.16191	1.88586	59.6431	IRAV_142_A07	IRAV	142	A	7	Mus musculus	NIA MOUSE E6.5 Whole Embryo cDNA	pCMV-Sport6	BC071230	Mm.354719	14615	NotI	SalI
Blank	12	MGCv1_12	O	14	6300	5130	5715	5.22605	4.42166	4.82386	Sample	3.01075	2.44577	2.72826	0.399504	14.6432	5.49554	4.92757	5.21155	4.88372	4.56	4.72186	0.228905	4.84778	IRAT_069_H07	IRAT	69	H	7				NA	Blank	Blank
MST,MPST,TMEM80,5530601I19RIK	20	MGCv1_20	O	02	7450	7360	7405	6.37519	6.80914	6.59217	Sample	2.99497	2.7234	2.85919	0.192029	6.71622	5.46125	5.60762	5.53443	5.3405	5.16491	5.25271	0.124161	2.36374	IRAV_015_H01	IRAV	15	H	1	Mus musculus	NCI_CGAP_Mam1	pCMV-SPORT6	BC006066	Mm.248960,Mm.294215	71448246221	NotI	SalI
RPS29	06	MGCv1_06	D	01	6740	4530	5635	5.66572	3.77929	4.72251	Sample	2.97901	1.69504	2.33702	0.907899	38.8485	5.42654	3.08871	4.25762	8.02381	6.76119	7.3925	0.892804	12.0772	IRAT_037_B01	IRAT	37	B	1	Homo sapiens	NIH_MGC_67	pCMV-SPORT6	BC035313	Hs.156367	6235	NotI	SalI
TBP,MTBP,GTF2D,SCA17,TFIID,GTF2D1	42	MGCv1_42	I	12	7090	3090	5090	6.01546	2.2376	4.12653	Sample	2.97899	1.54307	2.26103	1.01535	44.9065	5.42651	2.71647	4.07149	4.589	2.54321	3.5661	1.44659	40.565	IRAV_021_G12	IRAV	21	G	12	Mus musculus	NCI_CGAP_Mam6	pCMV-SPORT6	BC012685	Mm.244820	21374	NotI	SalI
Blank	16	MGCv1_16	E	01	7620	4640	6130	6.54506	3.89706	5.22106	Sample	2.93359	1.34104	2.13732	1.1261	52.6877	5.32783	2.22161	3.77472	8.23784	4.73469	6.48627	2.4771	38.1899	IRAT_084_C01	IRAT	84	C	1				NA	Blank	Blank
SOX5	08	MGCv1_08	J	02	7610	8640	8125	6.53507	8.17954	7.3573	Sample	2.92411	3.41165	3.16788	0.344741	10.8824	5.30722	7.29342	6.30032	8.36264	10.7329	9.54778	1.67604	17.5543	IRAT_046_E01	IRAT	46	E	1	Homo sapiens	NIH_MGC_119	pCMV-SPORT6	BC029220	Hs.505007		NotI	EcoRV (destroyed)
Blank	40	MGCv1_40	A	16	4830	3140	3985	3.75716	2.29113	3.02415	Sample	2.92284	1.63542	2.27913	0.910349	39.9428	5.30447	2.94266	4.12357	4.51402	3.69412	4.10407	0.579758	14.1264	IRAV_139_A08	IRAV	139	A	8				NA	Blank	Blank
CD80,LAB7,CD28LG,CD28LG1	12	MGCv1_12	O	01	6110	8380	7245	5.0362	7.90118	6.46869	Sample	2.91995	3.99523	3.45759	0.760338	21.9904	5.29818	8.72287	7.01053	4.73643	7.44889	6.09266	1.918	31.4804	IRAT_068_H01	IRAT	68	H	1	Homo sapiens	NIH_MGC_115	pCMV-SPORT6	BC042665	Hs.838	941	NotI	EcoRV (destroyed)
Blank	15	MGCv1_15	E	02	7730	4340	6035	6.65498	3.57587	5.11542	Sample	2.91149	1.87676	2.39412	0.731665	30.5609	5.27979	3.53381	4.4068	7.84772	5.04651	6.44711	1.98075	30.7231	IRAT_081_C01	IRAT	81	C	1				NA	Blank	Blank
Blank	12	MGCv1_12	N	01	6090	5730	5910	5.01621	5.06403	5.04012	Sample	2.91039	2.73182	2.82111	0.126269	4.47585	5.27741	5.62824	5.45282	4.72093	5.09333	4.90713	0.263329	5.36625	IRAT_070_G01	IRAT	70	G	1				NA	Blank	Blank
ETS2,ETS-2,AU022856	19	MGCv1_19	N	15	10260	14320	12290	9.18307	14.2607	11.7219	Sample	2.90446	4.39939	3.65192	1.05707	28.9457	5.26451	9.71282	7.48866	11.4	17.1497	14.2749	4.06565	28.4812	IRAV_012_G08	IRAV	12	G	8	Mus musculus	NCI_CGAP_Mam5	pCMV-SPORT6	BC005504	Mm.290207	23872	NotI	SalI
KR,KRML,MAFB,KRML1,KREISLER	36	MGCv1_36	M	18	5460	1730	3595	4.38669	0.781553	2.58412	Sample	2.9004	0.762955	1.83168	1.5114	82.5146	5.25568	0.805629	3.03066	4.78947	1.63208	3.21077	2.23262	69.5352	IRAV_083_G09	IRAV	83	G	9	Mus musculus	NCI_CGAP_Li9	pCMV-SPORT6	BC038256	Mm.330745	16658	NotI	SalI
HSBP1,HSP25,AA408769,0610007A03RIK	17	MGCv1_17	E	02	7700	11810	9755	6.625	11.5734	9.0992	Sample	2.86778	5.94962	4.4087	2.17919	49.4292	5.1848	13.51	9.34741	5.72491	8.62044	7.17267	2.04745	28.5451	IRAV_003_C01	IRAV	3	C	1	Mus musculus	NCI_CGAP_Mam5	pCMV-SPORT6	BC002153	Mm.358714	68196	NotI	SalI
MGC34646	12	MGCv1_12	O	09	5990	6180	6085	4.91629	5.54581	5.23105	Sample	2.8626	2.94636	2.90448	0.0592274	2.03917	5.17354	6.15374	5.66364	4.64341	5.49333	5.06837	0.600986	11.8576	IRAT_068_H05	IRAT	68	H	5	Homo sapiens	NIH_MGC_114	pCMV-SPORT6	BC042617	Hs.546504	157807	NotI	EcoRV (destroyed)
ETS2,ETS-2,AU022856	19	MGCv1_19	D	11	10090	10020	10055	9.0132	9.65699	9.33509	Sample	2.85633	3.07834	2.96734	0.156983	5.29035	5.15991	6.47701	5.81846	11.2111	12	11.6056	0.557829	4.80657	IRAV_012_B06	IRAV	12	B	6	Mus musculus	NCI_CGAP_Mam5	pCMV-SPORT6	BC005486	Mm.290207	23872	NotI	SalI
C16ORF46,FLJ32702	46	MGCv1_46	E	01	6130	4210	5170	5.05618	3.43669	4.24644	Sample	2.84125	2.55539	2.69832	0.202137	7.49121	5.12713	5.19607	5.1616	3.81931	3.28906	3.55419	0.374945	10.5494	IRAT_106_C01	IRAT	106	C	1	Homo sapiens	NIH_MGC_180	pCMV-SPORT6.1	BC064143	Hs.203594	123775
Blank	14	MGCv1_14	O	02	5720	4860	5290	4.64649	4.13259	4.38954	Sample	2.80049	1.66154	2.23101	0.80536	36.0984	5.03853	3.00665	4.02259	5.95833	5.52273	5.74053	0.30802	5.36571	IRAT_077_H01	IRAT	77	H	1				NA	Blank	Blank
MGAT1,MGAT-1	28	MGCv1_28	G	22	6720	3050	4885	5.64574	2.19477	3.92025	Sample	2.79418	1.90328	2.34873	0.629963	26.8215	5.02481	3.59877	4.31179	6.58824	3.0198	4.80402	2.52326	52.524	IRAV_051_D11	IRAV	51	D	11	Mus musculus	NCI_CGAP_Mam1	pCMV-SPORT6	BC031752	Mm.196933	17308	NotI	SalI
PSO2,SNM1,DCLRE1A,KIAA0086	12	MGCv1_12	A	01	5810	2460	4135	4.73642	1.56311	3.14976	Sample	2.77658	1.17282	1.9747	1.13403	57.4278	4.98657	1.80958	3.39807	4.50388	2.18667	3.34527	1.63851	48.98	IRAT_068_A01	IRAT	68	A	1	Homo sapiens	NIH_MGC_12	pCMV-SPORT6	BC013124	Hs.1560	9937	NotI	SalI
DDP2,TIM8B,TIMM8B,FLJ21744,MGC102866,MGC117373	46	MGCv1_46	D	19	5990	4270	5130	4.91629	3.50093	4.20861	Sample	2.77636	2.59181	2.68408	0.130501	4.86202	4.98609	5.28527	5.13568	3.73209	3.33594	3.53401	0.28012	7.92641	IRAT_108_B10	IRAT	108	B	10	Homo sapiens	NIH_MGC_87	pCMV-SPORT6	BC106067	Hs.530373	26521
Blank	14	MGCv1_14	E	24	5660	5940	5800	4.58654	5.28886	4.9377	Sample	2.77111	2.03077	2.40094	0.523503	21.8041	4.97468	3.91105	4.44287	5.89583	6.75	6.32292	0.603987	9.55235	IRAT_077_C12	IRAT	77	C	12				NA	Blank	Blank
NBN,NBS1	37	MGCv1_37	B	07	5450	2280	3865	4.3767	1.37039	2.87354	Sample	2.77001	1.33529	2.05265	1.01451	49.4242	4.97229	2.20751	3.5899	5.42289	2.16114	3.79201	2.3064	60.8227	IRAV_090_A04	IRAV	90	A	4	Mus musculus	NCI_CGAP_Lu29	pCMV-SPORT6	BC044773	Mm.20866	27354	NotI	SalI
TAF7,TAF2F,TAFII55	11	MGCv1_11	O	05	6960	3410	5185	5.88556	2.58019	4.23288	Sample	2.7619	1.13761	1.94976	1.14855	58.9071	4.95467	1.72333	3.339	6	3.04464	4.52232	2.08975	46.2097	IRAT_055_H03	IRAT	55	H	3	Homo sapiens	NIH_MGC_72	pCMV-SPORT6	BC032737	Hs.438838	6879	NotI	SalI
SOX9,AV220920,KIAA4243,MKIAA4243,2010306G03RIK	34	MGCv1_34	D	24	6670	2570	4620	5.59578	1.68087	3.63832	Sample	2.75905	1.06308	1.91107	1.19923	62.7519	4.94846	1.54077	3.24461	3.5291	2.55721	3.04316	0.687228	22.5827	IRAV_077_B12	IRAV	77	B	12	Mus musculus	NCI_CGAP_Mam6	pCMV-SPORT6	BC024958	Mm.286407	20682	NotI	SalI
HOX2,HOX2C,HOXB7,HHO.C1,HOX-2.3	05	MGCv1_05	P	02	6340	6590	6465	5.26602	5.98477	5.6254	Sample	2.75353	3.25834	3.00594	0.356958	11.8751	4.93646	6.91791	5.92719	9.32353	13.3131	11.3183	2.82107	24.9248	IRAT_020_H01	IRAT	20	H	1	Homo sapiens	NIH_MGC_90	pCMV-SPORT6	BC015345	Hs.436181	3217	NotI	SalI
TUBB2,TUBB2C	06	MGCv1_06	F	02	6210	4000	5105	5.13612	3.21186	4.17399	Sample	2.74475	1.49673	2.12074	0.882487	41.6123	4.91738	2.60295	3.76017	7.39286	5.97015	6.6815	1.00601	15.0566	IRAT_038_C01	IRAT	38	C	1	Homo sapiens	NIH_MGC_85	pCMV-SPORT6	BC039175	Hs.433615	10383	NotI	SalI
TCF4,TCF-4,TCF7L2	11	MGCv1_11	C	21	6900	3200	5050	5.8256	2.35536	4.09048	Sample	2.7381	1.06756	1.90283	1.18125	62.0787	4.90292	1.55173	3.22732	5.94828	2.85714	4.40271	2.18576	49.6458	IRAT_055_B11	IRAT	55	B	11	Homo sapiens	NIH_MGC_71	pCMV-SPORT6	BC032656	Hs.501080	6934	NotI	SalI
RNF4,AU018689	18	MGCv1_18	G	22	6100	11390	8745	5.02621	11.1237	8.07497	Sample	2.73236	4.83652	3.78444	1.48786	39.3153	4.89046	10.7835	7.837	4.62121	11.8646	8.2429	5.12184	62.1364	IRAV_007_D11	IRAV	7	D	11	Mus musculus	NCI_CGAP_Mam1	pCMV-SPORT6	BC003282	Mm.21281	19822	NotI	SalI
Blank	41	MGCv1_41	K	03	4440	4680	4560	3.36746	3.93988	3.65367	Sample	2.73231	1.1977	1.965	1.08513	55.223	4.89034	1.8705	3.38042	4.07339	2.76923	3.42131	0.922183	26.9541	IRAV_142_F02	IRAV	142	F	2				NA	Blank	Blank
GDF5,LAP4,CDMP1	10	MGCv1_10	A	02	5660	1390	3525	4.58654	0.417542	2.50204	Sample	2.72443	0.579771	1.6521	1.5165	91.7924	4.87321	0.356931	2.61507	7.49669	2.4386	4.96764	3.57661	71.9982	IRAT_052_A01	IRAT	52	A	1	Homo sapiens	NIH_MGC_121	pCMV-SPORT6	BC032495	Hs.1573	8200	NotI	EcoRV (destroyed)
Blank	13	MGCv1_13	B	01	5760	3430	4595	4.68646	2.60161	3.64403	Sample	2.71059	1.21094	1.96077	1.06041	54.0813	4.84313	1.90295	3.37304	5.93814	4.45455	5.19634	1.04906	20.1885	IRAT_074_A01	IRAT	74	A	1				NA	Blank	Blank
LOC132241	14	MGCv1_14	N	04	5530	3480	4505	4.45664	2.65514	3.55589	Sample	2.70747	1.18974	1.9486	1.07319	55.0749	4.83634	1.85102	3.34368	5.76042	3.95455	4.85748	1.27694	26.2882	IRAT_079_G02	IRAT	79	G	2	Homo sapiens	NIH_MGC_120	pCMV-SPORT6	BC053996	Hs.437334	132241	NotI	EcoRV (destroyed)
FNDC4,FRCP1,FLJ22362	11	MGCv1_11	I	01	6740	5800	6270	5.66572	5.13898	5.40235	Sample	2.6746	1.93495	2.30477	0.523017	22.6928	4.76492	3.67634	4.22063	5.81034	5.17857	5.49446	0.446731	8.13058	IRAT_055_E01	IRAT	55	E	1	Homo sapiens	NIH_MGC_71	pCMV-SPORT6	BC032725	Hs.27836	64838	NotI	SalI
GASC1,JMJD2C,AA517467,2410141F18RIK	43	MGCv1_43	A	23	4550	4320	4435	3.47737	3.55446	3.51592	Sample	2.66471	2.11506	2.38988	0.388668	16.263	4.74342	4.11751	4.43046	4.33333	4.17391	4.25362	0.112727	2.65014	IRAV_087_G12	IRAV	87	G	12	Mus musculus	NIH_MGC_94	pCMV-SPORT6	BC042424	Mm.209059	76804	NotI	SalI
APRF,STAT3,AW109958,1110034C02RIK	18	MGCv1_18	J	10	5930	2560	4245	4.85633	1.67017	3.26325	Sample	2.65622	1.08705	1.87163	1.10957	59.2835	4.72495	1.59947	3.16221	4.49242	2.66667	3.57955	1.29101	36.0662	IRAV_009_E05	IRAV	9	E	5	Mus musculus	NCI_CGAP_Mam1	pCMV-SPORT6	BC003806	Mm.249934	20848	NotI	SalI
FOXA3,HNF3G,TCF3G,HNF-3G,TCF-3G	36	MGCv1_36	M	02	4990	3610	4300	3.91704	2.79432	3.35568	Sample	2.65073	1.59206	2.1214	0.748592	35.2877	4.71303	2.83647	3.77475	4.37719	3.40566	3.89143	0.686977	17.6536	IRAV_083_G01	IRAV	83	G	1	Mus musculus	NCI_CGAP_Li9	pCMV-SPORT6	BC037083	Mm.42260	15377	NotI	SalI
SOX8	47	MGCv1_47	P	02	5840	2830	4335	4.7664	1.95924	3.36282	Sample	2.64853	1.16461	1.90657	1.04929	55.0354	4.70824	1.78945	3.24885	4.90756	1.93836	3.42296	2.09955	61.3372	IRAV_144_H01	IRAV	144	H	1	Mus musculus	NIH_MGC_129	pCMV-SPORT6.1	BC085619	Mm.258220	6306276
Blank	02	MGCv1_02	C	24	4820	2530	3675	3.74717	1.63805	2.69261	Sample	2.64472	0.993131	1.81892	1.16785	64.2055	4.69996	1.36943	3.0347	5.67059	5.06	5.36529	0.431751	8.04711	IRAT_006_B12	IRAT	6	B	12				NA	Blank	Blank
Blank	12	MGCv1_12	A	24	5520	5020	5270	4.44664	4.30389	4.37527	Sample	2.63799	2.39333	2.51566	0.173006	6.87716	4.68534	4.79911	4.74223	4.27907	4.46222	4.37065	0.129508	2.96314	IRAT_069_A12	IRAT	69	A	12				NA	Blank	Blank
DMT1,DMRT1	13	MGCv1_13	G	19	5600	5050	5325	4.52658	4.33601	4.4313	Sample	2.63529	1.78288	2.20909	0.60275	27.285	4.67948	3.30386	3.99167	5.7732	6.55844	6.16582	0.555253	9.00533	IRAT_072_D10	IRAT	72	D	10	Homo sapiens	NIH_MGC_119	pCMV-SPORT6	BC040847	Hs.98586	1761	NotI	EcoRV (destroyed)
ZCCHC9,1810019C21RIK	34	MGCv1_34	B	15	6340	1390	3865	5.26602	0.417542	2.84178	Sample	2.62254	0.574974	1.59876	1.44785	90.5609	4.65177	0.345183	2.49847	3.3545	1.38308	2.36879	1.394	58.8486	IRAV_076_A08	IRAV	76	A	8	Mus musculus	NCI_CGAP_Co24	pCMV-SPORT6	BC024496	Mm.52356
MS2,ADAM8,C4.4A,CD156,LYPD3,CD156A,2310061G07RIK,E430039A18RIK	17	MGCv1_17	F	03	7040	5980	6510	5.9655	5.33169	5.64859	Sample	2.62197	3.01259	2.81728	0.27621	9.80414	4.65053	6.31597	5.48325	5.2342	4.36496	4.79958	0.614644	12.8062	IRAV_004_C02	IRAV	4	C	2	Mus musculus	NCI_CGAP_Mam5	pCMV-SPORT6	BC003749	Mm.15969,Mm.281093	1150172434	NotI	SalI
Blank	12	MGCv1_12	G	22	5460	2640	4050	4.38669	1.75582	3.07125	Sample	2.60932	1.25864	1.93398	0.955073	49.3838	4.62302	2.01978	3.3214	4.23256	2.34667	3.28961	1.33353	40.5375	IRAT_069_D11	IRAT	69	D	11				NA	Blank	Blank
Blank	13	MGCv1_13	M	03	5520	3650	4585	4.44664	2.83714	3.64189	Sample	2.59765	1.28861	1.94313	0.925626	47.6358	4.59765	2.0932	3.34542	5.69072	4.74026	5.21549	0.672078	12.8862	IRAT_072_G02	IRAT	72	G	2				NA	Blank	Blank
HSMNP1,C20ORF35,C20ORF169	13	MGCv1_13	H	23	5510	2250	3880	4.43665	1.33828	2.88746	Sample	2.59294	0.794351	1.69365	1.2718	75.0921	4.58742	0.882532	2.73498	5.68041	2.92208	4.30125	1.95044	45.3459	IRAT_074_D12	IRAT	74	D	12	Homo sapiens	NIH_MGC_118	pCMV-SPORT6	BC048286	Hs.472847	55861	NotI	EcoRV (destroyed)
Blank	16	MGCv1_16	C	13	6720	4260	5490	5.64574	3.49022	4.56798	Sample	2.5871	1.23121	1.90916	0.958758	50.2189	4.57473	1.9526	3.26367	7.26486	4.34694	5.8059	2.06329	35.5377	IRAT_084_B07	IRAT	84	B	7				NA	Blank	Blank
MAL,TIRAP,WYATT,FLJ42305	10	MGCv1_10	G	02	5370	3540	4455	4.29676	2.71938	3.50807	Sample	2.58484	1.47654	2.03069	0.783686	38.5921	4.56981	2.5535	3.56166	7.11258	6.21053	6.66155	0.63785	9.5751	IRAT_052_D01	IRAT	52	D	1	Homo sapiens	NIH_MGC_118	pCMV-SPORT6	BC032474	Hs.537126	114609	NotI	EcoRV (destroyed)
CD106,VCAM1,VCAM-1	35	MGCv1_35	C	24	7640	2630	5135	6.56504	1.74511	4.15508	Sample	2.57023	1.22042	1.89532	0.954459	50.3587	4.53805	1.92615	3.2321	4.10753	2.26724	3.18738	1.30128	40.8259	IRAV_079_B12	IRAV	79	B	12	Mus musculus	NCI_CGAP_Li9	pCMV-SPORT6	BC029823	Mm.76649	22329	NotI	SalI
WIN,MPM2,FKH16,FOXM1,FOXM1B,HFH-11B,TRIDENT,AW554517,MPHOSPH2	41	MGCv1_41	C	09	4170	4800	4485	3.09766	4.06836	3.58301	Sample	2.56615	1.22841	1.89728	0.94593	49.8572	4.5292	1.94572	3.23746	3.82569	2.84024	3.33296	0.696819	20.9069	IRAV_142_B05	IRAV	142	B	5	Mus musculus	NCI_CGAP_Mam2	pCMV-SPORT6	BC075723	Mm.42148	14235	NotI	SalI
MARCH2,MGC7259,9530046H09RIK	17	MGCv1_17	A	22	6880	2740	4810	5.80562	1.86288	3.83425	Sample	2.56238	1.38035	1.97137	0.835822	42.3981	4.52101	2.3179	3.41945	5.11524	2	3.55762	2.20281	61.918	IRAV_003_A11	IRAV	3	A	11	Mus musculus	NCI_CGAP_Mam5	pCMV-SPORT6	BC002144	Mm.374865	224703	NotI	SalI
ASY,NSP,NOGO,RTN4,RTN-X,NOGO-A,NSP-CL,RTN4-A,RTN4-C,RTN4-B1,RTN4-B2,NBLA00271,NBLA10545,NI220/250	03	MGCv1_03	I	24	6480	3870	5175	5.40592	3.07268	4.2393	Sample	2.55369	1.85834	2.20602	0.491688	22.2885	4.50212	3.48871	3.99541	9.06294	5.30137	7.18215	2.65983	37.0339	IRAT_010_E12	IRAT	10	E	12	Homo sapiens	NIH_MGC_70	pCMV-SPORT6	BC010737	Hs.429581	57142	NotI	SalI
BC029811,BC029811.1,BI829959,BI829959.1	08	MGCv1_08	P	02	6620	3270	4945	5.54581	2.43031	3.98806	Sample	2.54371	1.29121	1.91746	0.885647	46.1885	4.48042	2.09956	3.28999	7.27473	4.06211	5.66842	2.27166	40.0757	IRAT_046_H01	IRAT	46	H	1	MHS1010-7507593	Homo sapiens	NIH_MGC_119	NA	FLJ32658	Hs.511847	147872	NotI
JUNB	18	MGCv1_18	F	16	5630	4920	5275	4.55656	4.19683	4.3767	Sample	2.52184	2.08917	2.3055	0.30594	13.27	4.43288	4.05411	4.24349	4.26515	5.125	4.69508	0.608005	12.9498	IRAV_009_C08	IRAV	9	C	8	Mus musculus	NCI_CGAP_Mam1	pCMV-SPORT6	BC003790	Mm.1167	16477	NotI	SalI
PAX8,PAX-8	24	MGCv1_24	G	18	9130	8740	8935	8.05392	8.2866	8.17026	Sample	2.51688	3.90179	3.20934	0.979273	30.5133	4.42212	8.49398	6.45805	9.26904	8.65347	8.96125	0.435274	4.85729	IRAV_031_D09	IRAV	31	D	9	Mus musculus	NCI_CGAP_Kid14	pCMV-SPORT6	BC020526	Mm.2533	18510	NotI	SalI
MAV,KLHL2,AU020744,KIAA4249,ABP-KELCH,MKIAA4249,6030411N21RIK	34	MGCv1_34	E	10	6080	930	3505	5.00622	-0.0749434	2.46564	Sample	2.51499	0.384695	1.44984	1.50635	103.897	4.41801	-0.120893	2.14856	3.21693	0.925373	2.07115	1.62038	78.2355	IRAV_075_C05	IRAV	75	C	5	Mus musculus	NCI_CGAP_Kid14	pCMV-SPORT6	BC031142	Mm.350347,Mm.411472
Blank	44	MGCv1_44	C	17	4350	80	2215	3.27753	-0.984971	1.14628	Sample	2.51445	0.0449438	1.2797	1.74621	136.455	4.41682	-0.95309	1.73187	4.91525	0.1	2.50763	3.4049	135.782	IRAT_95_B09	IRAT	95	B	9				NA	Blank	Blank
GCAP7,USP45,AI843191,3110003C05RIK,4930550B20RIK	32	MGCv1_32	B	16	3870	2370	3120	2.79789	1.46675	2.13232	Sample	2.51299	1.01499	1.76399	1.05924	60.0483	4.41364	1.42297	2.91831	3.02344	1.78195	2.4027	0.877861	36.5365	IRAV_069_A08	IRAV	69	A	8	Mus musculus	NCI_CGAP_Mam6	pCMV-SPORT6	BC027768	Mm.154306	77593	NotI	SalI
ZXDC,MGC7160,BC003332,A930012H20,B930086F11RIK	17	MGCv1_17	I	01	6740	7240	6990	5.66572	6.68067	6.1732	Sample	2.51024	3.64736	3.0788	0.80406	26.116	4.40768	7.87077	6.13922	5.01115	5.28467	5.14791	0.193407	3.757	IRAV_002_E01	IRAV	2	E	1	Mus musculus	NCI_CGAP_Mam4	pCMV-SPORT6	BC003332	Mm.100116	80292	NotI	SalI
UNC93B,UNC93B1	32	MGCv1_32	D	01	3840	1760	2800	2.76791	0.813671	1.79079	Sample	2.49351	0.753747	1.62363	1.2302	75.7684	4.3713	0.783076	2.57719	3	1.32331	2.16165	1.1856	54.8469	IRAV_068_B01	IRAV	68	B	1	Mus musculus	NCI_CGAP_Mam6	pCMV-SPORT6	BC023731	Mm.262094	54445	NotI	SalI
DLAT,DLTA,PDC-E2,6332404G05RIK	34	MGCv1_34	A	03	6020	1500	3760	4.94627	0.53531	2.74079	Sample	2.49018	0.620476	1.55533	1.32208	85.0033	4.36406	0.456636	2.41035	3.18519	1.49254	2.33886	1.19688	51.1737	IRAV_074_A02	IRAV	74	A	2	Mus musculus	NCI_CGAP_Mam2	pCMV-SPORT6	BC026680	Mm.285076	235339	NotI	SalI
Blank	43	MGCv1_43	D	01	4250	5670	4960	3.1776	4.9998	4.0887	Sample	2.48902	2.77601	2.63251	0.202933	7.70872	4.36155	5.73647	5.04901	4.04762	5.47826	4.76294	1.01162	21.2393	IRAT_93_B01	IRAT	93	B	1				NA	Blank	Blank
GY,SMS,GYRO,AI427066	43	MGCv1_43	A	24	4250	1440	2845	3.1776	0.471073	1.82434	Sample	2.48902	0.705018	1.59702	1.26148	78.9896	4.36155	0.663717	2.51263	4.04762	1.3913	2.71946	1.8783	69.0687	IRAV_101_G12	IRAV	101	G	12	Mus musculus	NIH_MGC_129	pCMV-SPORT6.1.ccdb	BC046623	Mm.18652,Mm.327832	20603	NotI	EcoRV
GK001,CCDC47	04	MGCv1_04	P	10	4750	2720	3735	3.67722	1.84147	2.75935	Sample	2.48691	1.14166	1.81428	0.951238	52.4305	4.35697	1.73324	3.0451	5.45977	4.15267	4.80622	0.924258	19.2305	IRAT_016_H05	IRAT	16	H	5	Homo sapiens	NIH_MGC_66	pCMV-SPORT6	BC013600	Hs.202011	57003	NotI	SalI
CEBP,CBF-A,CEBPA	23	MGCv1_23	K	08	5890	6030	5960	4.81636	5.38522	5.10079	Sample	2.48261	1.74909	2.11585	0.518677	24.5138	4.34763	3.22111	3.78437	5.47907	5.28947	5.38427	0.134065	2.48993	IRAV_027_F04	IRAV	27	F	4	Mus musculus	NCI_CGAP_Li9	pCMV-SPORT6	BC011118	Mm.349667	12606	NotI	SalI
IRX2,IRX6,MGC103290	28	MGCv1_28	F	22	5970	4890	5430	4.8963	4.16471	4.53051	Sample	2.48233	3.05148	2.76691	0.402452	14.5452	4.34701	6.41122	5.37911	5.85294	4.84158	5.34726	0.715137	13.3739	IRAV_053_C11	IRAV	53	C	11	Mus musculus	NCI_CGAP_Mam1	pCMV-SPORT6	BC029750	Mm.28888	16372	NotI	SalI
MGC40574	10	MGCv1_10	A	01	5140	1560	3350	4.06693	0.599547	2.33324	Sample	2.47413	0.650678	1.5624	1.28937	82.5251	4.32918	0.530614	2.4299	6.80795	2.73684	4.77239	2.87871	60.3199	IRAT_051_A01	IRAT	51	A	1	Homo sapiens	NIH_MGC_118	pCMV-SPORT6	BC032412	Hs.194480	285048	NotI	EcoRV (destroyed)
SETD8,AA617402,AW536475,MGC117832,2410195B05RIK	49	MGCv1_49	F	08	4080	5400	4740	3.00773	4.71073	3.85923	Sample	2.47273	2.55621	2.51447	0.0590333	2.34774	4.32614	5.19809	4.76212	3.64286	3.375	3.50893	0.189404	5.39776	IRAV_152_C04	IRAV	152	C	4	Mus musculus	NCI_CGAP_Mam4	pCMV-SPORT6	BC108333	Mm.137966	4978041
ZYG11,ZYG11B,FLJ13456	08	MGCv1_08	F	02	6430	3850	5140	5.35596	3.05127	4.20361	Sample	2.4707	1.52024	1.99547	0.67208	33.6803	4.32173	2.66054	3.49114	7.06593	4.78261	5.92427	1.61455	27.2532	IRAT_046_C01	IRAT	46	C	1	Homo sapiens	NIH_MGC_119	pCMV-SPORT6	BC029832	Hs.476280	79699	NotI	EcoRV (destroyed)
SSBP2,HSPC116	05	MGCv1_05	I	24	5680	2420	4050	4.60652	1.52028	3.0634	Sample	2.46688	1.19654	1.83171	0.898269	49.0399	4.31344	1.86766	3.09055	8.35294	4.88889	6.62092	2.44945	36.9957	IRAT_018_E12	IRAT	18	E	12	Homo sapiens	NIH_MGC_71	pCMV-SPORT6	BC017020	Hs.102735	23635	NotI	SalI
HF10,HF.10,ZNF35	02	MGCv1_02	J	09	4490	610	2550	3.41742	-0.417542	1.49994	Sample	2.46365	0.23945	1.35155	1.57275	116.366	4.30641	-0.47666	1.91487	5.28235	1.22	3.25118	2.87252	88.3532	IRAT_007_E05	IRAT	7	E	5	Homo sapiens	NCI_CGAP_Brn64	pCMV-SPORT6	BC013597	Hs.288658	7584	NotI	SalI
Blank	44	MGCv1_44	I	02	4260	3580	3920	3.18759	2.7622	2.9749	Sample	2.46243	2.01124	2.23683	0.319041	14.2631	4.30375	3.86321	4.08348	4.81356	4.475	4.64428	0.239398	5.15468	IRAT_96_E01	IRAT	96	E	1				NA	Blank	Blank
1700003D06RIK,3100004P22RIK	22	MGCv1_22	J	15	6610	4190	5400	5.53582	3.41528	4.47555	Sample	2.46182	1.97642	2.21912	0.343237	15.4672	4.30244	3.77792	4.04018	5.87556	3.79186	4.83371	1.4734	30.4818	IRAV_024_E08	IRAV	24	E	8	Mus musculus	NCI_CGAP_Mam5	pCMV-SPORT6	BC011286	Mm.306805	68035	NotI	SalI
FRG1	17	MGCv1_17	D	23	6600	7580	7090	5.52583	7.04468	6.28525	Sample	2.4581	3.81864	3.13837	0.962047	30.6543	4.29435	8.29032	6.29233	4.90706	5.53285	5.21995	0.442496	8.477	IRAV_004_B12	IRAV	4	B	12	Mus musculus	NCI_CGAP_Mam5	pCMV-SPORT6	BC002027	Mm.302275	14300	NotI	SalI
SOX8,MGC24837	07	MGCv1_07	D	09	8390	11270	9830	7.31448	10.9953	9.15487	Sample	2.44428	4.01783	3.23105	1.11266	34.4365	4.26431	8.77821	6.52126	6.90535	12.954	9.92969	4.27706	43.0734	IRAT_041_B05	IRAT	41	B	5	Homo sapiens	NCI_CGAP_Brn67	pCMV-SPORT6	BC031797	Hs.243678	30812	NotI	SalI
Blank	16	MGCv1_16	C	01	6340	7540	6940	5.26602	7.00186	6.13394	Sample	2.44081	2.17919	2.31	0.184992	8.0083	4.25676	4.2746	4.26568	6.85405	7.69388	7.27397	0.593845	8.16398	IRAT_084_B01	IRAT	84	B	1				NA	Blank	Blank
SP2,MKIAA0048,4930480I16RIK	48	MGCv1_48	G	10	5620	3430	4525	4.54657	2.60161	3.57409	Sample	2.4329	1.72796	2.08043	0.498468	23.9599	4.23957	3.16934	3.70446	5.30189	2.99563	4.14876	1.63077	39.3073	IRAV_146_D05	IRAV	146	D	5	Mus musculus	NIH_MGC_94	pCMV-SPORT6	BC086457	Mm.155547	6490946
LMPC8,PSMA3	48	MGCv1_48	J	02	5600	2810	4205	4.52658	1.93782	3.2322	Sample	2.42424	1.41562	1.91993	0.713206	37.1475	4.22076	2.40428	3.31252	5.28302	2.45415	3.86858	2.00031	51.7066	IRAV_148_E01	IRAV	148	E	1	Mus musculus	NCI_CGAP_Mam5	pCMV-SPORT6	BC091743	Mm.296338	5030475
AKR1C2	15	MGCv1_15	M	14	6430	3010	4720	5.35596	2.15195	3.75395	Sample	2.42185	1.30162	1.86173	0.792118	42.5473	4.21555	2.12506	3.1703	6.52792	3.5	5.01396	2.14106	42.702	IRAT_081_G07	IRAT	81	G	7	Homo sapiens	NIH_MGC_68	pCMV-SPORT6	BC063574	Hs.498513		NotI	SalI
Blank	40	MGCv1_40	M	15	4000	4120	4060	2.92779	3.34034	3.13406	Sample	2.42057	2.14583	2.2832	0.194272	8.50873	4.21278	4.1929	4.20284	3.73832	4.84706	4.29269	0.783998	18.2636	IRAV_100_G08	IRAV	100	G	8				NA	Blank	Blank
OTX2,E130306E05RIK	32	MGCv1_32	A	16	3720	3140	3430	2.648	2.29113	2.46956	Sample	2.41558	1.34475	1.88017	0.757192	40.2725	4.20194	2.23071	3.21632	2.90625	2.3609	2.63358	0.385619	14.6424	IRAV_067_A08	IRAV	67	A	8	Mus musculus	NIH_MGC_94	pCMV-SPORT6	BC027104	Mm.134516	18424	NotI	SalI
Blank	15	MGCv1_15	B	02	6410	4030	5220	5.33597	3.24398	4.28998	Sample	2.41431	1.7427	2.07851	0.4749	22.8481	4.19917	3.20545	3.70231	6.50761	4.68605	5.59683	1.28804	23.0138	IRAT_083_A01	IRAT	83	A	1				NA	Blank	Blank
Blank	13	MGCv1_13	A	22	5130	3120	4125	4.05694	2.26971	3.16333	Sample	2.41412	1.1015	1.75781	0.928161	52.8021	4.19875	1.63487	2.91681	5.28866	4.05195	4.6703	0.874487	18.7244	IRAT_073_A11	IRAT	73	A	11				NA	Blank	Blank
C9ORF100,FLJ14642,MGC44886,RP11-331F9.7	10	MGCv1_10	I	02	5010	5180	5095	3.93703	4.47519	4.20611	Sample	2.41155	2.16058	2.28607	0.177461	7.76274	4.19317	4.22903	4.2111	6.63576	9.08772	7.86174	1.7338	22.0536	IRAT_052_E01	IRAT	52	E	1	Homo sapiens	NIH_MGC_10	pCMV-SPORT6	BC033666	Hs.277026	84904	NotI	SalI
COPG,COPG1,AU019265,BC056168,D6WSU16E,MGC66965,D6ERTD71E	29	MGCv1_29	E	18	3930	2750	3340	2.85784	1.87359	2.36571	Sample	2.41104	1.09344	1.75224	0.931686	53.1711	4.19207	1.61513	2.9036	4.39106	2.2449	3.31798	1.51757	45.7377	IRAV_055_C09	IRAV	55	C	9	Mus musculus	NCI_CGAP_SG2	pCMV-SPORT6	BC024896	Mm.258785	54161	NotI	SalI
Blank	13	MGCv1_13	O	01	5120	3770	4445	4.04694	2.96562	3.50628	Sample	2.40941	1.33098	1.8702	0.762567	40.7747	4.18852	2.19697	3.19274	5.27835	4.8961	5.08723	0.270289	5.31309	IRAT_072_H01	IRAT	72	H	1				NA	Blank	Blank
Blank	35	MGCv1_35	A	17	7160	3090	5125	6.08541	2.2376	4.1615	Sample	2.40875	1.43387	1.92131	0.689339	35.8786	4.18708	2.449	3.31804	3.84946	2.66379	3.25663	0.838395	25.7443	IRAV_078_A09	IRAV	78	A	9				NA	Blank	Blank
ZFP653,E430039K05RIK	36	MGCv1_36	M	11	4510	4500	4505	3.4374	3.74717	3.59229	Sample	2.39575	1.98456	2.19016	0.290752	13.2754	4.15883	3.79788	3.97835	3.95614	4.24528	4.10071	0.204455	4.98584	IRAV_082_G06	IRAV	82	G	6	Mus musculus	NCI_CGAP_SG2	pCMV-SPORT6	BC038037	Mm.347707	319601	NotI	SalI
CDX,CDX1,CDX-1	25	MGCv1_25	O	19	5670	7080	6375	4.59653	6.50937	5.55295	Sample	2.39241	2.32512	2.35876	0.0475755	2.01697	4.15156	4.63205	4.39181	5.61386	6.77512	6.19449	0.821134	13.2559	IRAV_034_H10	IRAV	34	H	10	Mus musculus	NCI_CGAP_Co24	pCMV-SPORT6	BC019986	Mm.144448	12590	NotI	SalI
RSN,CYLN1,C81039,CLIP50,CLIP170,AV017631,CLIP-170,KIAA4046,MKIAA4046,1110007I12RIK,4631429H07RIK	20	MGCv1_20	A	18	5950	3750	4850	4.87632	2.94421	3.91026	Sample	2.39196	1.3876	1.88978	0.710187	37.5804	4.15059	2.33566	3.24313	4.26523	2.63158	3.44841	1.15517	33.4986	IRAV_015_A09	IRAV	15	A	9	Mus musculus	NCI_CGAP_Mam1	pCMV-SPORT6	BC007191	Mm.241109	56430	NotI	SalI
AFDC1,ATAD1,FNP001,FLJ14600	46	MGCv1_46	C	24	5160	2320	3740	4.08691	1.41322	2.75007	Sample	2.39166	1.40819	1.89993	0.695413	36.6021	4.14993	2.3861	3.26802	3.21495	1.8125	2.51373	0.991684	39.4508	IRAT_107_B12	IRAT	107	B	12	Homo sapiens	Lupski sciatic nerve	pCMV-SPORT6	BC073998	Hs.435948	84896
Blank	16	MGCv1_16	F	23	6210	5860	6035	5.13612	5.20321	5.16967	Sample	2.39076	1.69364	2.0422	0.492937	24.1376	4.14798	3.08528	3.61663	6.71351	5.97959	6.34655	0.518961	8.17705	IRAT_086_C12	IRAT	86	C	12				NA	Blank	Blank
CLRA,CLEC2E	38	MGCv1_38	A	24	5760	2480	4120	4.68646	1.58452	3.13549	Sample	2.39004	1.24	1.81502	0.813202	44.804	4.14642	1.97412	3.06027	4.5	3.39726	3.94863	0.779755	19.7475	IRAV_093_A12	IRAV	93	A	12	Mus musculus	NCI_CGAP_Co24	pCMV-SPORT6	BC051091	Mm.30870	232409	NotI	SalI
KA2,GRIK5,MGC118086	49	MGCv1_49	D	24	3940	2260	3100	2.86783	1.34898	2.10841	Sample	2.38788	1.06982	1.72885	0.932007	53.909	4.14172	1.55728	2.8495	3.51786	1.4125	2.46518	1.48871	60.3896	IRAV_152_B12	IRAV	152	B	12	Mus musculus	NCI_CGAP_Mam3	pCMV-SPORT6	BC110682	Mm.2879	5033584
CHO1,KIF23,KNSL5,MKLP1,MKLP-1	14	MGCv1_14	D	01	4830	5220	5025	3.75716	4.51802	4.13759	Sample	2.36475	1.78462	2.07468	0.410216	19.7725	4.09145	3.30812	3.69978	5.03125	5.93182	5.48153	0.636798	11.6171	IRAT_078_B01	IRAT	78	B	1	Homo sapiens	NIH_MGC_71	pCMV-SPORT6	BC051826	Hs.270845	9493	NotI	SalI
SREBF1,SREBP1	42	MGCv1_42	A	21	5600	1760	3680	4.52658	0.813671	2.67013	Sample	2.35294	0.878901	1.61592	1.0423	64.5021	4.06578	1.08963	2.57771	3.6246	1.44856	2.53658	1.53869	60.6601	IRAT_075_G11	IRAT	75	G	11	Homo sapiens	NIH_MGC_71	pCMV-SPORT6	BC057388	Hs.190284	6720	NotI	SalI
Blank	44	MGCv1_44	A	20	4070	4760	4415	2.99774	4.02553	3.51163	Sample	2.3526	2.67416	2.51338	0.227375	9.04657	4.06504	5.48699	4.77602	4.59887	5.95	5.27444	0.955393	18.1137	IRAT_96_A10	IRAT	96	A	10				NA	Blank	Blank
VAT1,VAT-1	32	MGCv1_32	L	24	3620	2880	3250	2.54808	2.01277	2.28042	Sample	2.35065	1.2334	1.79203	0.790011	44.0848	4.0608	1.95796	3.00938	2.82812	2.16541	2.49677	0.468608	18.7686	IRAV_069_F12	IRAV	69	F	12	Mus musculus	NCI_CGAP_Mam6	pCMV-SPORT6	BC025496	Mm.29210	26949	NotI	SalI
Blank	11	MGCv1_11	P	12	5920	4920	5420	4.84634	4.19683	4.52159	Sample	2.34921	1.64137	1.99529	0.500517	25.085	4.05767	2.95724	3.50745	5.10345	4.39286	4.74815	0.502464	10.5823	IRAT_058_H06	IRAT	58	H	6				NA	Blank	Blank
CEP55,1200008O12RIK,2700032M20RIK	34	MGCv1_34	B	20	5660	1860	3760	4.58654	0.920733	2.75364	Sample	2.34126	0.76939	1.55533	1.11148	71.4629	4.0404	0.821391	2.43089	2.99471	1.85075	2.42273	0.808904	33.3881	IRAV_077_A10	IRAV	77	A	10	Mus musculus	NCI_CGAP_Mam6	pCMV-SPORT6	BC031396	Mm.9916	74107	NotI	SalI
LRRC2	08	MGCv1_08	J	01	6080	3520	4800	5.00622	2.69796	3.85209	Sample	2.33622	1.38993	1.86307	0.669124	35.9151	4.02943	2.34136	3.1854	6.68132	4.37267	5.52699	1.63246	29.5361	IRAT_045_E01	IRAT	45	E	1	Homo sapiens	NIH_MGC_116	pCMV-SPORT6	BC029118	Hs.517936		NotI	EcoRV (destroyed)
Blank	44	MGCv1_44	O	18	4040	4050	4045	2.96776	3.26539	3.11658	Sample	2.33526	2.27528	2.30527	0.0424117	1.83977	4.02735	4.50997	4.26866	4.56497	5.0625	4.81374	0.351806	7.30837	IRAT_96_H09	IRAT	96	H	9				NA	Blank	Blank
IPP	11	MGCv1_11	E	01	5880	4880	5380	4.80637	4.15401	4.48019	Sample	2.33333	1.62802	1.98068	0.498729	25.1797	4.02317	2.92456	3.47386	5.06897	4.35714	4.71305	0.503335	10.6796	IRAT_055_C01	IRAT	55	C	1	Homo sapiens	NIH_MGC_71	pCMV-SPORT6	BC032544	Hs.157180	3652	NotI	SalI
Blank	20	MGCv1_20	F	23	5790	6410	6100	4.71644	5.79206	5.25425	Sample	2.32764	2.37188	2.34976	0.0312822	1.33129	4.01079	4.74658	4.37868	4.15054	4.49825	4.32439	0.245867	5.68558	IRAV_016_C12	IRAV	16	C	12				NA	Blank	Blank
RNPS1	17	MGCv1_17	E	04	6240	5340	5790	5.1661	4.64649	4.9063	Sample	2.32402	2.69018	2.5071	0.25891	10.3271	4.00293	5.52623	4.76458	4.63941	3.89781	4.26861	0.524387	12.2847	IRAV_003_C02	IRAV	3	C	2	Mus musculus	NCI_CGAP_Mam5	pCMV-SPORT6	BC002061	Mm.1951	19826	NotI	SalI
PRMT6,HRMT1L6,AW124876,BB233495	40	MGCv1_40	L	09	3840	320	2080	2.76791	-0.728022	1.01994	Sample	2.32375	0.166667	1.24521	1.52529	122.493	4.00234	-0.654939	1.6737	3.58879	0.376471	1.98263	2.27145	114.568	IRAV_140_F05	IRAV	140	F	5	Mus musculus	NIA Mouse E9.5 Whole Embryo cDNA Library	pCMV-SPORT6	BC066221	Mm.36115	99890
MTX2,MGC111067	46	MGCv1_46	M	03	4990	3400	4195	3.91704	2.56949	3.24327	Sample	2.31286	2.06373	2.1883	0.176161	8.05014	3.97867	3.9918	3.98523	3.10903	2.65625	2.88264	0.320167	11.1067	IRAT_106_G02	IRAT	106	G	2	Homo sapiens	NIH_MGC_180	pCMV-SPORT6.1	BC088359	Hs.470728	10651
MTERF,4931431L11RIK,9230106K09RIK	38	MGCv1_38	G	24	5560	1960	3760	4.48661	1.0278	2.7572	Sample	2.30705	0.98	1.64353	0.938369	57.0948	3.96605	1.33727	2.65166	4.34375	2.68493	3.51434	1.17296	33.3764	IRAV_093_D12	IRAV	93	D	12	Mus musculus	NIH_MGC_94	pCMV-SPORT6	BC051251	Mm.99593	208596000000	NotI	SalI
HNRPF,AA407306,MGC36971,MGC101981,4833420I20RIK	34	MGCv1_34	H	04	5570	1450	3510	4.49661	0.481779	2.48919	Sample	2.30403	0.599793	1.45191	1.20508	82.9994	3.95948	0.405975	2.18273	2.94709	1.44279	2.19494	1.0637	48.4617	IRAV_077_D02	IRAV	77	D	2	Mus musculus	NCI_CGAP_Mam6	pCMV-SPORT6	BC029163	Mm.122366	98758	NotI	SalI
Blank	40	MGCv1_40	I	04	3800	2880	3340	2.72794	2.01277	2.37035	Sample	2.29955	1.5	1.89977	0.565364	29.7596	3.94973	2.61097	3.28035	3.5514	3.38824	3.46982	0.115376	3.32514	IRAV_139_E02	IRAV	139	E	2				NA	Blank	Blank
LAST,SSBP3,SSDP1,AI854733,AW551939,2610021L12RIK,2610200M23RIK,5730488C10RIK	16	MGCv1_16	D	18	5970	6970	6470	4.8963	6.3916	5.64395	Sample	2.29836	2.01445	2.15641	0.200757	9.30978	3.94716	3.87108	3.90912	6.45405	7.11224	6.78315	0.465411	6.86128	IRAV_001_B09	IRAV	1	B	9	Mus musculus	NCI_CGAP_Lu29	pCMV-SPORT6	BC003430	Mm.195635	72475	NotI	SalI
AGXT2L1,AI195447,1300019H02RIK	39	MGCv1_39	P	14	5330	1820	3575	4.25679	0.877909	2.56735	Sample	2.29494	1.0297	1.66232	0.894658	53.8198	3.93972	1.45901	2.69936	3.54153	2.09195	2.81674	1.025	36.3897	IRAV_099_H07	IRAV	99	H	7	Mus musculus	NIH_MGC_94	pCMV-SPORT6	BC058592	Mm.29125	71760	NotI	SalI
Blank	44	MGCv1_44	I	04	3960	4660	4310	2.88782	3.91847	3.40314	Sample	2.28902	2.61798	2.4535	0.23261	9.48075	3.92684	5.34938	4.63811	4.47458	5.825	5.14979	0.954894	18.5424	IRAT_96_E02	IRAT	96	E	2				NA	Blank	Blank
PCDH12,VECAD2,VE-CADHERIN-2	14	MGCv1_14	K	03	4660	3930	4295	3.58729	3.13692	3.3621	Sample	2.28152	1.34359	1.81255	0.663215	36.5901	3.91054	2.22785	3.0692	4.85417	4.46591	4.66004	0.27454	5.89136	IRAT_076_F02	IRAT	76	F	2	Homo sapiens	NIH_MGC_115	pCMV-SPORT6	BC052973	Hs.439474	51294	NotI	EcoRV (destroyed)
MEF2C,AV011172,5430401D19RIK,9930028G15RIK	36	MGCv1_36	G	11	4290	3090	3690	3.21757	2.2376	2.72758	Sample	2.27888	1.36273	1.82081	0.647816	35.5785	3.90482	2.27475	3.08978	3.76316	2.91509	3.33913	0.599671	17.9589	IRAV_082_D06	IRAV	82	D	6	Mus musculus	NIH_MGC_94	pCMV-SPORT6	BC037731	Mm.24001	17260	NotI	SalI
Blank	13	MGCv1_13	M	19	4840	4900	4870	3.76716	4.17542	3.97129	Sample	2.27765	1.72992	2.00378	0.387301	19.3285	3.90213	3.17415	3.53814	4.98969	6.36364	5.67666	0.971526	17.1144	IRAT_072_G10	IRAT	72	G	10				NA	Blank	Blank
Blank	37	MGCv1_37	E	07	4480	3270	3875	3.40743	2.43031	2.91887	Sample	2.277	1.91508	2.09604	0.255917	12.2095	3.90073	3.62768	3.7642	4.45771	3.09953	3.77862	0.960382	25.4162	IRAV_088_C04	IRAV	88	C	4				NA	Blank	Blank
Blank	14	MGCv1_14	N	01	4650	5810	5230	3.5773	5.14968	4.36349	Sample	2.27662	1.98632	2.13147	0.205271	9.63047	3.8999	3.80219	3.85105	4.84375	6.60227	5.72301	1.24346	21.7274	IRAT_078_G01	IRAT	78	G	1				NA	Blank	Blank
Blank	13	MGCv1_13	P	20	4830	5360	5095	3.75716	4.6679	4.21253	Sample	2.27294	1.89232	2.08263	0.269139	12.923	3.8919	3.57193	3.73192	4.97938	6.96104	5.97021	1.40124	23.4706	IRAT_075_H10	IRAT	75	H	10				NA	Blank	Blank
Blank	44	MGCv1_44	M	09	3930	3150	3540	2.85784	2.30183	2.57984	Sample	2.27168	1.76966	2.02067	0.354977	17.5673	3.88915	3.27149	3.58032	4.44068	3.9375	4.18909	0.355801	8.49351	IRAT_95_G05	IRAT	95	G	5				NA	Blank	Blank
NR1D1	20	MGCv1_20	C	01	5650	4480	5065	4.57654	3.72576	4.15115	Sample	2.27136	1.65772	1.96454	0.433904	22.0868	3.88846	2.99731	3.44288	4.05018	3.14386	3.59702	0.640865	17.8165	IRAV_014_B01	IRAV	14	B	1	Mus musculus	NCI_CGAP_Mam1	pCMV-SPORT6	BC008989	Mm.289490		NotI	SalI
Blank	15	MGCv1_15	P	01	6030	5250	5640	4.95626	4.55014	4.7532	Sample	2.27119	2.27027	2.27073	0.00064783	0.0285296	3.88809	4.4977	4.19289	6.12183	6.10465	6.11324	0.0121454	0.198674	IRAT_082_H01	IRAT	82	H	1				NA	Blank	Blank
MGC31583,4930430E16RIK	42	MGCv1_42	P	08	5380	2800	4090	4.30675	1.92712	3.11693	Sample	2.2605	1.39825	1.82938	0.609704	33.3285	3.86487	2.36175	3.11331	3.4822	2.30453	2.89336	0.832741	28.7811	IRAV_076_H12	IRAV	76	H	12	Mus musculus	NCI_CGAP_Kid14	pCMV-SPORT6	BC024460	Mm.252406
Blank	13	MGCv1_13	M	17	4800	3310	4055	3.72719	2.47313	3.10016	Sample	2.25882	1.16858	1.7137	0.770919	44.9856	3.86122	1.79918	2.8302	4.94845	4.2987	4.62358	0.459444	9.93699	IRAT_072_G09	IRAT	72	G	9				NA	Blank	Blank
PTCD1,MGC102367,1110069M14RIK	29	MGCv1_29	H	05	3680	4320	4000	2.60803	3.55446	3.08125	Sample	2.25767	1.71769	1.98768	0.38182	19.2093	3.85871	3.1442	3.50145	4.11173	3.52653	3.81913	0.4138	10.8349	IRAV_056_D03	IRAV	56	D	3	Mus musculus	NCI_CGAP_Mam5	pCMV-SPORT6	NA	Mm.332840	71799	NotI	SalI
FSD1L,FSD1CL,MGC45564	10	MGCv1_10	M	02	4690	6080	5385	3.61727	5.43875	4.52801	Sample	2.25752	2.53597	2.39675	0.196897	8.21516	3.85839	5.14852	4.50345	6.21192	10.6667	8.43929	3.14998	37.3252	IRAT_052_G01	IRAT	52	G	1	Homo sapiens	NIH_MGC_85	pCMV-SPORT6	BC036746	Hs.136901	405752	NotI	SalI
PDG,PGD,PGAD,PGDH,SERA,3PGDH,PHGDH,3-PGDH,MGC3017	02	MGCv1_02	B	01	4100	230	2165	3.02771	-0.824378	1.10167	Sample	2.24966	0.0902846	1.16997	1.52691	130.508	3.84129	-0.842031	1.49963	4.82353	0.46	2.64176	3.08548	116.796	IRAT_007_A01	IRAT	7	A	1	Homo sapiens	NCI_CGAP_Brn67	pCMV-SPORT6	BC011262	Hs.487296	26227	NotI	SalI
CRD,CRX,CORD2	15	MGCv1_15	I	07	5960	3040	4500	4.88631	2.18407	3.53519	Sample	2.24482	1.31459	1.77971	0.657769	36.9594	3.83078	2.15683	2.99381	6.05076	3.53488	4.79282	1.77899	37.1179	IRAT_080_E04	IRAT	80	E	4	Homo sapiens	NIH_MGC_67	pCMV-SPORT6	BC053672	Hs.249186	1406	NotI	SalI
SP2	05	MGCv1_05	N	03	5160	4580	4870	4.08691	3.83282	3.95987	Sample	2.24104	2.26452	2.25278	0.0166041	0.737049	3.82257	4.48362	4.1531	7.58824	9.25253	8.42038	1.17683	13.976	IRAT_019_G02	IRAT	19	G	2	Homo sapiens	NIH_MGC_85	pCMV-SPORT6	BC016680	Hs.514276	6668	NotI	SalI
MGC91194	41	MGCv1_41	A	16	3640	5290	4465	2.56806	4.59296	3.58051	Sample	2.24	1.35381	1.7969	0.626633	34.873	3.8203	2.25288	3.03659	3.33945	3.13018	3.23481	0.147978	4.57453	IRAV_143_A08	IRAV	143	A	8	Mus musculus	NIA Mouse Unfertilized Egg cDNA library (long 1)	pCMV-SPORT6	BC084594	Mm.371676	194227
CEBP,CBF-A,CEBPA	39	MGCv1_39	J	13	5200	3440	4320	4.12688	2.61231	3.3696	Sample	2.23897	1.94625	2.09261	0.206981	9.89103	3.81806	3.70403	3.76105	3.45515	3.95402	3.70459	0.352757	9.52217	IRAV_098_E07	IRAV	98	E	7	Mus musculus	NCI_CGAP_Li9	pCMV-SPORT6	BC058161	Mm.349667	12606	NotI	SalI
49KDA,SAP49,SF3B4,SF3B49,SF3B50,MGC36369,MGC36564,LOC666113	34	MGCv1_34	B	17	5410	1280	3345	4.33673	0.299774	2.31825	Sample	2.23785	0.529473	1.38366	1.208	87.305	3.81563	0.23373	2.02468	2.86243	1.27363	2.06803	1.12345	54.3247	IRAV_076_A09	IRAV	76	A	9	Mus musculus	NCI_CGAP_Co24	pCMV-SPORT6	BC026567	Mm.219671,Mm.352859
DPY19L3,LOC147991,DKFZP686J17135	08	MGCv1_08	F	03	5820	1250	3535	4.74642	0.267655	2.50704	Sample	2.23631	0.493583	1.36495	1.23229	90.2815	3.81229	0.145822	1.97905	6.3956	1.5528	3.9742	3.42438	86.1654	IRAT_045_C02	IRAT	45	C	2	Homo sapiens	NIH_MGC_116	pCMV-SPORT6	BC029162	Hs.194392	147991	NotI	EcoRV (destroyed)
TMEM24,1300006O23RIK	39	MGCv1_39	P	01	5180	810	2995	4.1069	-0.203418	1.95174	Sample	2.23036	0.458274	1.34431	1.25305	93.2111	3.79934	0.0593348	1.92934	3.44186	0.931034	2.18645	1.77542	81.2012	IRAV_098_H01	IRAV	98	H	1	Mus musculus	NCI_CGAP_Mam6	pCMV-SPORT6	BC056612	Mm.33869	71764	NotI	SalI
RVR,BETA,NR1D2,REV-ERB	49	MGCv1_49	J	05	3680	4280	3980	2.60803	3.51163	3.05983	Sample	2.2303	2.02604	2.12817	0.144439	6.787	3.79923	3.89946	3.84934	3.28571	2.675	2.98036	0.43184	14.4895	IRAV_151_E03	IRAV	151	E	3	Mus musculus	NIH_MGC_94	pCMV-SPORT6	BC096461	Mm.26587	5361394
GASP,GASP1,C87852,GPRASP1,MGC100209,2210415K24RIK,3110031O14RIK	32	MGCv1_32	M	20	3430	3290	3360	2.35822	2.45172	2.40497	Sample	2.22727	1.40899	1.81813	0.578611	31.8244	3.79264	2.38806	3.09035	2.67969	2.47368	2.57669	0.145666	5.65324	IRAV_067_G10	IRAV	67	G	10	Mus musculus	NIH_MGC_94	pCMV-SPORT6	BC027106	Mm.271980	67298	NotI	SalI
GLT25D1,MGC38524,2810024B22RIK	32	MGCv1_32	D	15	3430	1600	2515	2.35822	0.642372	1.5003	Sample	2.22727	0.685225	1.45625	1.09039	74.8768	3.79264	0.615234	2.20394	2.67969	1.20301	1.94135	1.04417	53.7859	IRAV_068_B08	IRAV	68	B	8	Mus musculus	NCI_CGAP_Mam6	pCMV-SPORT6	BC032165	Mm.273836	234407	NotI	SalI
GNPNAT1	34	MGCv1_34	E	13	5380	2950	4165	4.30675	2.08771	3.19723	Sample	2.22544	1.22027	1.72285	0.710763	41.255	3.78866	1.92579	2.85722	2.84656	2.93532	2.89094	0.0627646	2.17108	IRAV_074_C07	IRAV	74	C	7	Mus musculus	NCI_CGAP_Lu29	pCMV-SPORT6	BC031116	Mm.233534		NotI	SalI
PSMD2,TEX190,TEG-190,AA407121,9430095H01RIK	34	MGCv1_34	B	09	5380	1520	3450	4.30675	0.556723	2.43174	Sample	2.22544	0.628749	1.42709	1.12903	79.114	3.78866	0.4769	2.13278	2.84656	1.51244	2.1795	0.943367	43.2837	IRAV_076_A05	IRAV	76	A	5	Mus musculus	NCI_CGAP_Co24	pCMV-SPORT6	BC031128	Mm.243234
NT4,NT5,NTF4,NTF5,NT-4/5	04	MGCv1_04	P	12	4250	6450	5350	3.1776	5.83488	4.50624	Sample	2.22513	2.70724	2.46619	0.340903	13.8231	3.78799	5.56802	4.67801	4.88506	9.84733	7.36619	3.50886	47.6346	IRAT_016_H06	IRAT	16	H	6	Homo sapiens	NIH_MGC_66	pCMV-SPORT6	BC012421	Hs.266902	4909	NotI	SalI
MPTS,MCBPE,MOCO1,MOCS2	14	MGCv1_14	M	05	4540	670	2605	3.46738	-0.353305	1.55704	Sample	2.22277	0.22906	1.22591	1.40976	114.997	3.78285	-0.502111	1.64037	4.72917	0.761364	2.74527	2.80566	102.2	IRAT_076_G03	IRAT	76	G	3	Homo sapiens	NIH_MGC_88	pCMV-SPORT6	BC046097	Hs.163645	4338	NotI	SalI
ATM,SETD8,AA617402,AI256621,AW536475,MGC117832,2410195B05RIK,C030026E19RIK	16	MGCv1_16	J	24	5770	5780	5775	4.69645	5.11756	4.90701	Sample	2.22137	1.67052	1.94594	0.389507	20.0164	3.77981	3.02865	3.40423	6.23784	5.89796	6.0679	0.240331	3.96069	IRAV_001_E12	IRAV	1	E	12	Mus musculus	NCI_CGAP_Lu30	pCMV-SPORT6	BC003444	Mm.5088,Mm.137966	1192067956	NotI	SalI
THPOK,ZFP67,C-KROX,ZBTB7B,MGC102577	37	MGCv1_37	G	04	4360	3740	4050	3.28752	2.9335	3.11051	Sample	2.21601	2.19034	2.20317	0.0181538	0.823986	3.76816	4.3019	4.03503	4.33831	3.54502	3.94167	0.560937	14.231	IRAV_089_D02	IRAV	89	D	2	Mus musculus	NCI_CGAP_Mam6	pCMV-SPORT6	BC046533	Mm.262184	22724	NotI	SalI
SPS2,YSG3,SEPHS2	37	MGCv1_37	A	22	4360	1480	2920	3.28752	0.513898	1.90071	Sample	2.21601	0.866764	1.54139	0.954061	61.8963	3.76816	1.0599	2.41403	4.33831	1.40284	2.87058	2.07569	72.3091	IRAV_089_A11	IRAV	89	A	11	Mus musculus	NCI_CGAP_Li9	pCMV-SPORT6	BC043334	Mm.20294	20768	NotI	SalI
FAS,FASN,A630082H08RIK	36	MGCv1_36	B	02	4170	2740	3455	3.09766	1.86288	2.48027	Sample	2.21514	1.20838	1.71176	0.711887	41.588	3.76627	1.89667	2.83147	3.65789	2.58491	3.1214	0.758718	24.307	IRAV_087_A01	IRAV	87	A	1	Mus musculus	NCI_CGAP_Li9	pCMV-SPORT6	BC046513	Mm.236443	14104	NotI	SalI
FLJ35784	08	MGCv1_08	H	02	5760	4840	5300	4.68646	4.11118	4.39882	Sample	2.21326	1.91115	2.06221	0.213618	10.3587	3.76218	3.61807	3.69012	6.32967	6.01242	6.17105	0.224328	3.63517	IRAT_046_D01	IRAT	46	D	1	Homo sapiens	NIH_MGC_119	pCMV-SPORT6	BC034779	Hs.512320	374877	NotI	EcoRV (destroyed)
C10ORF26,FLJ20154,FLJ20367,MGC125648	04	MGCv1_04	M	01	4220	5520	4870	3.14762	4.8392	3.99341	Sample	2.20942	2.31689	2.26316	0.0759927	3.35782	3.75385	4.6119	4.18287	4.85057	8.42748	6.63903	2.52925	38.0968	IRAT_013_G01	IRAT	13	G	1	Homo sapiens	NCI_CGAP_Brn64	pCMV-SPORT6	BC010506	Hs.500897	54838	NotI	SalI
I-1,IRAS,NISCH,KIAA0975	15	MGCv1_15	I	02	5850	2450	4150	4.77639	1.5524	3.1644	Sample	2.20339	1.05946	1.63142	0.808881	49.5813	3.74073	1.5319	2.63631	5.93909	2.84884	4.39396	2.18514	49.7304	IRAT_081_E01	IRAT	81	E	1	Homo sapiens	NIH_MGC_67	pCMV-SPORT6	BC056900	Hs.435290	11188	NotI	SalI
CEP1,BORG5,MSE55,AA980734,CDC42EP1,MGC103067,1810058K22RIK	41	MGCv1_41	E	24	3580	3750	3665	2.50811	2.94421	2.72616	Sample	2.20308	0.959693	1.58138	0.879205	55.5972	3.74005	1.28753	2.51379	3.2844	2.21893	2.75167	0.7534	27.3798	IRAV_143_C12	IRAV	143	C	12	Mus musculus	NCI_CGAP_Mam2	pCMV-SPORT6	BC083130	Mm.307488	104445	NotI	SalI
Blank	16	MGCv1_16	C	06	5710	5710	5710	4.6365	5.04262	4.83956	Sample	2.19827	1.65029	1.92428	0.387479	20.1363	3.7296	2.97909	3.35435	6.17297	5.82653	5.99975	0.244972	4.08303	IRAT_085_B03	IRAT	85	B	3				NA	Blank	Blank
PGBD3,FLJ90201	12	MGCv1_12	M	01	4590	1010	2800	3.51734	0.0107062	1.76403	Sample	2.19355	0.481526	1.33754	1.21058	90.5084	3.71934	0.116287	1.91781	3.55814	0.897778	2.22796	1.88116	84.4342	IRAT_068_G01	IRAT	68	G	1	Homo sapiens	NIH_MGC_93	pCMV-SPORT6	BC028954	Hs.133444	267004	NotI	SalI
Blank	13	MGCv1_13	M	01	4660	3080	3870	3.58729	2.22689	2.90709	Sample	2.19294	1.08738	1.64016	0.781751	47.6631	3.71802	1.60028	2.65915	4.80412	4	4.40206	0.568601	12.9167	IRAT_072_G01	IRAT	72	G	1				NA	Blank	Blank
Control	04	MGCv1_04	N	22	4180	3000	3590	3.10765	2.14124	2.62445	empty vector	2.18848	1.25918	1.72383	0.657114	38.1194	3.70833	2.0211	2.86472	4.8046	4.58015	4.69238	0.158707	3.38222	IRAT_016_G11	IRAT	16	G	11	Control	Control	Control	NA	Control	Control
KRYN,SH3D19,AW011754	34	MGCv1_34	A	09	5290	1610	3450	4.21682	0.653078	2.43495	Sample	2.18821	0.665977	1.42709	1.07638	75.4247	3.70774	0.568089	2.13791	2.79894	1.60199	2.20047	0.846373	38.4633	IRAV_074_A05	IRAV	74	A	5	Mus musculus	NCI_CGAP_Kid14	pCMV-SPORT6	BC031117	Mm.2454	27059	NotI	SalI
NIPA2,AB041581,2600017P10RIK,3830408P04RIK	34	MGCv1_34	D	21	5280	2160	3720	4.20682	1.24192	2.72437	Sample	2.18407	0.893485	1.53878	0.912585	59.3057	3.69875	1.12535	2.41205	2.79365	2.14925	2.47145	0.455658	18.4368	IRAV_076_B11	IRAV	76	B	11	Mus musculus	NCI_CGAP_Co24	pCMV-SPORT6	BC031109	Mm.333893
TAGLN	46	MGCv1_46	A	01	4710	1440	3075	3.63725	0.471073	2.05416	Sample	2.18308	0.874052	1.52857	0.925624	60.555	3.69659	1.07775	2.38717	2.93458	1.125	2.02979	1.27957	63.0393	IRAT_106_A01	IRAT	106	A	1	Homo sapiens	NIH_MGC_181	pCMV-SPORT6.1	BC065829	Hs.632099
RIBC1,FLJ32783,MGC46233,2610028I09RIK	11	MGCv1_11	D	03	5500	3930	4715	4.42666	3.13692	3.78179	Sample	2.18254	1.31109	1.74682	0.616206	35.276	3.69541	2.14825	2.92183	4.74138	3.50893	4.12515	0.871474	21.1259	IRAT_057_B02	IRAT	57	B	2	Homo sapiens	NIH_MGC_119	pCMV-SPORT6	BC036767	Hs.351743	158787	NotI	EcoRV (destroyed)
DTL,RAMP,L2DTL	07	MGCv1_07	M	20	7490	5240	6365	6.41516	4.53943	5.47729	Sample	2.18208	1.86809	2.02509	0.222025	10.9637	3.69442	3.51259	3.60351	6.16461	6.02299	6.0938	0.100141	1.64332	IRAT_040_G10	IRAT	40	G	10	Homo sapiens	NIH_MGC_85	pCMV-SPORT6	BC033297	Hs.126774	51514	NotI	SalI
CCD1,CCD1CL,DIXDC1,BC048182,MGC61302,MKIAA1735,CCD1BBETAL,CCD1ABETA1L,CCD1BALPHAL,CCD1AALPHA1L,4930563F16RIK	32	MGCv1_32	K	22	3360	2560	2960	2.28827	1.67017	1.97922	Sample	2.18182	1.09636	1.63909	0.767535	46.8269	3.69385	1.62228	2.65806	2.625	1.92481	2.27491	0.495108	21.7639	IRAV_067_F11	IRAV	67	F	11	Mus musculus	NIH_MGC_94	pCMV-SPORT6	BC024834	Mm.82598	330938	NotI	SalI
RGMA,BC059072,MGC38550,MGC69915,C230063O06	32	MGCv1_32	H	24	3360	2210	2785	2.28827	1.29545	1.79186	Sample	2.18182	0.946467	1.56414	0.873525	55.8469	3.69385	1.25513	2.47449	2.625	1.66165	2.14333	0.681188	31.7818	IRAV_069_D12	IRAV	69	D	12	Mus musculus	NCI_CGAP_Mam6	pCMV-SPORT6	BC023870	Mm.333943	244058	NotI	SalI
Blank	14	MGCv1_14	J	09	4430	2680	3555	3.35747	1.79864	2.57805	Sample	2.16891	0.916239	1.54257	0.885772	57.4217	3.66579	1.18109	2.42344	4.61458	3.04545	3.83002	1.10954	28.9696	IRAT_078_E05	IRAT	78	E	5				NA	Blank	Blank
4930506L13RIK	17	MGCv1_17	G	01	5810	7100	6455	4.73642	6.53078	5.6336	Sample	2.16387	3.57683	2.87035	0.999109	34.8079	3.65484	7.69801	5.67643	4.3197	5.18248	4.75109	0.610077	12.8408	IRAV_002_D01	IRAV	2	D	1	Mus musculus	NCI_CGAP_Mam4	pCMV-SPORT6	BC004773	Mm.282339	78802	NotI	SalI
Blank	40	MGCv1_40	C	14	3570	1890	2730	2.49811	0.952852	1.72548	Sample	2.16036	0.984375	1.57237	0.831549	52.8851	3.64721	1.34798	2.4976	3.33645	2.22353	2.77999	0.786953	28.3078	IRAV_139_B07	IRAV	139	B	7				NA	Blank	Blank
TPM4	11	MGCv1_11	A	24	5440	2280	3860	4.3667	1.37039	2.86855	Sample	2.15873	0.760634	1.45968	0.988603	67.7273	3.64366	0.799944	2.2218	4.68966	2.03571	3.36268	1.87662	55.8072	IRAT_056_A12	IRAT	56	A	12	Homo sapiens	NIH_MGC_67	pCMV-SPORT6	BC037576	Hs.466088	7171	NotI	SalI
Blank	40	MGCv1_40	A	06	3560	4010	3785	2.48812	3.22257	2.85534	Sample	2.15431	2.08854	2.12143	0.0465064	2.19222	3.63406	4.05256	3.84331	3.3271	4.71765	4.02237	0.983263	24.4448	IRAV_139_A03	IRAV	139	A	3				NA	Blank	Blank
ENP,CENPH,CENP-H,AU044255,1700021I11RIK,2410018A12RIK,2610042E16RIK,2810046K12RIK	35	MGCv1_35	G	03	6400	5450	5925	5.32598	4.76426	5.04512	Sample	2.15307	2.529	2.34104	0.265824	11.355	3.63136	5.13144	4.3814	3.44086	4.69828	4.06957	0.889127	21.8482	IRAV_078_D02	IRAV	78	D	2	Mus musculus	NCI_CGAP_Lu29	pCMV-SPORT6	BC025084	Mm.273502	26886	NotI	SalI
6820429M01	40	MGCv1_40	O	04	3550	3420	3485	2.47813	2.5909	2.53452	Sample	2.14826	1.78125	1.96476	0.259515	13.2085	3.62091	3.29987	3.46039	3.31776	4.02353	3.67064	0.499056	13.5959	IRAV_139_H02	IRAV	139	H	2	Mus musculus	NIA Mouse Embryonic Germ Cell cDNA Library	pCMV-SPORT6	BC068300	Mm.235048	233905
IRF6,MIRF6,AI876454,E230028I05RIK	20	MGCv1_20	M	01	5340	3710	4525	4.26678	2.90138	3.58408	Sample	2.14673	1.3728	1.75977	0.547252	31.0979	3.61759	2.29941	2.9585	3.82796	2.60351	3.21573	0.865816	26.9244	IRAV_014_G01	IRAV	14	G	1	Mus musculus	NCI_CGAP_Mam1	pCMV-SPORT6	BC008515	Mm.305674	54139	NotI	SalI
HSPC274,C20ORF30,DJ1116H23.2.1	04	MGCv1_04	N	17	4100	2400	3250	3.02771	1.49887	2.26329	Sample	2.1466	1.00735	1.57697	0.805573	51.0835	3.61729	1.40425	2.51077	4.71264	3.66412	4.18838	0.741417	17.7017	IRAT_015_G09	IRAT	15	G	9	Homo sapiens	NIH_MGC_66	pCMV-SPORT6	BC011990	Hs.472024	29058	NotI	SalI
T3JAM,FLJ44151,TRAF3IP3,MGC117354,DJ434O14.3	46	MGCv1_46	N	02	4610	2580	3595	3.53733	1.69158	2.61445	Sample	2.13673	1.56601	1.85137	0.403562	21.798	3.59585	2.77266	3.18425	2.87227	2.01562	2.44395	0.605742	24.7854	IRAT_109_G01	IRAT	109	G	1	Homo sapiens	NIH_MGC_118	pCMV-SPORT6	BC110302	Hs.147434	80342
4921517L17RIK,5430421B09RIK	40	MGCv1_40	J	24	3530	3060	3295	2.45814	2.20548	2.33181	Sample	2.13616	1.59375	1.86495	0.38354	20.5657	3.5946	2.8406	3.2176	3.29907	3.6	3.44953	0.212793	6.16875	IRAV_141_E12	IRAV	141	E	12	Mus musculus	NIH_MGC_94	pCMV-SPORT6	BC075727	Mm.374822	70873	NotI	SalI
ADCY2	36	MGCv1_36	B	21	4020	750	2385	2.94777	-0.267655	1.34006	Sample	2.13546	0.330761	1.23311	1.27611	103.487	3.59308	-0.253001	1.67004	3.52632	0.707547	2.11693	1.99317	94.1538	IRAV_084_A11	IRAV	84	A	11	Mus musculus	NIH_MGC_94	pCMV-SPORT6	BC037107	Mm.20371		NotI	SalI
PHC,SLC25A3,OK/SW-CL.48	06	MGCv1_06	G	01	4830	4800	4815	3.75716	4.06836	3.91276	Sample	2.13481	1.79607	1.96544	0.239522	12.1867	3.59167	3.33618	3.46392	5.75	7.16418	6.45709	0.999976	15.4865	IRAT_021_D01	IRAT	21	D	1	Homo sapiens	NIH_MGC_91	pCMV-SPORT6	BC015379	Hs.290404	5250	NotI	SalI
UACA,NUCLING,2700059D02RIK	35	MGCv1_35	A	23	6340	2080	4210	5.26602	1.15627	3.21115	Sample	2.13288	0.965197	1.54904	0.82568	53.3026	3.58749	1.30101	2.44425	3.4086	1.7931	2.60085	1.14233	43.9214	IRAV_078_A12	IRAV	78	A	12	Mus musculus	NCI_CGAP_Mam6	pCMV-SPORT6	BC033470	Mm.68819	72565	NotI	SalI
Blank	43	MGCv1_43	H	06	3640	2000	2820	2.56806	1.07062	1.81934	Sample	2.13177	0.979192	1.55548	0.814997	52.3951	3.58507	1.33529	2.46018	3.46667	1.93237	2.69952	1.08491	40.1892	IRAT_94_D03	IRAT	94	D	3				NA	Blank	Blank
ZNF248	47	MGCv1_47	E	24	4700	1990	3345	3.62726	1.05991	2.34359	Sample	2.13152	0.81893	1.47522	0.928141	62.9152	3.58452	0.942736	2.26363	3.94958	1.36301	2.6563	1.82898	68.8544	IRAT_111_C12	IRAT	111	c	12	Homo sapiens	NIH_MGC_88	pCMV-SPORT6	BC110869	Hs.572001	57209
Control	41	MGCv1_41	N	21	3460	2470	2965	2.3882	1.57381	1.981	empty vector	2.12923	0.632118	1.38067	1.05862	76.674	3.57955	0.485152	2.03235	3.17431	1.46154	2.31793	1.21111	52.2499	__					Control	Control	Control	NA	Control	Control
A030007D23RIK	41	MGCv1_41	A	14	3460	1680	2570	2.3882	0.728022	1.55811	Sample	2.12923	0.429942	1.27959	1.20158	93.9036	3.57955	-0.0100625	1.78474	3.17431	0.994083	2.0842	1.54165	73.9688	IRAV_143_A07	IRAV	143	A	7	Mus musculus	NIA Mouse Unfertilized Egg cDNA library (long 1)	pCMV-SPORT6	BC080834	Mm.11395	319530
MKIAA0232,D5ERTD579E,9030221A05RIK,A930018H20RIK	38	MGCv1_38	K	23	5130	2250	3690	4.05694	1.33828	2.69761	Sample	2.12863	1.125	1.62682	0.709674	43.6235	3.57824	1.69243	2.63534	4.00781	3.08219	3.545	0.654513	18.463	IRAV_092_F12	IRAV	92	F	12	Mus musculus	NCI_CGAP_Co24	pCMV-SPORT6	BC051182	Mm.26480	320661	NotI	SalI
C9ORF7,D9S2135	10	MGCv1_10	E	02	4420	4600	4510	3.34747	3.85423	3.60085	Sample	2.12756	1.91867	2.02311	0.147709	7.30108	3.57591	3.63646	3.60619	5.8543	8.07018	6.96224	1.56686	22.5051	IRAT_052_C01	IRAT	52	C	1	Homo sapiens	NIH_MGC_120	pCMV-SPORT6	BC030558	Hs.62003	11094	NotI	EcoRV (destroyed)
GAPCENA,RABGAP1,TBC1D11,RP11-123N4.2,DKFZP586D2123	42	MGCv1_42	C	23	5060	2910	3985	3.98699	2.04488	3.01594	Sample	2.12605	1.45318	1.78962	0.475789	26.5861	3.57264	2.4963	3.03447	3.27508	2.39506	2.83507	0.622268	21.9489	IRAT_075_H12	IRAT	75	H	12	Homo sapiens	NIH_MGC_71	pCMV-SPORT6	BC054492	Hs.271341	23637	NotI	SalI
Blank	14	MGCv1_14	E	03	4340	5090	4715	3.26753	4.37884	3.82318	Sample	2.12485	1.74017	1.93251	0.272007	14.0753	3.57002	3.19925	3.38464	4.52083	5.78409	5.15246	0.893258	17.3365	IRAT_076_C02	IRAT	76	C	2				NA	Blank	Blank
Blank	12	MGCv1_12	P	03	4440	6180	5310	3.36746	5.54581	4.45664	Sample	2.12186	2.94636	2.53411	0.58301	23.0065	3.56354	6.15374	4.85864	3.44186	5.49333	4.4676	1.45061	32.4696	IRAT_070_H02	IRAT	70	H	2				NA	Blank	Blank
ATPVD,ATP10D,D5BUC24E,MGC37731,9830145H18RIK	34	MGCv1_34	A	01	5120	1060	3090	4.04694	0.0642372	2.05559	Sample	2.11789	0.438469	1.27818	1.18753	92.9079	3.5549	0.010824	1.78286	2.70899	1.05473	1.88186	1.16974	62.1589	IRAV_074_A01	IRAV	74	A	1	Mus musculus	NCI_CGAP_Lu29	pCMV-SPORT6	BC029551	Mm.32775	231287	NotI	SalI
ATP13A2,AA589443,1110012E06RIK	32	MGCv1_32	H	20	3260	1450	2355	2.18835	0.481779	1.33506	Sample	2.11688	0.620985	1.36893	1.05776	77.2689	3.55271	0.457883	2.0053	2.54688	1.09023	1.81855	1.03001	56.6389	IRAV_069_D10	IRAV	69	D	10	Mus musculus	NCI_CGAP_Mam6	pCMV-SPORT6	BC023746	Mm.205625	74772	NotI	SalI
Blank	15	MGCv1_15	B	01	5620	2810	4215	4.54657	1.93782	3.24219	Sample	2.11676	1.21514	1.66595	0.637546	38.2692	3.55244	1.91321	2.73283	5.70558	3.26744	4.48651	1.72403	38.4269	IRAT_082_A01	IRAT	82	A	1				NA	Blank	Blank
HIBADH,AI265272,6430402H10RIK	17	MGCv1_17	C	14	5680	5160	5420	4.60652	4.45378	4.53015	Sample	2.11546	2.5995	2.35748	0.342268	14.5184	3.54961	5.30411	4.42686	4.22305	3.76642	3.99474	0.322883	8.0827	IRAV_003_B07	IRAV	3	B	7	Mus musculus	NCI_CGAP_Mam5	pCMV-SPORT6	BC003914	Mm.286458	58875	NotI	SalI
GSTB4,GSTM4,GSTB-4,GSTM7-7,MGC40906,1110004G14RIK	35	MGCv1_35	B	12	6280	1760	4020	5.20607	0.813671	3.00987	Sample	2.1127	0.816705	1.4647	0.916406	62.566	3.54362	0.937287	2.24045	3.37634	1.51724	2.44679	1.31458	53.7268	IRAV_081_A06	IRAV	81	A	6	Mus musculus	NCI_CGAP_Mam2	pCMV-SPORT6	BC030444	Mm.31203	14865	NotI	SalI
BAP31,BCAP31	17	MGCv1_17	M	04	5650	6500	6075	4.57654	5.88841	5.23248	Sample	2.10428	3.27456	2.68942	0.82751	30.7691	3.52532	6.95763	5.24148	4.20074	4.74453	4.47263	0.384512	8.59699	IRAV_003_G02	IRAV	3	G	2	Mus musculus	NCI_CGAP_Mam5	pCMV-SPORT6	BC002106	Mm.17	27061	NotI	SalI
Blank	44	MGCv1_44	O	20	3640	4610	4125	2.56806	3.86494	3.2165	Sample	2.10405	2.58989	2.34697	0.343542	14.6377	3.52481	5.28058	4.40269	4.11299	5.7625	4.93775	1.16638	23.6216	IRAT_96_H10	IRAT	96	H	10				NA	Blank	Blank
HSF1,AA960185	48	MGCv1_48	F	23	4860	5230	5045	3.78714	4.52872	4.15793	Sample	2.1039	2.63476	2.36933	0.375378	15.8432	3.52448	5.39049	4.45749	4.58491	4.56769	4.5763	0.0121764	0.266076	IRAV_147_C12	IRAV	147	C	12	Mus musculus	NCI_CGAP_Li9	pCMV-SPORT6	BC094064	Mm.347444	4158683
C10ORF91,BA432J24.4,RP11-432J24.4	06	MGCv1_06	F	23	4760	5160	4960	3.68722	4.45378	4.0705	Sample	2.10387	1.93078	2.01732	0.122394	6.06714	3.52442	3.66613	3.59527	5.66667	7.70149	6.68408	1.43884	21.5264	IRAT_037_C12	IRAT	37	C	12	Homo sapiens	NIH_MGC_70	pCMV-SPORT6	BC030794	Hs.375059	170393	NotI	SalI
FLJ30162,KIAA1586	12	MGCv1_12	J	21	4400	2930	3665	3.32749	2.0663	2.69689	Sample	2.10275	1.3969	1.74982	0.499109	28.5234	3.52199	2.35844	2.94021	3.41085	2.60444	3.00765	0.570217	18.9589	IRAT_070_E11	IRAT	70	E	11	Homo sapiens	NIH_MGC_71	pCMV-SPORT6	BC041125	Hs.180663	57691	NotI	SalI
Blank	11	MGCv1_11	A	16	5280	3140	4210	4.20682	2.29113	3.24898	Sample	2.09524	1.04754	1.57139	0.740835	47.1452	3.50566	1.5027	2.50418	4.55172	2.80357	3.67765	1.23613	33.612	IRAT_056_A08	IRAT	56	A	8				NA	Blank	Blank
CD26,DPP4,ADABP,ADCP2,DPPIV,TP103	16	MGCv1_16	N	17	5440	2460	3950	4.3667	1.56311	2.9649	Sample	2.09432	0.710983	1.40265	0.978168	69.7371	3.50367	0.678326	2.091	5.88108	2.5102	4.19564	2.38357	56.8106	IRAT_086_G09	IRAT	86	G	9	Homo sapiens	NIH_MGC_71	pCMV-SPORT6	BC065265	Hs.368912	1803	NotI	SalI
Blank	13	MGCv1_13	G	05	4450	2570	3510	3.37745	1.68087	2.52916	Sample	2.09412	0.907326	1.50072	0.839189	55.919	3.50323	1.15926	2.33124	4.58763	3.33766	3.96265	0.88386	22.3048	IRAT_072_D03	IRAT	72	D	3				NA	Blank	Blank
CTRP6,C1QTNF6,AI415568,AW743441,2810036M19RIK	40	MGCv1_40	P	02	3460	1650	2555	2.3882	0.695903	1.54205	Sample	2.0938	0.859375	1.47659	0.872868	59.1139	3.50253	1.0418	2.27217	3.23364	1.94118	2.58741	0.913913	35.3215	IRAV_141_H01	IRAV	141	H	1	Mus musculus	NCI_CGAP_Co24	pCMV-SPORT6	BC071187	Mm.34776	72709	NotI	SalI
HOXD10,HOX-4.5,HOX-5.3,AI385591,AI874987	23	MGCv1_23	D	02	4960	6310	5635	3.88707	5.68499	4.78603	Sample	2.09062	1.83031	1.96047	0.184067	9.38893	3.49563	3.42005	3.45784	4.61395	5.53509	5.07452	0.65134	12.8355	IRAV_029_B01	IRAV	29	B	1	Mus musculus	NCI_CGAP_Kid14	pCMV-SPORT6	BC013463	Mm.24420	15430	NotI	SalI
CRD,CRX,CORD2	02	MGCv1_02	L	16	3810	3040	3425	2.73793	2.18407	2.461	Sample	2.09053	1.19333	1.64193	0.634422	38.6388	3.49544	1.8598	2.67762	4.48235	6.08	5.28118	1.12971	21.3912	IRAT_008_F08	IRAT	8	F	8	Homo sapiens	NIH_MGC_67	pCMV-SPORT6	BC016664	Hs.249186	1406	NotI	SalI
FGFR4,FGFR-4	30	MGCv1_30	L	21	3680	2950	3315	2.60803	2.08771	2.34787	Sample	2.08499	2.11091	2.09795	0.0183328	0.873844	3.48338	4.10736	3.79537	4.13483	3.93333	4.03408	0.142481	3.53192	IRAV_060_F11	IRAV	60	F	11	Mus musculus	NCI_CGAP_Li9	pCMV-SPORT6	BC033313	Mm.276715	14186	NotI	SalI
BOZF1,ZBTB8,AV220464,BC023839,MGC38362	32	MGCv1_32	N	19	3210	1600	2405	2.13839	0.642372	1.39038	Sample	2.08442	0.685225	1.38482	0.989377	71.4445	3.48214	0.615234	2.04869	2.50781	1.20301	1.85541	0.922636	49.7268	IRAV_068_G10	IRAV	68	G	10	Mus musculus	NCI_CGAP_Mam6	pCMV-SPORT6	BC023839	Mm.146693	215627	NotI	SalI
TEX13A	12	MGCv1_12	E	04	4360	6410	5385	3.28752	5.79206	4.53979	Sample	2.08363	3.05602	2.56983	0.687581	26.756	3.48044	6.42233	4.95139	3.37984	5.69778	4.53881	1.63903	36.1113	IRAT_069_C02	IRAT	69	C	2	Homo sapiens	NIH_MGC_119	pCMV-SPORT6	BC042547	Hs.549180		NotI	EcoRV (destroyed)
SCML4,FLJ36252,DJ47M23.1	07	MGCv1_07	M	04	7150	3850	5500	6.07541	3.05127	4.56334	Sample	2.08303	1.37255	1.72779	0.502386	29.0768	3.47913	2.29879	2.88896	5.88477	4.42529	5.15503	1.03201	20.0195	IRAT_040_G02	IRAT	40	G	2	Homo sapiens	NIH_MGC_92	pCMV-SPORT6	BC033286	Hs.486109	256380	NotI	SalI
SPPL2A,2010106G01RIK,C130089K23RIK	34	MGCv1_34	A	07	5030	1440	3235	3.95701	0.471073	2.21404	Sample	2.08066	0.595657	1.33816	1.05006	78.4703	3.47398	0.395843	1.93491	2.66138	1.43284	2.04711	0.868709	42.436	IRAV_074_A04	IRAV	74	A	4	Mus musculus	NCI_CGAP_Mam2	pCMV-SPORT6	BC026578	Mm.269928	66552	NotI	SalI
Blank	13	MGCv1_13	O	03	4420	4210	4315	3.34747	3.43669	3.39208	Sample	2.08	1.48632	1.78316	0.419796	23.5422	3.47254	2.57746	3.025	4.5567	5.46753	5.01212	0.644055	12.85	IRAT_072_H02	IRAT	72	H	2				NA	Blank	Blank
DAIP2,MDAIP2,NOSTRIN,LOC329416	41	MGCv1_41	A	15	3380	5370	4375	2.30826	4.67861	3.49343	Sample	2.08	1.37428	1.72714	0.499019	28.8928	3.47254	2.30303	2.88779	3.10092	3.17751	3.13922	0.0541625	1.72535	IRAV_142_A08	IRAV	142	A	8	Mus musculus	NIA MOUSE E6.5 Whole Embryo cDNA	pCMV-Sport6	BC069942	Mm.90047	329416	NotI	SalI
ALDH6A1,AI314632,MGC37325,1110038I05RIK	34	MGCv1_34	L	01	5020	2480	3750	3.94702	1.58452	2.76577	Sample	2.07653	1.02585	1.55119	0.742937	47.8947	3.46499	1.44958	2.45729	2.65608	2.46766	2.56187	0.133235	5.20069	IRAV_076_F01	IRAV	76	F	1	Mus musculus	NCI_CGAP_Kid14	pCMV-SPORT6	BC031148	Mm.247510
NRD1,NRD-C,AI875733,MGC25477,2600011I06RIK	34	MGCv1_34	E	18	5020	1540	3280	3.94702	0.578135	2.26258	Sample	2.07653	0.637022	1.35677	1.01788	75.0223	3.46499	0.497164	1.98108	2.65608	1.53234	2.09421	0.794609	37.9431	IRAV_075_C09	IRAV	75	C	9	Mus musculus	NCI_CGAP_Kid14	pCMV-SPORT6	BC036128	Mm.274950
DNIIR,RIIDN,TGFBR2,AU042018,TBETARII,TBETAR-II,1110020H15RIK	25	MGCv1_25	J	08	4920	2100	3510	3.8471	1.17768	2.51239	Sample	2.07595	0.689655	1.3828	0.980258	70.8892	3.46374	0.626086	2.04491	4.87129	2.00957	3.44043	2.02354	58.8165	IRAV_037_E04	IRAV	37	E	4	Mus musculus	NCI_CGAP_SG2	pCMV-SPORT6	BC016262	Mm.172346	21813	NotI	SalI
Blank	01	MGCv1_01	K	02	5500	1630	3565	4.42666	0.674491	2.55057	Sample	2.07352	0.711014	1.39226	0.963434	69.199	3.45845	0.678404	2.06843	10	4.075	7.0375	4.18961	59.5326	IRAT_002_F01	IRAT	2	F	1				NA	Blank	Blank
Blank	14	MGCv1_14	G	23	4230	5450	4840	3.15762	4.76426	3.96094	Sample	2.07099	1.86325	1.96712	0.146897	7.46761	3.45296	3.50072	3.47684	4.40625	6.19318	5.29972	1.26355	23.8419	IRAT_076_D12	IRAT	76	D	12				NA	Blank	Blank
CAP1	20	MGCv1_20	A	02	5150	5640	5395	4.07692	4.96768	4.5223	Sample	2.07035	2.08696	2.07865	0.0117413	0.564853	3.45157	4.04868	3.75013	3.69176	3.95789	3.82483	0.188188	4.92018	IRAV_015_A01	IRAV	15	A	1	Mus musculus	NCI_CGAP_Mam1	pCMV-SPORT6	BC005446	Mm.8687	12331	NotI	SalI
FLD,LPIN1,KIAA0188,MKIAA0188,4631420P06	37	MGCv1_37	A	19	4070	1870	2970	2.99774	0.93144	1.96459	Sample	2.06861	1.09517	1.58189	0.688331	43.5131	3.4478	1.61936	2.53358	4.04975	1.77251	2.91113	1.61025	55.3136	IRAV_088_A10	IRAV	88	A	10	Mus musculus	NCI_CGAP_Li9	pCMV-SPORT6	BC042462	Mm.153625	14245	NotI	SalI
PSKH1	15	MGCv1_15	J	01	5490	4240	4865	4.41667	3.46881	3.94274	Sample	2.0678	1.83351	1.95066	0.165663	8.49269	3.44602	3.42789	3.43695	5.5736	4.93023	5.25192	0.454932	8.66221	IRAT_082_E01	IRAT	82	E	1	Homo sapiens	NIH_MGC_116	pCMV-SPORT6	BC062616	Hs.513683	5681	NotI	EcoRV (destroyed)
C85661,2210009G21RIK,2410004I22RIK	41	MGCv1_41	A	23	3360	2520	2940	2.28827	1.62734	1.95781	Sample	2.06769	0.644914	1.3563	1.00606	74.1764	3.44579	0.516495	1.98114	3.08257	1.49112	2.28685	1.12532	49.2084	IRAV_142_A12	IRAV	142	A	12	Mus musculus	NIA MOUSE E6.5 Whole Embryo cDNA	pCMV-Sport6	BC071202	Mm.330612	74243	NotI	SalI
Blank	10	MGCv1_10	P	18	4290	3680	3985	3.21757	2.86926	3.04342	Sample	2.06498	1.53493	1.79996	0.374802	20.8228	3.4399	2.69653	3.06822	5.68212	6.45614	6.06913	0.547316	9.01802	IRAT_054_H09	IRAT	54	H	9				NA	Blank	Blank
FIGNL1	12	MGCv1_12	M	03	4320	2500	3410	3.24755	1.60593	2.42674	Sample	2.06452	1.1919	1.62821	0.617036	37.8967	3.43889	1.85629	2.64759	3.34884	2.22222	2.78553	0.796637	28.5991	IRAT_068_G02	IRAT	68	G	2	Homo sapiens	NIH_MGC_120	pCMV-SPORT6	BC027856	Hs.137516	63979	NotI	EcoRV (destroyed)
FAM3A,MGC30343,1810037C20RIK	40	MGCv1_40	B	12	3410	1840	2625	2.33823	0.899321	1.61878	Sample	2.06354	0.958333	1.51094	0.781499	51.7228	3.43677	1.2842	2.36048	3.18692	2.16471	2.67581	0.722812	27.0128	IRAV_141_A06	IRAV	141	A	6	Mus musculus	NIH_MGC_94	pCMV-SPORT6	BC069871	Mm.166485	66294	NotI	SalI
Blank	13	MGCv1_13	G	24	4380	3430	3905	3.3075	2.60161	2.95456	Sample	2.06118	1.21094	1.63606	0.601205	36.7471	3.43163	1.90295	2.66729	4.51546	4.45455	4.485	0.0430759	0.960442	IRAT_073_D12	IRAT	73	D	12				NA	Blank	Blank
MIST1,BHLHB8,1810009C13RIK	48	MGCv1_48	L	23	4760	3960	4360	3.68722	3.16904	3.42813	Sample	2.06061	1.99496	2.02778	0.0464172	2.28906	3.43039	3.82335	3.62687	4.49057	3.45852	3.97454	0.72977	18.3611	IRAV_147_F12	IRAV	147	F	12	Mus musculus	NCI_CGAP_SG2	pCMV-SPORT6	BC094061	Mm.386767	4165423
NIZP1,ZFP496,BC040205,MGC36538,D130067D09	34	MGCv1_34	L	22	4980	2520	3750	3.90705	1.62734	2.7672	Sample	2.05998	1.0424	1.55119	0.719538	46.3862	3.42903	1.49011	2.45957	2.63492	2.50746	2.57119	0.0901264	3.50524	IRAV_077_F11	IRAV	77	F	11	Mus musculus	NCI_CGAP_Mam6	pCMV-SPORT6	BC040205	Mm.239793	268417	NotI	SalI
MDC,CCL22,ABCD-1,SCYA22,STCP-1,DC/B-CK,MGC34554,A-152E5.1	08	MGCv1_08	M	17	5360	400	2880	4.28676	-0.642372	1.8222	Sample	2.05956	0.157947	1.10875	1.34464	121.275	3.42811	-0.676297	1.37591	5.89011	0.496894	3.1935	3.81358	119.417	IRAT_043_G09	IRAT	43	G	9	Homo sapiens	NIH_MGC_120	pCMV-SPORT6	BC027952	Hs.534347	6367	NotI	EcoRV (destroyed)
Blank	44	MGCv1_44	G	05	3560	3800	3680	2.48812	2.99774	2.74293	Sample	2.0578	2.13483	2.09632	0.054467	2.59822	3.4243	4.16595	3.79512	4.0226	4.75	4.3863	0.51435	11.7263	IRAT_95_D03	IRAT	95	D	3				NA	Blank	Blank
ACTN1,3110023F10RIK	45	MGCv1_45	K	15	3920	2260	3090	2.84785	1.34898	2.09842	Sample	2.05236	0.812219	1.43229	0.876909	61.2244	3.41246	0.926298	2.16938	6.272	3.20567	4.73884	2.16822	45.7543	IRAV_103_F08	IRAV	103	F	8	Mus musculus	NIH_MGC_129	pCMV-SPORT6.1.ccdb	BC054830	Mm.253564	109711	NotI	EcoRV
Blank	16	MGCv1_16	A	06	5330	5490	5410	4.25679	4.80708	4.53194	Sample	2.05197	1.58671	1.81934	0.328994	18.0832	3.41163	2.82335	3.11749	5.76216	5.60204	5.6821	0.113223	1.99262	IRAT_085_A03	IRAT	85	A	3				NA	Blank	Blank
BC023179,MGC37070,MGC118009	34	MGCv1_34	B	18	4960	4640	4800	3.88707	3.89706	3.89206	Sample	2.05171	1.91934	1.98552	0.0935984	4.71405	3.41105	3.63811	3.52458	2.62434	4.61692	3.62063	1.40896	38.9149	IRAV_077_A09	IRAV	77	A	9	Mus musculus	NCI_CGAP_Mam6	pCMV-SPORT6	BC023179	Mm.358885,Mm.360403	232855	NotI	SalI
BC026682,MGC37700,2010309H15RIK	34	MGCv1_34	A	19	4960	2450	3705	3.88707	1.5524	2.71973	Sample	2.05171	1.01344	1.53257	0.734163	47.9039	3.41105	1.41918	2.41512	2.62434	2.43781	2.53107	0.131895	5.21103	IRAV_074_A10	IRAV	74	A	10	Mus musculus	NCI_CGAP_Kid14	pCMV-SPORT6	BC026682	Mm.222956	230579	NotI	SalI
DNM3,AW061159,MKIAA0820,C530045C17,9630020E24RIK,B230343F03RIK	34	MGCv1_34	A	06	4960	1390	3175	3.88707	0.417542	2.1523	Sample	2.05171	0.574974	1.31334	1.04421	79.5078	3.41105	0.345183	1.87812	2.62434	1.38308	2.00371	0.877699	43.8037	IRAV_075_A03	IRAV	75	A	3	Mus musculus	NCI_CGAP_Lu29	pCMV-SPORT6	BC024584	Mm.29567
BAF60A,D15KZ1,SMARCD1,AA407987	30	MGCv1_30	J	15	3620	1400	2510	2.54808	0.428248	1.48816	Sample	2.05099	1.00179	1.52639	0.741898	48.6048	3.40949	1.39064	2.40007	4.06742	1.86667	2.96704	1.55616	52.4484	IRAV_060_E08	IRAV	60	E	8	Mus musculus	NIH_MGC_94	pCMV-SPORT6	BC026783	Mm.273756	83797	NotI	SalI
PJA2,AI447901,AL022700,MGC27629,MKIAA0438,NEURODAP1	25	MGCv1_25	H	03	4860	1650	3255	3.78714	0.695903	2.24152	Sample	2.05063	0.541872	1.29625	1.06686	82.303	3.40871	0.264101	1.83641	4.81188	1.57895	3.19541	2.28603	71.5409	IRAV_036_D02	IRAV	36	D	2	Mus musculus	NIH_MGC_94	pCMV-SPORT6	BC017130	Mm.41711	224938	NotI	SalI
NPT2,NPT2A,SLC17A2,SLC34A1	23	MGCv1_23	F	04	4850	4190	4520	3.77715	3.41528	3.59621	Sample	2.04426	1.21537	1.62982	0.586109	35.9617	3.39486	1.9138	2.65433	4.51163	3.67544	4.09353	0.591275	14.4441	IRAV_029_C02	IRAV	29	C	2	Mus musculus	NCI_CGAP_Kid14	pCMV-SPORT6	BC020529	Mm.276355	20505	NotI	SalI
ZNF415,FLJ11191	46	MGCv1_46	C	23	4410	2980	3695	3.33748	2.11983	2.72865	Sample	2.04403	1.8088	1.92642	0.166334	8.63435	3.39437	3.36736	3.38086	2.74766	2.32812	2.53789	0.296659	11.6892	IRAT_106_B12	IRAT	106	B	12	Homo sapiens	NIH_MGC_180	pCMV-SPORT6.1	BC063880	Hs.147765	55786
RIT1,CTIP2,BCL11B,B630002E05RIK	25	MGCv1_25	A	16	4840	4440	4640	3.76716	3.68293	3.72504	Sample	2.04219	1.45813	1.75016	0.412997	23.5977	3.39037	2.50841	2.94939	4.79208	4.2488	4.52044	0.384154	8.49815	IRAV_035_A08	IRAV	35	A	8	Mus musculus	NCI_CGAP_Mam1	pCMV-SPORT6	BC019503	Mm.254329	58208	NotI	SalI
EWG,NRF1,ALPHA-PAL	05	MGCv1_05	L	02	4700	2360	3530	3.62726	1.45604	2.54165	Sample	2.04126	1.16687	1.60407	0.618285	38.5448	3.38834	1.795	2.59167	6.91176	4.76768	5.83972	1.5161	25.9618	IRAT_020_F01	IRAT	20	F	1	Homo sapiens	NIH_MGC_88	pCMV-SPORT6	BC016925	Hs.298069	4899	NotI	SalI
	20	MGCv1_20	M	05	5070	3630	4350	3.99698	2.81573	3.40636	Sample	2.03819	1.3432	1.6907	0.491432	29.0669	3.38167	2.2269	2.80429	3.63441	2.54737	3.09089	0.768653	24.8684	IRAV_014_G03	IRAV	14	G	3	Mus musculus	NCI_CGAP_Mam1	pCMV-SPORT6	NA			NotI	SalI
USP48	42	MGCv1_42	D	02	4850	2510	3680	3.77715	1.61664	2.69689	Sample	2.03782	1.25343	1.64562	0.554642	33.704	3.38086	2.00702	2.69394	3.13916	2.06584	2.6025	0.758948	29.1623	IRAV_057_H11	IRAV	57	H	11	Mus musculus	NCI_CGAP_Mam2	pCMV-SPORT6	BC019125	Mm.347995	170707	NotI	SalI
PKD2,PRKD2,AI325941	49	MGCv1_49	A	22	3360	3920	3640	2.28827	3.12621	2.70724	Sample	2.03636	1.85562	1.94599	0.127804	6.56756	3.3777	3.48204	3.42987	3	2.45	2.725	0.388909	14.2719	IRAV_150_A11	IRAV	150	A	11	Mus musculus	NCI_CGAP_Mam6	pCMV-SPORT6	BC095949	Mm.1881	4950957
RSLCAN3,A530054K11RIK	49	MGCv1_49	L	23	3360	3410	3385	2.28827	2.58019	2.43423	Sample	2.03636	1.6142	1.82528	0.298514	16.3544	3.3777	2.8907	3.1342	3	2.13125	2.56562	0.614299	23.9434	IRAV_151_F12	IRAV	151	F	12	Mus musculus	NIH_MGC_94	pCMV-SPORT6	BC098180	Mm.342918	5401052
GALNT7,GALNT13,GALNT15,GALNTL2	02	MGCv1_02	J	15	3710	730	2220	2.63801	-0.289067	1.17447	Sample	2.03567	0.286555	1.16111	1.23681	106.519	3.37618	-0.361279	1.50745	4.36471	1.46	2.91235	2.05394	70.525	IRAT_007_E08	IRAT	7	E	8	Homo sapiens	NCI_CGAP_Brn64	pCMV-SPORT6	BC014789	Hs.411308	117248	NotI	SalI
ELF2,EU32,NERF,NERF-2,NERF-1A,NERF-1B,AW111824,BB183398,MGC102660,2610036A20RIK,A230104O07RIK	48	MGCv1_48	N	01	4700	2600	3650	3.62726	1.71299	2.67013	Sample	2.03463	1.30982	1.67223	0.512517	30.6487	3.37394	2.14515	2.75954	4.43396	2.27074	3.35235	1.52963	45.6285	IRAV_147_G01	IRAV	147	G	1	Mus musculus	NCI_CGAP_Lu30	pCMV-SPORT6	BC092057	Mm.131038	4016339
4921506I22RIK	25	MGCv1_25	A	14	4820	3140	3980	3.74717	2.29113	3.01915	Sample	2.03376	1.0312	1.53248	0.708915	46.2594	3.37203	1.46267	2.41735	4.77228	3.00478	3.88853	1.24981	32.1408	IRAV_035_A07	IRAV	35	A	7	Mus musculus	NCI_CGAP_Mam1	pCMV-SPORT6	BC019488	Mm.329666		NotI	SalI
MISS,AU043776,MAPK1IP1,2310009E07RIK	40	MGCv1_40	F	04	3360	2510	2935	2.28827	1.61664	1.95245	Sample	2.03328	1.30729	1.67029	0.513353	30.7344	3.371	2.13894	2.75497	3.14019	2.95294	3.04656	0.132403	4.34597	IRAV_141_C02	IRAV	141	C	2	Mus musculus	NIH_MGC_94	pCMV-SPORT6	BC069850	Mm.31598	69546	NotI	SalI
Blank	13	MGCv1_13	I	22	4320	4900	4610	3.24755	4.17542	3.71148	Sample	2.03294	1.72992	1.88143	0.214268	11.3886	3.37026	3.17415	3.2722	4.45361	6.36364	5.40862	1.35059	24.9711	IRAT_073_E11	IRAT	73	E	11				NA	Blank	Blank
GGTLA4,MGC50550,DJ831C21.2	13	MGCv1_13	E	01	4320	3320	3820	3.24755	2.48384	2.86569	Sample	2.03294	1.17211	1.60253	0.6087	37.9838	3.37026	1.80783	2.58904	4.45361	4.31169	4.38265	0.100353	2.28977	IRAT_072_C01	IRAT	72	C	1	Homo sapiens	NIH_MGC_119	pCMV-SPORT6	BC040904	Hs.355394	92086	NotI	EcoRV (destroyed)
C13ORF8,FLJ90413,KIAA1802	16	MGCv1_16	D	15	5280	3530	4405	4.20682	2.70867	3.45775	Sample	2.03272	1.02023	1.52648	0.71594	46.9015	3.36979	1.43581	2.4028	5.70811	3.60204	4.65507	1.48921	31.9912	IRAT_086_B08	IRAT	86	B	8	Homo sapiens	NIH_MGC_72	pCMV-SPORT6	BC065237	Hs.7542	283489	NotI	SalI
1500010G04RIK,G430041M01RIK	39	MGCv1_39	C	20	4720	2190	3455	3.64725	1.27404	2.46064	Sample	2.03229	1.23904	1.63567	0.560916	34.2928	3.36885	1.97176	2.67031	3.13621	2.51724	2.82673	0.437679	15.4836	IRAV_097_B10	IRAV	97	B	10	Mus musculus	NCI_CGAP_Lu30	pCMV-SPORT6	BC057448	Mm.196598	68965101214	NotI	SalI
TRUP,RPL7A,SURF3	11	MGCv1_11	G	01	5120	9550	7335	4.04694	9.1538	6.60037	Sample	2.03175	3.18599	2.60887	0.816173	31.2846	3.36766	6.74068	5.05417	4.41379	8.52679	6.47029	2.90832	44.9489	IRAT_055_D01	IRAT	55	D	1	Homo sapiens	NIH_MGC_72	pCMV-SPORT6	NA	Hs.499839	6130	NotI	SalI
FN3K	12	MGCv1_12	O	07	4250	5940	5095	3.1776	5.28886	4.23323	Sample	2.03106	2.83194	2.4315	0.566307	23.2904	3.36618	5.87347	4.61983	3.29457	5.28	4.28729	1.40391	32.7458	IRAT_068_H04	IRAT	68	H	4	Homo sapiens	NIH_MGC_114	pCMV-SPORT6	BC042680	Hs.151135	64122	NotI	EcoRV (destroyed)
4933426I21RIK	34	MGCv1_34	A	23	4900	1880	3390	3.82711	0.942146	2.38463	Sample	2.02689	0.777663	1.40228	0.883335	62.993	3.3571	0.841655	2.09938	2.59259	1.87065	2.23162	0.510493	22.8754	IRAV_074_A12	IRAV	74	A	12	Mus musculus	NCI_CGAP_Mam2	pCMV-SPORT6	BC024577	Mm.360357		NotI	SalI
VIAL,COX6A1	17	MGCv1_17	B	09	5440	5970	5705	4.3667	5.32098	4.84384	Sample	2.02607	3.00756	2.51681	0.694015	27.5752	3.35533	6.30363	4.82948	4.04461	4.35766	4.20114	0.221363	5.26912	IRAV_004_A05	IRAV	4	A	5	Mus musculus	NCI_CGAP_Mam5	pCMV-SPORT6	BC003807	Mm.43415	12861	NotI	SalI
54KDA,SRP54	25	MGCv1_25	P	08	4800	2820	3810	3.72719	1.94853	2.83786	Sample	2.02532	0.926108	1.47571	0.777257	52.67	3.35369	1.20526	2.27948	4.75248	2.69856	3.72552	1.45233	38.9834	IRAV_037_H04	IRAV	37	H	4	Mus musculus	NCI_CGAP_Mam6	pCMV-SPORT6	BC019683	Mm.12848	24067	NotI	SalI
RBM22,MGC91134,8430430L24RIK	41	MGCv1_41	K	15	3290	6340	4815	2.21833	5.71711	3.96772	Sample	2.02462	1.62252	1.82357	0.284324	15.5916	3.35217	2.91108	3.13162	3.01835	3.75148	3.38491	0.518402	15.3151	IRAV_142_F08	IRAV	142	F	8	Mus musculus	NCI_CGAP_Mam6	pCMV-SPORT6	BC080205	Mm.275106	66810	NotI	SalI
Blank	12	MGCv1_12	H	17	4230	1990	3110	3.15762	1.05991	2.10877	Sample	2.02151	0.948749	1.48513	0.758554	51.0767	3.34541	1.26072	2.30306	3.27907	1.76889	2.52398	1.06786	42.3086	IRAT_070_D09	IRAT	70	D	9				NA	Blank	Blank
RED1,ADAR2,ADAR2D,ADAR2G,ADARB1,DRABA2,DRADA2,ADAR2A-L1,ADAR2A-L2,ADAR2A-L3	42	MGCv1_42	K	15	4810	2470	3640	3.73718	1.57381	2.6555	Sample	2.02101	1.23346	1.62723	0.556882	34.2226	3.34433	1.95809	2.65121	3.11327	2.03292	2.5731	0.763921	29.6888	IRAT_085_H12	IRAT	85	H	12	Homo sapiens	NIH_MGC_92	pCMV-SPORT6	BC065545	Hs.474018	104	NotI	SalI
LYS,LZM,LZP,LYZS,LZM-S1,AI326280	38	MGCv1_38	B	06	4870	1210	3040	3.79713	0.22483	2.01098	Sample	2.02075	0.605	1.31287	1.00108	76.2514	3.34376	0.418729	1.88124	3.80469	1.65753	2.73111	1.51827	55.5915	IRAV_095_A03	IRAV	95	A	3	Mus musculus	NCI_CGAP_Mam2	pCMV-SPORT6	BC054463	Mm.45436	17105	NotI	SalI
FLJ23436	02	MGCv1_02	D	16	3680	1530	2605	2.60803	0.567429	1.58773	Sample	2.0192	0.600589	1.3099	1.00311	76.5795	3.3404	0.407924	1.87416	4.32941	3.06	3.69471	0.89761	24.2945	IRAT_008_B08	IRAT	8	B	8	Homo sapiens	NIH_MGC_66	pCMV-SPORT6	BC013760	Hs.85658	79724	NotI	SalI
LY6E,RIGE,SCA2,LAMR1,RIG-E,SCA-2,TSA-1	41	MGCv1_41	H	23	3280	2340	2810	2.20833	1.43463	1.82148	Sample	2.01846	0.598848	1.30865	1.00382	76.7061	3.33879	0.403661	1.87123	3.00917	1.38462	2.19689	1.14874	52.2891	IRAT_012_H12	IRAT	12	H	12	Homo sapiens	NIH_MGC_10	pCMV-SPORT6	BC013827	Hs.374553,Hs.521903	39214061	NotI	SalI
Blank	44	MGCv1_44	O	10	3490	5410	4450	2.41817	4.72144	3.5698	Sample	2.01734	3.03933	2.52833	0.722652	28.5822	3.33635	6.38144	4.8589	3.9435	6.7625	5.353	1.99333	37.2377	IRAT_96_H05	IRAT	96	H	5				NA	Blank	Blank
Blank	38	MGCv1_38	E	24	4860	2210	3535	3.78714	1.29545	2.5413	Sample	2.0166	1.105	1.5608	0.644597	41.2992	3.33474	1.64345	2.48909	3.79688	3.0274	3.41214	0.544103	15.9461	IRAV_093_C12	IRAV	93	C	12				NA	Blank	Blank
FLJ13291,SLC7A6OS	05	MGCv1_05	F	02	4640	1200	2920	3.56731	0.214124	1.89072	Sample	2.0152	0.593325	1.30426	1.00542	77.0871	3.3317	0.390132	1.86092	6.82353	2.42424	4.62389	3.11077	67.276	IRAT_020_C01	IRAT	20	C	1	Homo sapiens	NIH_MGC_84	pCMV-SPORT6	BC013778	Hs.334848	84138	NotI	SalI
Control	20	MGCv1_20	N	24	5010	3730	4370	3.93703	2.92279	3.42991	empty vector	2.01407	1.3802	1.69714	0.448212	26.4099	3.32925	2.31754	2.82339	3.5914	2.61754	3.10447	0.688619	22.1815	IRAV_017_G12	IRAV	17	G	12	Control	Control	Control	NA	Control	Control
EM9,XPD,ERCC2,MGC102762,MGC126218,MGC126219	46	MGCv1_46	L	23	4340	1600	2970	3.26753	0.642372	1.95495	Sample	2.01159	0.971168	1.49138	0.735687	49.3294	3.32385	1.31563	2.31974	2.70405	1.25	1.97702	1.02817	52.0058	IRAT_108_F12	IRAT	108	F	12	Homo sapiens	NIH_MGC_92	pCMV-SPORT6	BC108255	Hs.487294	2068
Blank	13	MGCv1_13	F	24	4270	2140	3205	3.19759	1.22051	2.20905	Sample	2.00941	0.755516	1.38246	0.886638	64.1346	3.31912	0.787409	2.05326	4.40206	2.77922	3.59064	1.14752	31.9587	IRAT_075_C12	IRAT	75	C	12				NA	Blank	Blank
PDIK1L,BC027088,MGC36635	32	MGCv1_32	G	22	3090	1800	2445	2.01848	0.856496	1.43749	Sample	2.00649	0.770878	1.38869	0.873712	62.9165	3.31278	0.825036	2.06891	2.41406	1.35338	1.88372	0.750013	39.8155	IRAV_067_D11	IRAV	67	D	11	Mus musculus	NIH_MGC_94	pCMV-SPORT6	BC027088	Mm.22778	230809	NotI	SalI
1700003D06RIK,3100004P22RIK	39	MGCv1_39	J	19	4660	5920	5290	3.58729	5.26745	4.42737	Sample	2.00646	3.34936	2.67791	0.949577	35.4596	3.3127	7.14086	5.22678	3.09635	6.8046	4.95047	2.62213	52.9673	IRAV_098_E10	IRAV	98	E	10	Mus musculus	NCI_CGAP_Mam3	pCMV-SPORT6	BC057928	Mm.306805	68035	NotI	SalI
IRIP,ITIP,YRDC,AV303379,BC023823,MGC38336	32	MGCv1_32	L	23	3080	3120	3100	2.00848	2.26971	2.1391	Sample	2	1.33619	1.66809	0.469386	28.139	3.29866	2.20973	2.75419	2.40625	2.34586	2.37606	0.0426989	1.79705	IRAV_068_F12	IRAV	68	F	12	Mus musculus	NCI_CGAP_Mam6	pCMV-SPORT6	BC023823	Mm.258568	230734	NotI	SalI
MPF,MSLN	32	MGCv1_32	D	24	3080	2430	2755	2.00848	1.53099	1.76974	Sample	2	1.04069	1.52034	0.678338	44.6174	3.29866	1.48591	2.39229	2.40625	1.82707	2.11666	0.409544	19.3486	IRAV_069_B12	IRAV	69	B	12	Mus musculus	NCI_CGAP_Mam6	pCMV-SPORT6	BC023753	Mm.17510	56047	NotI	SalI
D3,DIO3,5DIII,TXDI3,DIOIII	05	MGCv1_05	L	24	4600	2240	3420	3.52734	1.32757	2.42745	Sample	1.99783	1.10754	1.55268	0.629529	40.5446	3.29394	1.64967	2.47181	6.76471	4.52525	5.64498	1.58353	28.0521	IRAT_020_F12	IRAT	20	F	12	Homo sapiens	NIH_MGC_88	pCMV-SPORT6	BC017717	Hs.49322	1735	NotI	SalI
Blank	12	MGCv1_12	A	13	4180	2650	3415	3.10765	1.76652	2.43709	Sample	1.99761	1.26341	1.63051	0.519159	31.8403	3.29347	2.03146	2.66246	3.24031	2.35556	2.79793	0.625616	22.3599	IRAT_068_A07	IRAT	68	A	7				NA	Blank	Blank
TFAP2E	12	MGCv1_12	N	02	4170	2240	3205	3.09766	1.32757	2.21262	Sample	1.99283	1.06794	1.53038	0.653998	42.7343	3.28308	1.55266	2.41787	3.23256	1.99111	2.61183	0.877836	33.6099	IRAT_071_G01	IRAT	71	G	1	Homo sapiens	NIH_MGC_71	pCMV-SPORT6	BC041175	Hs.23531		NotI	SalI
BC021395,KIAA4077,MGC29396,MGC36325,MKIAA4077	34	MGCv1_34	L	02	4810	1610	3210	3.73718	0.653078	2.19513	Sample	1.98966	0.665977	1.32782	0.935984	70.4904	3.27619	0.568089	1.92214	2.54497	1.60199	2.07348	0.66679	32.158	IRAV_077_F01	IRAV	77	F	1	Mus musculus	NCI_CGAP_Mam6	pCMV-SPORT6	BC023084	Mm.28427	225283	NotI	SalI
NUTF2	17	MGCv1_17	B	23	5340	6370	5855	4.26678	5.74923	5.008	Sample	1.98883	3.20907	2.59895	0.862841	33.1996	3.27438	6.79722	5.0358	3.97026	4.64964	4.30995	0.480391	11.1461	IRAV_004_A12	IRAV	4	A	12	Mus musculus	NCI_CGAP_Mam5	pCMV-SPORT6	BC003955	Mm.306812	68051	NotI	SalI
PARP8,FLJ21308,MGC42864	44	MGCv1_44	A	23	3440	2560	3000	2.36821	1.67017	2.01919	Sample	1.98844	1.4382	1.71332	0.389076	22.7089	3.27354	2.4596	2.86657	3.88701	3.2	3.5435	0.485786	13.7092	IRAT_95_A12	IRAT	95	A	12	Homo sapiens	NIH_MGC_120	pCMV-SPORT6	BC075801	Hs.369581	79668	NotI	EcoRV (destroyed)
FOXG1,3110039M20RIK	44	MGCv1_44	P	19	3440	550	1995	2.36821	-0.481779	0.943216	Sample	1.98844	0.308989	1.14871	1.18755	103.381	3.27354	-0.30633	1.4836	3.88701	0.6875	2.28725	2.26239	98.9131	IRAV_101_H10	IRAV	101	H	10	Mus musculus	NIH_MGC_129	pCMV-SPORT6.1.ccdb	BC046958	Mm.4704	1522867293	NotI	EcoRV
SP-2,SPAP1,SPATA1	46	MGCv1_46	A	05	4290	2290	3290	3.21757	1.3811	2.29934	Sample	1.98841	1.38998	1.6892	0.423152	25.0505	3.27348	2.3415	2.80749	2.6729	1.78906	2.23098	0.624966	28.0131	IRAT_106_A03	IRAT	106	A	3	Homo sapiens	NIH_MGC_180	pCMV-SPORT6.1	BC064144	Hs.584956	64173
Blank	12	MGCv1_12	F	07	4160	1160	2660	3.08767	0.171299	1.62948	Sample	1.98805	0.553039	1.27055	1.01471	79.8639	3.2727	0.291455	1.78208	3.22481	1.03111	2.12796	1.55118	72.8951	IRAT_070_C04	IRAT	70	C	4				NA	Blank	Blank
THOC6,WDR58,MGC2655	14	MGCv1_14	A	24	4060	1730	2895	2.98774	0.781553	1.88465	Sample	1.98776	0.591453	1.28961	0.987338	76.5612	3.27206	0.385547	1.8288	4.22917	1.96591	3.09754	1.60036	51.6657	IRAT_077_A12	IRAT	77	A	12	Homo sapiens	NIH_MGC_92	pCMV-SPORT6	BC050674	Hs.412304	79228	NotI	SalI
RPP14,AA682089,2610511E03RIK	32	MGCv1_32	E	23	3060	2190	2625	1.9885	1.27404	1.63127	Sample	1.98701	0.937901	1.46246	0.741834	50.7252	3.27044	1.23415	2.25229	2.39062	1.64662	2.01862	0.526093	26.062	IRAV_066_C12	IRAV	66	C	12	Mus musculus	NIH_MGC_94	pCMV-SPORT6	BC026988	Mm.210048	67053	NotI	SalI
DRAP1,2310074H19RIK	17	MGCv1_17	D	21	5330	4100	4715	4.25679	3.31892	3.78785	Sample	1.9851	2.06549	2.0253	0.0568434	2.80667	3.26628	3.9961	3.63119	3.96283	2.9927	3.47776	0.685982	19.7248	IRAV_004_B11	IRAV	4	B	11	Mus musculus	NCI_CGAP_Mam5	pCMV-SPORT6	BC002090	Mm.275446	66556	NotI	SalI
PFN,PFN1	17	MGCv1_17	P	01	5320	6500	5910	4.24679	5.88841	5.0676	Sample	1.98138	3.27456	2.62797	0.914417	34.7956	3.25819	6.95763	5.10791	3.95539	4.74453	4.34996	0.558003	12.8278	IRAV_004_H01	IRAV	4	H	1	Mus musculus	NCI_CGAP_Mam5	pCMV-SPORT6	BC002080	Mm.2647	18643	NotI	SalI
GRRP1,FLJ14050,RP11-96L14.5	07	MGCv1_07	P	04	6790	2920	4855	5.71568	2.05559	3.88564	Sample	1.97815	1.041	1.50957	0.662666	43.8976	3.25117	1.48668	2.36893	5.58848	3.35632	4.4724	1.57837	35.2914	IRAT_042_H02	IRAT	42	H	2	Homo sapiens	NIH_MGC_114	pCMV-SPORT6	BC025658	Hs.201737	79927	NotI	EcoRV (destroyed)
Blank	13	MGCv1_13	E	22	4200	3450	3825	3.12764	2.62302	2.87533	Sample	1.97647	1.21801	1.59724	0.536316	33.5777	3.24752	1.92024	2.58388	4.3299	4.48052	4.40521	0.106506	2.41773	IRAT_073_C11	IRAT	73	C	11				NA	Blank	Blank
HRY,HES1	38	MGCv1_38	C	12	4760	2100	3430	3.68722	1.17768	2.43245	Sample	1.9751	1.05	1.51255	0.654147	43.2479	3.24455	1.50873	2.37664	3.71875	2.87671	3.29773	0.595411	18.0552	IRAV_093_B06	IRAV	93	B	6	Mus musculus	NCI_CGAP_Co24	pCMV-SPORT6	BC051428	Mm.327031	15205	NotI	SalI
TTC13,BC017545,MGC28881,MGC105232	25	MGCv1_25	B	16	4680	2760	3720	3.60728	1.88429	2.74578	Sample	1.97468	0.906404	1.44054	0.755388	52.4377	3.24364	1.157	2.20032	4.63366	2.64115	3.63741	1.40892	38.7342	IRAV_037_A08	IRAV	37	A	8	Mus musculus	NCI_CGAP_SG2	pCMV-SPORT6	BC017545	Mm.38436	234875	NotI	SalI
MLKL,9130019I15RIK	32	MGCv1_32	F	24	3040	2040	2540	1.96851	1.11345	1.54098	Sample	1.97403	0.873662	1.42384	0.778075	54.6461	3.24221	1.0768	2.1595	2.375	1.53383	1.95442	0.594794	30.4333	IRAV_069_C12	IRAV	69	C	12	Mus musculus	NCI_CGAP_Mam6	pCMV-SPORT6	BC023755	Mm.207971	74568	NotI	SalI
FHF1,FGF12,AV114868	35	MGCv1_35	B	24	5860	1150	3505	4.78639	0.160593	2.47349	Sample	1.9714	0.533643	1.25252	1.01665	81.1682	3.23651	0.243944	1.74023	3.15054	0.991379	2.07096	1.52676	73.7222	IRAV_081_A12	IRAV	81	A	12	Mus musculus	NIH_MGC_94	pCMV-SPORT6	BC030485	Mm.7996	14167	NotI	SalI
ZNF333,KIAA1806	16	MGCv1_16	I	11	5120	5410	5265	4.04694	4.72144	4.38419	Sample	1.97113	1.56358	1.76735	0.288176	16.3055	3.23591	2.76671	3.00131	5.53514	5.52041	5.52777	0.0104135	0.188386	IRAT_084_E06	IRAT	84	E	6	Homo sapiens	NIH_MGC_125	pCMV-SPORT6	BC064571	Hs.515215	84449	NotI	EcoRV (destroyed)
CAR1,CAR-1,AW555628,MGC118082	49	MGCv1_49	L	24	3250	2370	2810	2.17836	1.46675	1.82255	Sample	1.9697	1.12189	1.5458	0.599488	38.7818	3.2328	1.68482	2.45881	2.90179	1.48125	2.19152	1.00447	45.8345	IRAV_152_F12	IRAV	152	F	12	Mus musculus	NCI_CGAP_Co24	pCMV-SPORT6	BC110681	Mm.273195	4984216
S5B,PSMD5,W91691,AW475925,KIAA0072,MKIAA0072,1500032A03RIK	29	MGCv1_29	P	01	3210	1760	2485	2.13839	0.813671	1.47603	Sample	1.96933	0.699801	1.33456	0.897689	67.2646	3.23199	0.650938	1.94147	3.58659	1.43673	2.51166	1.52018	60.5248	IRAV_056_H01	IRAV	56	H	1	Mus musculus	NCI_CGAP_Mam6	pCMV-SPORT6	BC019112	Mm.270632	66998	NotI	SalI
TRAM2,KIAA0057	41	MGCv1_41	H	24	3200	2730	2965	2.12839	1.85217	1.99028	Sample	1.96923	0.698656	1.33394	0.898432	67.3516	3.23179	0.648134	1.93996	2.93578	1.61538	2.27558	0.93366	41.0295	IRAT_049_H12	IRAT	49	H	12	Homo sapiens	NIH_MGC_119	pCMV-SPORT6	BC028121	Hs.520182	9697	NotI	EcoRV (destroyed)
RIF1,C1ORF103,FLJ11269,RP11-96K19.1	04	MGCv1_04	A	01	3760	2300	3030	2.68797	1.39181	2.03989	Sample	1.96859	0.965373	1.46698	0.709379	48.3565	3.23039	1.30144	2.26591	4.32184	3.51145	3.91664	0.573031	14.6307	IRAT_013_A01	IRAT	13	A	1	Homo sapiens	NIH_MGC_10	pCMV-SPORT6	BC008115	Hs.25245	55791	NotI	SalI
AP2,LBPL,FABP4,ALBP/AP2	17	MGCv1_17	C	20	5280	1630	3455	4.20682	0.674491	2.44066	Sample	1.96648	0.821159	1.39382	0.809865	58.104	3.22581	0.948195	2.087	3.92565	1.18978	2.55772	1.93455	75.6359	IRAV_003_B10	IRAV	3	B	10	Mus musculus	NCI_CGAP_Mam5	pCMV-SPORT6	BC002148	Mm.582	11770	NotI	SalI
Blank	44	MGCv1_44	O	04	3400	1060	2230	2.32824	0.0642372	1.19624	Sample	1.96532	0.595506	1.28041	0.968604	75.6478	3.22328	0.395473	1.80938	3.84181	1.325	2.5834	1.77965	68.8879	IRAT_96_H02	IRAT	96	H	2				NA	Blank	Blank
DCRA,DSCR3,DSCRA,MGC117385	46	MGCv1_46	B	24	4240	4650	4445	3.16761	3.90776	3.53769	Sample	1.96524	2.82246	2.39385	0.606147	25.321	3.22311	5.85024	4.53667	2.64174	3.63281	3.13728	0.700791	22.3375	IRAT_109_A12	IRAT	109	A	12	Homo sapiens	NIH_MGC_72	pCMV-SPORT6	BC110655	Hs.369488	10311
PF1,PHF12,KIAA1523,MGC131914	47	MGCv1_47	C	24	4330	4250	4290	3.25754	3.47952	3.36853	Sample	1.96372	1.74897	1.85635	0.15185	8.18003	3.21981	3.22081	3.22031	3.63866	2.91096	3.27481	0.514559	15.7127	IRAT_111_B12	IRAT	111	b	12	Homo sapiens	NIH_MGC_72	pCMV-SPORT6	BC110882	Hs.444173	57649
BCL10	14	MGCv1_14	B	02	4010	3910	3960	2.93778	3.1155	3.02664	Sample	1.96328	1.33675	1.65002	0.443022	26.8496	3.21885	2.21111	2.71498	4.17708	4.44318	4.31013	0.18816	4.36553	IRAT_079_A01	IRAT	79	A	1	Homo sapiens	NIH_MGC_67	pCMV-SPORT6	BC053617	Hs.549082		NotI	SalI
NID67,MST150,MGC117221,MGC126887,MGC126889	46	MGCv1_46	D	01	4230	2480	3355	3.15762	1.58452	2.37107	Sample	1.9606	1.50531	1.73296	0.32194	18.5775	3.21303	2.62398	2.91851	2.63551	1.9375	2.28651	0.49357	21.5862	IRAT_108_B01	IRAT	108	B	1	Homo sapiens	NCI_CGAP_Brn67	pCMV-SPORT6	BC106040	Hs.29444	85027
Blank	13	MGCv1_13	M	11	4160	4170	4165	3.08767	3.39387	3.24077	Sample	1.95765	1.4722	1.71492	0.343265	20.0163	3.20661	2.54287	2.87474	4.28866	5.41558	4.85212	0.796856	16.4228	IRAT_072_G06	IRAT	72	G	6				NA	Blank	Blank
C19ORF21	12	MGCv1_12	G	19	4090	4640	4365	3.01772	3.89706	3.45739	Sample	1.9546	2.21216	2.08338	0.182121	8.7416	3.19999	4.35535	3.77767	3.17054	4.12444	3.64749	0.67451	18.4924	IRAT_068_D10	IRAT	68	D	10	Homo sapiens	NIH_MGC_65	pCMV-SPORT6	BC042125	Hs.439180	126353	NotI	SalI
GSTT1,GSTT1-1,AI255817	38	MGCv1_38	F	24	4710	3200	3955	3.63725	2.35536	2.99631	Sample	1.95436	1.6	1.77718	0.250568	14.0992	3.19946	2.85591	3.02769	3.67969	4.38356	4.03162	0.497714	12.3453	IRAV_095_C12	IRAV	95	C	12	Mus musculus	NCI_CGAP_Li9	pCMV-SPORT6	BC055020	Mm.2746	14871	NotI	SalI
Blank	16	MGCv1_16	A	02	5070	5310	5190	3.99698	4.61437	4.30568	Sample	1.95188	1.53468	1.74328	0.295001	16.9222	3.19407	2.69592	2.945	5.48108	5.41837	5.44972	0.0443453	0.813717	IRAT_085_A01	IRAT	85	A	1				NA	Blank	Blank
CTCF,AW108038	37	MGCv1_37	B	23	3840	3940	3890	2.76791	3.14762	2.95777	Sample	1.95172	2.30747	2.12959	0.251554	11.8123	3.19372	4.58881	3.89126	3.8209	3.7346	3.77775	0.0610222	1.61531	IRAV_090_A12	IRAV	90	A	12	Mus musculus	NCI_CGAP_Lu29	pCMV-SPORT6	BC046398	Mm.269474	13018	NotI	SalI
Control	17	MGCv1_17	N	24	5240	2670	3955	4.16685	1.78794	2.97739	empty vector	1.95158	1.34509	1.64834	0.428857	26.0176	3.19343	2.23152	2.71248	3.89591	1.94891	2.92241	1.37674	47.1098	IRAV_005_G12	IRAV	5	G	12	Control	Control	Control	NA	Control	Control
RBBP9	22	MGCv1_22	N	20	5240	2120	3680	4.16685	1.19909	2.68297	Sample	1.95158	1	1.47579	0.672871	45.5939	3.19343	1.38625	2.28984	4.65778	1.91855	3.28816	1.93693	58.906	IRAV_025_G10	IRAV	25	G	10	Mus musculus	NCI_CGAP_Lu29	pCMV-SPORT6	BC011107	Mm.24216		NotI	SalI
Blank	40	MGCv1_40	B	21	3220	2720	2970	2.14838	1.84147	1.99492	Sample	1.94856	1.41667	1.68261	0.376107	22.3526	3.18687	2.40685	2.79686	3.00935	3.2	3.10467	0.134813	4.34226	IRAV_140_A11	IRAV	140	A	11				NA	Blank	Blank
LIG3,MGC78176,D11WSU78E	40	MGCv1_40	N	04	3220	1760	2490	2.14838	0.813671	1.48102	Sample	1.94856	0.916667	1.43261	0.729661	50.9321	3.18687	1.18214	2.1845	3.00935	2.07059	2.53997	0.663802	26.1343	IRAV_141_G02	IRAV	141	G	2	Mus musculus	NCI_CGAP_Mam6	pCMV-SPORT6	BC083500	Mm.277136	16882	NotI	SalI
ZFP295	32	MGCv1_32	B	09	3000	2400	2700	1.92854	1.49887	1.71371	Sample	1.94805	1.02784	1.48794	0.65069	43.7308	3.18575	1.45444	2.3201	2.34375	1.80451	2.07413	0.381299	18.3836	IRAV_068_A05	IRAV	68	A	5	Mus musculus	NIH_MGC_94	pCMV-SPORT6	BC027135	Mm.156743		NotI	SalI
C1ORF22	04	MGCv1_04	G	03	3720	3570	3645	2.648	2.75149	2.69975	Sample	1.94764	1.49843	1.72304	0.317645	18.4352	3.18487	2.60712	2.89599	4.27586	5.45038	4.86312	0.830511	17.0777	IRAT_013_D02	IRAT	13	D	2	Homo sapiens	NCI_CGAP_Brn64	pCMV-SPORT6	BC016464	Hs.523811	80267	NotI	SalI
YB1,BP-8,CSDB,DBPB,YB-1,YBX1,CSDA2,NSEP1,NSEP-1,MDR-NF1,MGC104858,MGC110976,MGC117250	46	MGCv1_46	N	07	4200	1930	3065	3.12764	0.995677	2.06166	Sample	1.9467	1.17147	1.55908	0.548167	35.1596	3.18281	1.80626	2.49454	2.61682	1.50781	2.06232	0.784188	38.0246	IRAT_108_G04	IRAT	108	G	4	Homo sapiens	NIH_MGC_72	pCMV-SPORT6	BC106045	Hs.473583	4904
CDCP1,AA409659,9030022E12RIK,E030027H19RIK	31	MGCv1_31	A	02	3090	1520	2305	2.01848	0.556723	1.2876	Sample	1.94646	0.820513	1.38348	0.796163	57.5476	3.18229	0.946613	2.06445	3.32258	1.2459	2.28424	1.46843	64.2854	IRAV_063_A01	IRAV	63	A	1	Mus musculus	NCI_CGAP_Mam2	pCMV-SPORT6	BC034137	Mm.27519	109332	NotI	SalI
RAB14,AI314285,AI649155,0610030G24RIK,2810475J17RIK,A830021G03RIK,D030017L14RIK	39	MGCv1_39	P	17	4520	2460	3490	3.4474	1.56311	2.50525	Sample	1.94618	1.3918	1.66899	0.392008	23.4877	3.18168	2.34593	2.76381	3.00332	2.82759	2.91545	0.124264	4.26226	IRAV_098_H09	IRAV	98	H	9	Mus musculus	NCI_CGAP_Mam3	pCMV-SPORT6	BC056648	Mm.198264	68365	NotI	SalI
CAR6,DOC1	39	MGCv1_39	A	22	4520	1850	3185	3.4474	0.910027	2.17871	Sample	1.94618	1.04668	1.49643	0.636044	42.5042	3.18168	1.50058	2.34113	3.00332	2.12644	2.56488	0.620052	24.1747	IRAV_097_A11	IRAV	97	A	11	Mus musculus	NCI_CGAP_SG2	pCMV-SPORT6	BC055437	Mm.232523	12353	NotI	SalI
CRX,CRX1	28	MGCv1_28	D	17	4680	3790	4235	3.60728	2.98703	3.29715	Sample	1.94595	2.36505	2.1555	0.296355	13.7488	3.18118	4.72986	3.95552	4.58824	3.75248	4.17036	0.590972	14.1708	IRAV_052_B09	IRAV	52	B	9	Mus musculus	NIH_MGC_94	pCMV-SPORT6	BC016502	Mm.8008	12951	NotI	SalI
JUNB	49	MGCv1_49	I	07	3200	3520	3360	2.12839	2.69796	2.41318	Sample	1.93939	1.66627	1.80283	0.193126	10.7124	3.16694	3.01824	3.09259	2.85714	2.2	2.52857	0.46467	18.3768	IRAV_149_E04	IRAV	149	E	4	Mus musculus	NCI_CGAP_Co24	pCMV-SPORT6	BC092302	Mm.1167	6399302
CNN3,C85854,1600014M03RIK	49	MGCv1_49	I	13	3200	3380	3290	2.12839	2.54808	2.33823	Sample	1.93939	1.6	1.7697	0.239988	13.561	3.16694	2.85591	3.01143	2.85714	2.1125	2.48482	0.526542	21.1903	IRAV_149_E07	IRAV	149	E	7	Mus musculus	NCI_CGAP_Mam2	pCMV-SPORT6	BC085268	Mm.275555	6487559
YPEL5,CGI-127,2310076K21RIK	49	MGCv1_49	A	15	3200	1760	2480	2.12839	0.813671	1.47103	Sample	1.93939	0.833136	1.38627	0.782242	56.4281	3.16694	0.977533	2.07223	2.85714	1.1	1.97857	1.24249	62.7972	IRAV_149_A08	IRAV	149	A	8	Mus musculus	NIA Mouse Trophoblast Stem Cel	pCMV-SPORT6	BC085109	Mm.277533	30737658
Blank	13	MGCv1_13	O	17	4120	5240	4680	3.0477	4.53943	3.79356	Sample	1.93882	1.84996	1.89439	0.0628389	3.31711	3.1657	3.46816	3.31693	4.24742	6.80519	5.52631	1.80862	32.7274	IRAT_072_H09	IRAT	72	H	9				NA	Blank	Blank
TOB2	23	MGCv1_23	M	02	4580	1470	3025	3.50735	0.503192	2.00527	Sample	1.93045	0.426396	1.17842	1.06353	90.2501	3.1475	-0.0187494	1.56438	4.26047	1.28947	2.77497	2.10081	75.7056	IRAV_027_G01	IRAV	27	G	1	Mus musculus	NCI_CGAP_Li9	pCMV-SPORT6	BC011163	Mm.323595	57259	NotI	SalI
SYNGR3	32	MGCv1_32	G	21	2970	2140	2555	1.89857	1.22051	1.55954	Sample	1.92857	0.916488	1.42253	0.715651	50.3083	3.14341	1.1817	2.16256	2.32031	1.60902	1.96467	0.502958	25.6002	IRAV_066_D11	IRAV	66	D	11	Mus musculus	NIH_MGC_94	pCMV-SPORT6	BC025022	Mm.26032	20974	NotI	SalI
SOX9,AV220920,KIAA4243,MKIAA4243,2010306G03RIK	32	MGCv1_32	N	01	2970	2090	2530	1.89857	1.16698	1.53277	Sample	1.92857	0.895075	1.41182	0.730792	51.7623	3.14341	1.12925	2.13633	2.32031	1.57143	1.94587	0.529541	27.2136	IRAV_068_G01	IRAV	68	G	1	Mus musculus	NCI_CGAP_Mam6	pCMV-SPORT6	BC023796	Mm.286407	20682	NotI	SalI
MEKK3,MAP3K3,MAPKKK3	46	MGCv1_46	I	22	4160	3230	3695	3.08767	2.38748	2.73758	Sample	1.92816	1.96055	1.94435	0.0229023	1.17789	3.14251	3.73905	3.44078	2.5919	2.52344	2.55767	0.0484105	1.89276	IRAT_107_E11	IRAT	107	E	11	Homo sapiens	Lupski dorsal root ganglion	pCMV-SPORT6	BC090859	Hs.29282	4215
CRY1,PHLL1	10	MGCv1_10	K	01	4000	910	2455	2.92779	-0.0963558	1.41572	Sample	1.92539	0.379562	1.15248	1.09307	94.845	3.1365	-0.133466	1.50152	5.29801	1.59649	3.44725	2.61737	75.9263	IRAT_051_F01	IRAT	51	F	1	Homo sapiens	NIH_MGC_119	pCMV-SPORT6	BC030519	Hs.151573	1407	NotI	EcoRV (destroyed)
OR,CHX10,HOX10,HOX-10	38	MGCv1_38	A	16	4640	1670	3155	3.56731	0.717316	2.14231	Sample	1.92531	0.835	1.38016	0.770966	55.8608	3.13633	0.982098	2.05921	3.625	2.28767	2.95634	0.945634	31.9867	IRAV_093_A08	IRAV	93	A	8	Mus musculus	NIH_MGC_94	pCMV-SPORT6	BC051245	Mm.4405	12677	NotI	SalI
CD8,MAL,P32,CD8A,LEU2	08	MGCv1_08	E	24	5010	270	2640	3.93703	-0.781553	1.57774	Sample	1.92507	0.106614	1.01584	1.28584	126.579	3.13581	-0.802033	1.16689	5.50549	0.335404	2.92045	3.65581	125.18	IRAT_044_C12	IRAT	44	C	12	Homo sapiens	NIH_MGC_120	pCMV-SPORT6	BC025715	Hs.85258	925	NotI	EcoRV (destroyed)
TOP3,TOP3A	13	MGCv1_13	J	24	4090	6000	5045	3.01772	5.3531	4.18541	Sample	1.92471	2.11827	2.02149	0.136871	6.77078	3.13501	4.12538	3.6302	4.21649	7.79221	6.00435	2.52841	42.1096	IRAT_075_E12	IRAT	75	E	12	Homo sapiens	NIH_MGC_92	pCMV-SPORT6	BC051748	Hs.435124	7156	NotI	SalI
ECT2,AI528536,KIAA4037,MKIAA4037	32	MGCv1_32	B	08	2960	970	1965	1.88857	-0.0321186	0.928228	Sample	1.92208	0.415418	1.16875	1.06537	91.1548	3.1293	-0.0456402	1.54183	2.3125	0.729323	1.52091	1.11947	73.6055	IRAV_069_A04	IRAV	69	A	4	Mus musculus	NCI_CGAP_Mam6	pCMV-SPORT6	BC023881	Mm.261453	13605	NotI	SalI
METT10D,2610100D03RIK,2810013M15RIK,A830095F14RIK	37	MGCv1_37	H	03	3780	2580	3180	2.70796	1.69158	2.19977	Sample	1.92122	1.51098	1.7161	0.290083	16.9036	3.12744	2.63787	2.88265	3.76119	2.4455	3.10335	0.930338	29.9785	IRAV_090_D02	IRAV	90	D	2	Mus musculus	NCI_CGAP_Mam1	pCMV-SPORT6	BC049897	Mm.45748	67493	NotI	SalI
MMS2,C81524,UBE2V2,AI848315,MGC102399,6820402M05,1110021H13RIK,4632410D19RIK,5730524P06RIK	49	MGCv1_49	C	13	3170	2880	3025	2.09842	2.01277	2.05559	Sample	1.92121	1.36331	1.64226	0.394494	24.0214	3.12742	2.27617	2.70179	2.83036	1.8	2.31518	0.728573	31.4694	IRAV_149_B07	IRAV	149	B	7	Mus musculus	NIA Mouse Embryonic Germ Cell	pCMV-SPORT6	BC083098	Mm.235407	30460946
DTX3L,AU042200,BC023741,MGC103262	49	MGCv1_49	A	23	3170	2410	2790	2.09842	1.50957	1.804	Sample	1.92121	1.14083	1.53102	0.551815	36.0423	3.12742	1.7312	2.42931	2.83036	1.50625	2.1683	0.936285	43.1805	IRAV_149_A12	IRAV	149	A	12	Mus musculus	NIA Mouse Trophoblast Stem Cel	pCMV-SPORT6	BC085093	Mm.390852	30735413
Blank	12	MGCv1_12	J	09	4020	2880	3450	2.94777	2.01277	2.48027	Sample	1.92115	1.37306	1.64711	0.387554	23.5294	3.12728	2.30005	2.71366	3.11628	2.56	2.83814	0.393349	13.8594	IRAT_070_E05	IRAT	70	E	5				NA	Blank	Blank
IPT,MOD5,TRIT1,FLJ20061	41	MGCv1_41	H	13	3120	3270	3195	2.04845	2.43031	2.23938	Sample	1.92	0.836852	1.37843	0.765901	55.5635	3.12478	0.986635	2.05571	2.86239	1.93491	2.39865	0.655823	27.3414	IRAT_010_H11	IRAT	10	H	11	Homo sapiens	NIH_MGC_71	pCMV-SPORT6	BC010741	Hs.356554	54802	NotI	SalI
SLC16A4,AW146050,MGC37305	34	MGCv1_34	A	24	4640	730	2685	3.56731	-0.289067	1.63912	Sample	1.91934	0.301965	1.11065	1.14366	102.972	3.12335	-0.323535	1.39991	2.45503	0.726368	1.5907	1.22235	76.8434	IRAV_075_A12	IRAV	75	A	12	Mus musculus	NCI_CGAP_Kid14	pCMV-SPORT6	BC026596	Mm.38384
HSMT3,SMT3B,SUMO2,SMT3H2,MGC117191	47	MGCv1_47	C	21	4230	2320	3275	3.15762	1.41322	2.28542	Sample	1.91837	0.954733	1.43655	0.681393	47.4326	3.12124	1.27538	2.19831	3.55462	1.58904	2.57183	1.38988	54.0422	IRAT_110_B11	IRAT	110	b	11	Homo sapiens	NIH_MGC_68	pCMV-SPORT6	BC107853	Hs.546298	6613
KLF7,UKLF	07	MGCv1_07	K	01	6580	4500	5540	5.50584	3.74717	4.62651	Sample	1.91697	1.60428	1.76062	0.221107	12.5584	3.1182	2.86639	2.9923	5.41564	5.17241	5.29403	0.171985	3.24867	IRAT_039_F01	IRAT	39	F	1	Homo sapiens	NIH_MGC_92	pCMV-SPORT6	BC012919	Hs.471221	8609	NotI	SalI
Blank	13	MGCv1_13	F	03	4070	2880	3475	2.99774	2.01277	2.50525	Sample	1.91529	1.01677	1.46603	0.635353	43.3383	3.11456	1.42733	2.27094	4.19588	3.74026	3.96807	0.32217	8.11905	IRAT_074_C02	IRAT	74	C	2				NA	Blank	Blank
MAL,MPV17,VIP17	20	MGCv1_20	B	04	4750	4160	4455	3.67722	3.38316	3.53019	Sample	1.90955	1.53932	1.72443	0.261794	15.1815	3.10207	2.70727	2.90467	3.40502	2.9193	3.16216	0.343456	10.8614	IRAV_017_A02	IRAV	17	A	2	Mus musculus	NCI_CGAP_Mam6	pCMV-SPORT6	BC006826	Mm.39040	17153	NotI	SalI
Control	29	MGCv1_29	N	21	3110	1860	2485	2.03846	0.920733	1.4796	empty vector	1.90798	0.739563	1.32377	0.826193	62.4121	3.09865	0.748331	1.92349	3.47486	1.51837	2.49661	1.38345	55.413	IRAV_056_G11	IRAV	56	G	11	Control	Control	Control	NA	Control	Control
SCOTIN,2310008D10RIK,6430628I05RIK	25	MGCv1_25	M	18	4520	2900	3710	3.4474	2.03418	2.74079	Sample	1.90717	0.952381	1.42978	0.67514	47.2199	3.0969	1.26962	2.18326	4.47525	2.77512	3.62518	1.20217	33.1617	IRAV_035_G09	IRAV	35	G	9	Mus musculus	NCI_CGAP_Mam1	pCMV-SPORT6	BC017600	Mm.196533	66940	NotI	SalI
MOR174-6,OLFR1166	47	MGCv1_47	D	24	4200	3100	3650	3.12764	2.2483	2.68797	Sample	1.90476	1.27572	1.59024	0.4448	27.9706	3.09166	2.06161	2.57664	3.52941	2.12329	2.82635	0.99428	35.1789	IRAV_144_B12	IRAV	144	B	12	Mus musculus	NIH_MGC_129	pCMV-SPORT6.1	BC051250	Mm.222991	6306097
C1ORF74,FLJ25078	11	MGCv1_11	J	24	4800	1830	3315	3.72719	0.888615	2.3079	Sample	1.90476	0.610509	1.25764	0.915175	72.7695	3.09166	0.432222	1.76194	4.13793	1.63393	2.88593	1.7706	61.3527	IRAT_058_E12	IRAT	58	E	12	Homo sapiens	NIH_MGC_121	pCMV-SPORT6	BC039719	Hs.497642	148304	NotI	EcoRV (destroyed)
IPOB,IMPNB,KPNB1,MGC8315,AA409963	18	MGCv1_18	N	10	4250	2250	3250	3.1776	1.33828	2.25794	Sample	1.9037	0.955414	1.42955	0.670536	46.9052	3.08935	1.27704	2.1832	3.2197	2.34375	2.78172	0.619388	22.2663	IRAV_009_G05	IRAV	9	G	5	Mus musculus	NCI_CGAP_Mam1	pCMV-SPORT6	BC004096	Mm.251013,Mm.351629	16211	NotI	SalI
PI1,AAT2,DOM1,AAT-2,SPI1-1,SPI1-3,MGC117839,SERPINA1A	49	MGCv1_49	J	14	3140	2100	2620	2.06844	1.17768	1.62306	Sample	1.90303	0.994083	1.44856	0.642723	44.3699	3.0879	1.37176	2.22983	2.80357	1.3125	2.05804	1.05435	51.2307	IRAV_152_E07	IRAV	152	E	7	Mus musculus	NCI_CGAP_Kid14	pCMV-SPORT6	BC106098	Mm.312593	4223129
CYP4F16,AI746515,2310021J05RIK	34	MGCv1_34	B	05	4600	1960	3280	3.52734	1.0278	2.27757	Sample	1.90279	0.810755	1.35677	0.772187	56.9135	3.08738	0.922712	2.00505	2.43386	1.95025	2.19206	0.341967	15.6003	IRAV_076_A03	IRAV	76	A	3	Mus musculus	NCI_CGAP_Co24	pCMV-SPORT6	BC026539	Mm.30504
HMG1,HMGB1,LOC545555,MGC103168,MGC103169,MGC117896,MGC117897	41	MGCv1_41	G	16	3090	2880	2985	2.01848	2.01277	2.01562	Sample	1.90154	0.737044	1.31929	0.823422	62.414	3.08466	0.742162	1.91341	2.83486	1.70414	2.2695	0.79954	35.2298	IRAV_143_D08	IRAV	143	D	8	Mus musculus	NCI_CGAP_Mam2	pCMV-SPORT6	BC085090	Mm.16421,Mm.207047	15289545555	NotI	SalI
MGC91100,MGC91107,LOC245128	48	MGCv1_48	G	20	4390	6130	5260	3.3175	5.49228	4.40489	Sample	1.90043	3.08816	2.4943	0.839851	33.6708	3.08225	6.50106	4.79166	4.14151	5.35371	4.74761	0.857157	18.0545	IRAV_146_D10	IRAV	146	D	10	Mus musculus	NIA Mouse Embryonic Germ Cell	pCMV-SPORT6	BC086454	Mm.268551	30460703
MPPE1,CHMP1B,C10ORF2,CHMP1.5,C18-ORF2,LOC653633	46	MGCv1_46	A	22	4100	1370	2735	3.02771	0.396129	1.71192	Sample	1.90035	0.831563	1.36596	0.755745	55.3272	3.08207	0.97368	2.02787	2.55452	1.07031	1.81241	1.04949	57.9057	IRAT_107_A11	IRAT	107	A	11	Homo sapiens	Lupski dorsal root ganglion	pCMV-SPORT6	BC073994	Hs.514713,Hs.517380	65258
AP3M1,MGC22164	16	MGCv1_16	B	09	4930	3000	3965	3.85709	2.14124	2.99916	Sample	1.89798	0.867052	1.38252	0.728975	52.7282	3.07692	1.06061	2.06876	5.32973	3.06122	4.19548	1.60408	38.2334	IRAT_086_A05	IRAT	86	A	5	Homo sapiens	NIH_MGC_67	pCMV-SPORT6	BC067127	Hs.500104	26985	NotI	SalI
HMGCS1,MGC36662,MGC98430,B130032C06RIK	32	MGCv1_32	I	22	2920	2210	2565	1.8486	1.29545	1.57203	Sample	1.8961	0.946467	1.42129	0.671495	47.2456	3.07285	1.25513	2.16399	2.28125	1.66165	1.97145	0.43812	22.2232	IRAV_067_E11	IRAV	67	E	11	Mus musculus	NIH_MGC_94	pCMV-SPORT6	BC031363	Mm.61526	208715	NotI	SalI
VRK3,AI428238	32	MGCv1_32	K	21	2920	1570	2245	1.8486	0.610254	1.22943	Sample	1.8961	0.672377	1.28424	0.865306	67.3788	3.07285	0.583764	1.8283	2.28125	1.18045	1.73085	0.778382	44.9711	IRAV_066_F11	IRAV	66	F	11	Mus musculus	NCI_CGAP_Mam6	pCMV-SPORT6	BC024839	Mm.28816	101568	NotI	SalI
SAMD3,FLJ34563,MGC35163	08	MGCv1_08	L	02	4930	6470	5700	3.85709	5.85629	4.85669	Sample	1.89433	2.55479	2.22456	0.467012	20.9935	3.069	5.1946	4.1318	5.41758	8.03727	6.72742	1.8524	27.535	IRAT_046_F01	IRAT	46	F	1	Homo sapiens	NIH_MGC_119	pCMV-SPORT6	BC029851	Hs.440508	154075	NotI	EcoRV (destroyed)
LOC442535	11	MGCv1_11	N	02	4770	2400	3585	3.69721	1.49887	2.59804	Sample	1.89286	0.800667	1.34676	0.772295	57.3446	3.06579	0.898003	1.9819	4.11207	2.14286	3.12746	1.39244	44.5231	IRAT_058_G01	IRAT	58	G	1	Homo sapiens	NIH_MGC_120	pCMV-SPORT6	BC039725	Hs.458347	442535	NotI	EcoRV (destroyed)
24B2,STAC2,AW240854,MGC38869,24B2/STAC2	32	MGCv1_32	B	01	2910	2600	2755	1.83861	1.71299	1.7758	Sample	1.88961	1.11349	1.50155	0.5488	36.5489	3.05873	1.66424	2.36149	2.27344	1.95489	2.11416	0.225249	10.6543	IRAV_068_A01	IRAV	68	A	1	Mus musculus	NIH_MGC_94	pCMV-SPORT6	BC024864	Mm.181008	217154	NotI	SalI
BC021442	29	MGCv1_29	D	24	3080	3160	3120	2.00848	2.31254	2.16051	Sample	1.88957	1.25646	1.57302	0.447676	28.4597	3.05865	2.01444	2.53654	3.44134	2.57959	3.01047	0.609349	20.241	IRAV_057_B12	IRAV	57	B	12	Mus musculus	NCI_CGAP_Lu29	pCMV-SPORT6	BC021442	Mm.297015		NotI	SalI
COL4A5	41	MGCv1_41	I	23	3070	2090	2580	1.99849	1.16698	1.58273	Sample	1.88923	0.534869	1.21205	0.957679	79.0131	3.05791	0.246948	1.65243	2.81651	1.23669	2.0266	1.11711	55.1222	IRAV_142_E12	IRAV	142	E	12	Mus musculus	NCI_CGAP_Mam6	pCMV-SPORT6	BC082788	Mm.286892	12830	NotI	SalI
IRF2,IRF-2,AI646973,MGC117893,9830146E22RIK	49	MGCv1_49	B	18	3110	3120	3115	2.03846	2.26971	2.15409	Sample	1.88485	1.47692	1.68089	0.288447	17.1604	3.04838	2.55445	2.80141	2.77679	1.95	2.36339	0.584626	24.7367	IRAV_152_A09	IRAV	152	A	9	Mus musculus	NCI_CGAP_Mam4	pCMV-SPORT6	BC110666	Mm.1149	4918447
FLJ20375,KIAA1797	41	MGCv1_41	D	07	3060	2240	2650	1.9885	1.32757	1.65803	Sample	1.88308	0.573257	1.22817	0.926183	75.4118	3.04453	0.340976	1.69275	2.80734	1.32544	2.06639	1.04786	50.7096	IRAT_002_H12	IRAT	2	H	12	Homo sapiens	NIH_MGC_10	pCMV-SPORT6	BC001246	Hs.408652	54914	NotI	SalI
SOM,GRHL3,TFCP2L4,MGC46624	12	MGCv1_12	D	05	3940	8160	6050	2.86783	7.66564	5.26674	Sample	1.88292	3.89035	2.88663	1.41947	49.1739	3.04418	8.46596	5.75507	3.05426	7.25333	5.1538	2.96919	57.6117	IRAT_070_B03	IRAT	70	B	3	Homo sapiens	NIH_MGC_67	pCMV-SPORT6	BC036890	Hs.369825	57822	NotI	SalI
HOX4,HOX4C,HOXD9,HOX-4.3,HOX-5.2	12	MGCv1_12	M	15	3940	3130	3535	2.86783	2.28042	2.57413	Sample	1.88292	1.49225	1.68758	0.27624	16.369	3.04418	2.59199	2.81809	3.05426	2.78222	2.91824	0.192362	6.59172	IRAT_068_G08	IRAT	68	G	8	Homo sapiens	NIH_MGC_116	pCMV-SPORT6	BC044855	Hs.236646	3235	NotI	EcoRV (destroyed)
Blank	13	MGCv1_13	B	24	4000	7390	5695	2.92779	6.84126	4.88453	Sample	1.88235	2.609	2.24568	0.513819	22.8803	3.04296	5.3274	4.18518	4.12371	9.5974	6.86056	3.87048	56.4165	IRAT_075_A12	IRAT	75	A	12				NA	Blank	Blank
P59,GRS2,GOLPH2,GORASP2,GRASP55,AW552058,0610011A07RIK,2410043M02RIK,5730520M13RIK,9430094F20RIK	42	MGCv1_42	C	24	4480	1080	2780	3.40743	0.0856496	1.74654	Sample	1.88235	0.539326	1.21084	0.949664	78.4302	3.04296	0.257865	1.65041	2.89968	0.888889	1.89428	1.42184	75.0596	IRAV_012_H12	IRAV	12	H	12	Mus musculus	NCI_CGAP_Lu29	pCMV-SPORT6	BC007468	Mm.271950	70231	NotI	SalI
GBP,PIAS1,DDXBP1,2900068C24RIK	38	MGCv1_38	A	04	4530	3360	3945	3.45739	2.52666	2.99203	Sample	1.87967	1.68	1.77983	0.141187	7.93257	3.03712	3.05187	3.0445	3.53906	4.60274	4.0709	0.752133	18.4758	IRAV_093_A02	IRAV	93	A	2	Mus musculus	NCI_CGAP_Mam2	pCMV-SPORT6	BC051417	Mm.306663	56469	NotI	SalI
Blank	20	MGCv1_20	E	23	4670	8680	6675	3.59728	8.22236	5.90982	Sample	1.87739	3.21184	2.54461	0.943601	37.0823	3.03216	6.80401	4.91809	3.34767	6.09123	4.71945	1.93999	41.1062	IRAV_014_C12	IRAV	14	C	12				NA	Blank	Blank
T-BET,T-PET,TBLYM,TBX21	11	MGCv1_11	H	10	4730	6000	5365	3.65724	5.3531	4.50517	Sample	1.87698	2.00167	1.93933	0.0881649	4.54616	3.03129	3.83977	3.43553	4.07759	5.35714	4.71736	0.904783	19.1798	IRAT_058_D05	IRAT	58	D	5	Homo sapiens	NIH_MGC_92	pCMV-SPORT6	BC039739	Hs.272409	30009	NotI	SalI
Control	46	MGCv1_46	N	21	4040	2720	3380	2.96776	1.84147	2.40461	empty vector	1.87254	1.65099	1.76176	0.15666	8.89226	3.02162	2.9808	3.00121	2.51713	2.125	2.32107	0.277281	11.9463	IRAT_108_G11	IRAT	108	G	11	Control	Control	Control	NA	Control	Control
EPS15R,EPS15L1,AI593686,EPS15-RS,9830147J04RIK	23	MGCv1_23	B	24	4440	5760	5100	3.36746	5.09615	4.2318	Sample	1.87144	1.67078	1.77111	0.141893	8.01156	3.01925	3.02927	3.02426	4.13023	5.05263	4.59143	0.652235	14.2055	IRAV_029_A12	IRAV	29	A	12	Mus musculus	NCI_CGAP_Kid14	pCMV-SPORT6	BC015259	Mm.288894	13859	NotI	SalI
Blank	28	MGCv1_28	A	02	4500	4000	4250	3.42741	3.21186	3.31964	Sample	1.8711	2.4961	2.1836	0.44194	20.2391	3.0185	5.05085	4.03468	4.41176	3.9604	4.18608	0.319166	7.62446	IRAV_051_A01	IRAV	51	A	1				NA	Blank	Blank
EB1,EB2,RP1,MAPRE2,AI314113,D18ABB1E,C820009F03RIK	32	MGCv1_32	B	17	2880	1990	2435	1.80863	1.05991	1.43427	Sample	1.87013	0.852248	1.36119	0.719751	52.8766	3.01639	1.02435	2.02037	2.25	1.49624	1.87312	0.532988	28.4546	IRAV_068_A09	IRAV	68	A	9	Mus musculus	NIH_MGC_94	pCMV-SPORT6	BC027056	Mm.132237	212307	NotI	SalI
Blank	01	MGCv1_01	N	13	4960	1680	3320	3.88707	0.728022	2.30754	Sample	1.86993	0.732824	1.30138	0.804058	61.7851	3.01597	0.731826	1.8739	9.01818	4.2	6.60909	3.40697	51.5497	IRAT_003_G07	IRAT	3	G	7				NA	Blank	Blank
MYO5C,BB085560,C330029I24,9130003O20RIK	17	MGCv1_17	B	16	5020	3240	4130	3.94702	2.39819	3.1726	Sample	1.86965	1.63224	1.75094	0.16787	9.58741	3.01534	2.93489	2.97511	3.73234	2.36496	3.04865	0.966883	31.7151	IRAV_005_A08	IRAV	5	A	8	Mus musculus	NCI_CGAP_Mam5	pCMV-SPORT6	BC003985	Mm.41339	208943	NotI	SalI
SDC2,HSPG1,SYND2,AA960457,SYNDECAN-2	38	MGCv1_38	C	17	4500	2920	3710	3.42741	2.05559	2.7415	Sample	1.86722	1.46	1.66361	0.287948	17.3086	3.01007	2.51299	2.76153	3.51562	4	3.75781	0.342505	9.11447	IRAV_092_B09	IRAV	92	B	9	Mus musculus	NCI_CGAP_Co24	pCMV-SPORT6	BC047144	Mm.234266	15529	NotI	SalI
Blank	13	MGCv1_13	M	15	3960	4210	4085	2.88782	3.43669	3.16226	Sample	1.86353	1.48632	1.67492	0.266728	15.9248	3.00204	2.57746	2.78975	4.08247	5.46753	4.775	0.979384	20.5106	IRAT_072_G08	IRAT	72	G	8				NA	Blank	Blank
Blank	44	MGCv1_44	C	24	3220	5120	4170	2.14838	4.41096	3.27967	Sample	1.86127	2.8764	2.36884	0.717807	30.3021	2.99714	5.98238	4.48976	3.63842	6.4	5.01921	1.95273	38.9052	IRAT_96_B12	IRAT	96	B	12				NA	Blank	Blank
BIT,MFR,P84,SIRP,MYD-1,SHPS1,SIRPA,CD172A,PTPNS1,SHPS-1,SIRPALPHA,SIRPALPHA2,SIRP-ALPHA-1	06	MGCv1_06	B	02	4210	8520	6365	3.13763	8.05106	5.59435	Sample	1.86077	3.18803	2.5244	0.938509	37.1775	2.99605	6.74568	4.87087	5.0119	12.7164	8.86416	5.44791	61.46	IRAT_038_A01	IRAT	38	A	1	Homo sapiens	NIH_MGC_72	pCMV-SPORT6	BC026692	Hs.128846	140885	NotI	SalI
Control	12	MGCv1_12	M	24	3890	2830	3360	2.81787	1.95924	2.38855	empty vector	1.85902	1.34923	1.60412	0.36048	22.4721	2.99224	2.24166	2.61695	3.0155	2.51556	2.76553	0.353517	12.783	IRAT_069_G12	IRAT	69	G	12	Control	Control	Control	NA	Control	Control
HSPB6,1810054G18RIK	23	MGCv1_23	P	05	4400	2850	3625	3.32749	1.98065	2.65407	Sample	1.85458	0.826686	1.34063	0.726833	54.2156	2.9826	0.961734	1.97217	4.09302	2.5	3.29651	1.12644	34.1706	IRAV_028_H03	IRAV	28	H	3	Mus musculus	NCI_CGAP_Li9	pCMV-SPORT6	BC013546	Mm.34885	243912	NotI	SalI
MBNL,MBNL1,MKIAA0428	49	MGCv1_49	C	24	3060	2780	2920	1.9885	1.9057	1.9471	Sample	1.85455	1.31598	1.58526	0.380826	24.0229	2.98252	2.16022	2.57137	2.73214	1.7375	2.23482	0.703319	31.4709	IRAV_150_B12	IRAV	150	B	12	Mus musculus	NCI_CGAP_Mam6	pCMV-SPORT6	BC096600	Mm.255723	4976244
EFL2,EFNA3,EPLG3,LERK3,EHK1-L	05	MGCv1_05	N	02	4270	4710	4490	3.19759	3.972	3.58479	Sample	1.85451	2.3288	2.09165	0.335377	16.0341	2.98243	4.64106	3.81175	6.27941	9.51515	7.89728	2.28801	28.9722	IRAT_020_G01	IRAT	20	G	1	Homo sapiens	NIH_MGC_88	pCMV-SPORT6	BC017722	Hs.516656	1944	NotI	SalI
SULT1C,SULT1C2,MGC34422	12	MGCv1_12	M	13	3880	2260	3070	2.80788	1.34898	2.07843	Sample	1.85424	1.07747	1.46586	0.549258	37.4701	2.98186	1.57602	2.27894	3.00775	2.00889	2.50832	0.706303	28.1584	IRAT_068_G07	IRAT	68	G	7	Homo sapiens	NIH_MGC_116	pCMV-SPORT6	BC058861	Hs.312644	27233	NotI	EcoRV (destroyed)
RVR,BETA,NR1D2,REV-ERB	20	MGCv1_20	I	22	4610	4640	4625	3.53733	3.89706	3.71719	Sample	1.85327	1.71693	1.7851	0.0964052	5.40056	2.97974	3.14232	3.06103	3.30466	3.25614	3.2804	0.0343082	1.04585	IRAV_015_E11	IRAV	15	E	11	Mus musculus	NCI_CGAP_Mam1	pCMV-SPORT6	BC008556	Mm.26587	353187	NotI	SalI
Control	10	MGCv1_10	N	21	3850	3530	3690	2.7779	2.70867	2.74329	empty vector	1.85319	1.47237	1.66278	0.269282	16.1947	2.97957	2.54329	2.76143	5.09934	6.19298	5.64616	0.773324	13.6965	IRAT_053_G11	IRAT	53	G	11	Control	Control	Control	NA	Control	Control
Control	17	MGCv1_17	N	22	4960	2530	3745	3.88707	1.63805	2.76256	empty vector	1.8473	1.27456	1.56093	0.404989	25.9454	2.96677	2.05877	2.51277	3.68773	1.84672	2.76722	1.3018	47.0434	IRAV_005_G11	IRAV	5	G	11	Control	Control	Control	NA	Control	Control
TCP10,MGC34049	15	MGCv1_15	N	11	4900	2920	3910	3.82711	2.05559	2.94135	Sample	1.84557	1.2627	1.55414	0.412153	26.5197	2.96302	2.02973	2.49637	4.97462	3.39535	4.18498	1.11671	26.6838	IRAT_082_G06	IRAT	82	G	6	Homo sapiens	NIH_MGC_119	pCMV-SPORT6	BC063451	Hs.119929	6953	NotI	EcoRV (destroyed)
JKAP,JSP1,MKPX,DUSP22,AW212235,MGC118031,1110028K04RIK	49	MGCv1_49	B	20	3040	3210	3125	1.96851	2.36607	2.16729	Sample	1.84242	1.51953	1.68098	0.228323	13.5828	2.95617	2.6588	2.80749	2.71429	2.00625	2.36027	0.500657	21.2119	IRAV_152_A10	IRAV	152	A	10	Mus musculus	NCI_CGAP_Mam4	pCMV-SPORT6	BC108362	Mm.289646	4917645
TLR7	11	MGCv1_11	C	24	4640	380	2510	3.56731	-0.663785	1.45176	Sample	1.84127	0.126772	0.984021	1.21233	123.202	2.95366	-0.752657	1.1005	4	0.339286	2.16964	2.58852	119.306	IRAT_056_B12	IRAT	56	B	12	Homo sapiens	NIH_MGC_92	pCMV-SPORT6	BC033651	Hs.179152		NotI	SalI
MSG1,SMR1,AA589601	27	MGCv1_27	A	23	5610	1990	3800	4.53657	1.05991	2.79824	Sample	1.84085	1.10249	1.47167	0.522099	35.4766	2.95276	1.6373	2.29503	7.68493	3.10938	5.39715	3.23541	59.9465	IRAV_046_A12	IRAV	46	A	12	Mus musculus	NCI_CGAP_SG2	pCMV-SPORT6	BC031806	Mm.14599	20599	NotI	SalI
Blank	13	MGCv1_13	C	18	3910	3410	3660	2.83786	2.58019	2.70903	Sample	1.84	1.20388	1.52194	0.449802	29.5545	2.9509	1.88565	2.41828	4.03093	4.42857	4.22975	0.281176	6.64759	IRAT_073_B09	IRAT	73	B	9				NA	Blank	Blank
FANCB,BC022692,MGC31411	31	MGCv1_31	A	07	2920	2450	2685	1.8486	1.5524	1.7005	Sample	1.83937	1.32254	1.58095	0.365456	23.1162	2.94953	2.17629	2.56291	3.13978	2.0082	2.57399	0.800154	31.0861	IRAV_062_A04	IRAV	62	A	4	Mus musculus	NCI_CGAP_Mam1	pCMV-SPORT6	BC022692	Mm.336317	237211	NotI	SalI
FAM36A,FLJ43269	43	MGCv1_43	H	24	3140	1940	2540	2.06844	1.00638	1.53741	Sample	1.83895	0.949816	1.39438	0.628709	45.0888	2.94861	1.26333	2.10597	2.99048	1.8744	2.43244	0.789188	32.4443	IRAT_94_D12	IRAT	94	D	12	Homo sapiens	NIH_MGC_71	pCMV-SPORT6	BC062419	Hs.411490	116228	NotI	SalI
2900022K02RIK,5830415L20RIK	32	MGCv1_32	O	18	2830	1960	2395	1.75867	1.0278	1.39323	Sample	1.83766	0.8394	1.33853	0.705878	52.7352	2.94582	0.992877	1.96935	2.21094	1.47368	1.84231	0.521317	28.2969	IRAV_067_H09	IRAV	67	H	9	Mus musculus	NIH_MGC_94	pCMV-SPORT6	BC027051	Mm.240265	68152	NotI	SalI
Blank	09	MGCv1_09	P	20	4390	2580	3485	3.3175	1.69158	2.50454	Sample	1.83682	1.00781	1.42232	0.586197	41.2142	2.94399	1.40539	2.17469	7.56897	3.68571	5.62734	2.74587	48.7952	IRAT_050_H10	IRAT	50	H	10				NA	Blank	Blank
JADE1,PHF17,FLJ22479,KIAA1807	10	MGCv1_10	M	01	3810	5300	4555	2.73793	4.60367	3.6708	Sample	1.83394	2.21064	2.02229	0.266368	13.1716	2.93772	4.35163	3.64467	5.04636	9.29825	7.1723	3.00654	41.9187	IRAT_051_G01	IRAT	51	G	1	Homo sapiens	NIH_MGC_12	pCMV-SPORT6	BC032376	Hs.12420	79960	NotI	SalI
EZI,ZFP467,AB041616,AI426952,AV017623,MNCB-3350,1190001I08RIK	35	MGCv1_35	F	17	5450	2660	4055	4.3767	1.77723	3.07696	Sample	1.83347	1.23434	1.53391	0.423652	27.6192	2.93672	1.96025	2.44848	2.93011	2.2931	2.61161	0.45043	17.2472	IRAV_080_C09	IRAV	80	C	9	Mus musculus	NCI_CGAP_Mam1	pCMV-SPORT6	BC029859	Mm.2464,Mm.358722	68910	NotI	SalI
ETL1,D6PAS1,AV081750,AW226546,SMARCAD1,MKIAA1122	36	MGCv1_36	B	08	3450	1440	2445	2.3782	0.471073	1.42464	Sample	1.83267	0.635061	1.23386	0.846837	68.6329	2.93497	0.492361	1.71367	3.02632	1.35849	2.1924	1.17933	53.7917	IRAV_087_A04	IRAV	87	A	4	Mus musculus	NCI_CGAP_Mam1	pCMV-SPORT6	BC042442	Mm.99113	13990	NotI	SalI
Blank	44	MGCv1_44	I	06	3170	3520	3345	2.09842	2.69796	2.39819	Sample	1.83237	1.97753	1.90495	0.102642	5.38819	2.93432	3.78064	3.35748	3.58192	4.4	3.99096	0.578469	14.4945	IRAT_96_E03	IRAT	96	E	3				NA	Blank	Blank
ZMYND11,2210402G22RIK	30	MGCv1_30	C	20	3230	660	1945	2.15837	-0.364011	0.89718	Sample	1.83003	0.472272	1.15115	0.960079	83.4017	2.92923	0.0936207	1.51143	3.62921	0.88	2.25461	1.94399	86.2229	IRAV_059_B10	IRAV	59	B	10	Mus musculus	NCI_CGAP_Lu29	pCMV-SPORT6	BC022945	Mm.258773	66505	NotI	SalI
DEY,SEY,PAX6,AEY11,PAX-6,GSFAEY11,1500038E17RIK	23	MGCv1_23	C	21	4340	990	2665	3.26753	-0.0107062	1.62841	Sample	1.82929	0.287165	1.05823	1.09045	103.045	2.92763	-0.359787	1.28392	4.03721	0.868421	2.45282	2.24067	91.351	IRAV_026_B11	IRAV	26	B	11	Mus musculus	NCI_CGAP_Lu30	pCMV-SPORT6	BC011272	Mm.3608	18508	NotI	SalI
	18	MGCv1_18	F	23	4080	2520	3300	3.00773	1.62734	2.31754	Sample	1.82755	1.07006	1.44881	0.535622	36.9699	2.92384	1.55787	2.24085	3.09091	2.625	2.85795	0.329447	11.5274	IRAV_008_C12	IRAV	8	C	12	Mus musculus	NCI_CGAP_Lu29	pCMV-SPORT6	BC004592			NotI	SalI
ZFP629,9330199A09RIK	43	MGCv1_43	A	01	3120	2130	2625	2.04845	1.2098	1.62913	Sample	1.82723	1.04284	1.43504	0.55465	38.6506	2.92315	1.49119	2.20717	2.97143	2.05797	2.5147	0.645912	25.6855	IRAV_080_G11	IRAV	80	G	11	Mus musculus	NIH_MGC_94	pCMV-SPORT6	BC035547	Mm.156718	320683	NotI	SalI
SEH1,SEH1A,SEH1B,SEH1L,SEC13L	04	MGCv1_04	P	02	3490	3520	3505	2.41817	2.69796	2.55807	Sample	1.82723	1.47744	1.65233	0.247336	14.9689	2.92314	2.55571	2.73942	4.01149	5.37405	4.69277	0.963469	20.5309	IRAT_016_H01	IRAT	16	H	1	Homo sapiens	NIH_MGC_67	pCMV-SPORT6	BC012430	Hs.301048	81929	NotI	SalI
DHODH,AI834883,2810417D19RIK	32	MGCv1_32	J	24	2810	2520	2665	1.73869	1.62734	1.68302	Sample	1.82468	1.07923	1.45195	0.52711	36.3035	2.9176	1.58032	2.24896	2.19531	1.89474	2.04502	0.212539	10.393	IRAV_069_E12	IRAV	69	E	12	Mus musculus	NCI_CGAP_Mam5	pCMV-SPORT6	BC027829	Mm.23894	56749	NotI	SalI
ATP1A1,ATPA-1,BC010319,MGC38419	37	MGCv1_37	A	11	3590	3090	3340	2.5181	2.2376	2.37785	Sample	1.82465	1.80966	1.81716	0.0105976	0.583199	2.91754	3.36947	3.14351	3.57214	2.92891	3.25052	0.454832	13.9926	IRAV_088_A06	IRAV	88	A	6	Mus musculus	NCI_CGAP_Mam6	pCMV-SPORT6	BC042435	Mm.280103	11928	NotI	SalI
IXL,ZFP36,AU020902,2810405O22RIK	30	MGCv1_30	C	21	3220	1600	2410	2.14838	0.642372	1.39538	Sample	1.82436	1.1449	1.48463	0.480451	32.3617	2.91692	1.74118	2.32905	3.61798	2.13333	2.87566	1.0498	36.5065	IRAV_058_B11	IRAV	58	B	11	Mus musculus	NCI_CGAP_Li9	pCMV-SPORT6	BC021391	Mm.333723	67224	NotI	SalI
TEX13A,MGC131984	47	MGCv1_47	C	06	4020	3010	3515	2.94777	2.15195	2.54986	Sample	1.82313	1.23868	1.53091	0.413266	26.9948	2.91423	1.97089	2.44256	3.37815	2.06164	2.7199	0.930911	34.226	IRAT_111_B03	IRAT	111	b	3	Homo sapiens	NIH_MGC_119	pCMV-SPORT6	BC108734	Hs.567543	56157
TIP5,MGC7995,BC004636,MGC67805	18	MGCv1_18	B	23	4070	3120	3595	2.99774	2.26971	2.63373	Sample	1.82307	1.32484	1.57395	0.3523	22.3831	2.9141	2.18193	2.54802	3.08333	3.25	3.16667	0.117851	3.72161	IRAV_008_A12	IRAV	8	A	12	Mus musculus	NCI_CGAP_Mam1	pCMV-SPORT6	BC004636	Mm.282641	228019	NotI	SalI
SLC35E1,FLJ14251,MGC44954	11	MGCv1_11	C	03	4590	5120	4855	3.51734	4.41096	3.96415	Sample	1.82143	1.70809	1.76476	0.0801424	4.54127	2.91054	3.12067	3.01561	3.9569	4.57143	4.26416	0.43454	10.1905	IRAT_055_B02	IRAT	55	B	2	Homo sapiens	NIH_MGC_71	pCMV-SPORT6	NA	Hs.134074	79939	NotI	SalI
Blank	11	MGCv1_11	O	02	4590	3210	3900	3.51734	2.36607	2.94171	Sample	1.82143	1.07089	1.44616	0.530709	36.6978	2.91054	1.5599	2.23522	3.9569	2.86607	3.41148	0.77133	22.6098	IRAT_056_H01	IRAT	56	H	1				NA	Blank	Blank
D4S43H,D5H4S43,BC023882,D5H4S43E,MGC36997,MGC38108,MGC38583	32	MGCv1_32	J	22	2800	3040	2920	1.72869	2.18407	1.95638	Sample	1.81818	1.30193	1.56005	0.365047	23.3996	2.90348	2.1258	2.51464	2.1875	2.28571	2.23661	0.069448	3.10506	IRAV_069_E11	IRAV	69	E	11	Mus musculus	NCI_CGAP_Mam6	pCMV-SPORT6	BC025497	Mm.319286	231123	NotI	SalI
PAP20,AI645998,BC016423,KIAA2006,MGC25933,MKIAA2006	27	MGCv1_27	H	22	5540	2000	3770	4.46663	1.07062	2.76862	Sample	1.81788	1.10803	1.46296	0.50194	34.3099	2.90283	1.65087	2.27685	7.58904	3.125	5.35702	3.15655	58.9237	IRAV_049_D11	IRAV	49	D	11	Mus musculus	NCI_CGAP_Kid14	pCMV-SPORT6	BC016423	Mm.221609	105203	NotI	SalI
EIF4D,EIF5A,MGC6725,AA410058,D19WSU54E	20	MGCv1_20	A	07	4520	4110	4315	3.4474	3.32963	3.38851	Sample	1.81709	1.52081	1.66895	0.209495	12.5525	2.9011	2.66195	2.78153	3.24014	2.88421	3.06218	0.251683	8.21907	IRAV_014_A04	IRAV	14	A	4	Mus musculus	NCI_CGAP_Lu29	pCMV-SPORT6	BC008093	Mm.196607	276770	NotI	SalI
Blank	14	MGCv1_14	A	04	3710	3840	3775	2.63801	3.04056	2.83928	Sample	1.8164	1.31282	1.56461	0.356086	22.7587	2.89961	2.15249	2.52605	3.86458	4.36364	4.11411	0.352884	8.5774	IRAT_077_A02	IRAT	77	A	2				NA	Blank	Blank
DEBT,PLXNB2,MKIAA0315,1110007H23RIK	34	MGCv1_34	A	12	4390	2080	3235	3.3175	1.15627	2.23688	Sample	1.81593	0.860393	1.33816	0.675664	50.492	2.89858	1.0443	1.97144	2.32275	2.06965	2.1962	0.178968	8.149	IRAV_075_A06	IRAV	75	A	6	Mus musculus	NCI_CGAP_Lu29	pCMV-SPORT6	BC031202	Mm.267514
2210016L21RIK	34	MGCv1_34	B	13	4390	1520	2955	3.3175	0.556723	1.93711	Sample	1.81593	0.628749	1.22234	0.839461	68.6767	2.89858	0.4769	1.68774	2.32275	1.51244	1.91759	0.572978	29.88	IRAV_076_A07	IRAV	76	A	7	Mus musculus	NCI_CGAP_Co24	pCMV-SPORT6	BC031162	Mm.292672
TERE1,UBIAD1,AI426463,AW320947,1200002M06RIK	40	MGCv1_40	P	14	3000	2080	2540	1.92854	1.15627	1.54241	Sample	1.81543	1.08333	1.44938	0.517671	35.7167	2.8975	1.59037	2.24394	2.80374	2.44706	2.6254	0.25221	9.60656	IRAV_141_H07	IRAV	141	H	7	Mus musculus	NCI_CGAP_Mam5	pCMV-SPORT6	BC071203	Mm.292503	71707	NotI	SalI
LMNT2,NTNG1,NTNG2,KIAA0625,KIAA1857,MGC21884,BA479K20.1	05	MGCv1_05	D	02	4180	1540	2860	3.10765	0.578135	1.84289	Sample	1.81542	0.761434	1.28843	0.745279	57.8442	2.89747	0.801903	1.84969	6.14706	3.11111	4.62908	2.14674	46.375	IRAT_020_B01	IRAT	20	B	1	Homo sapiens	NIH_MGC_84	pCMV-SPORT6	BC013770	Hs.163642	84628	NotI	SalI
Blank	42	MGCv1_42	L	03	4320	1950	3135	3.24755	1.01709	2.13232	Sample	1.81513	0.973783	1.39445	0.59492	42.6632	2.89684	1.32204	2.10944	2.79612	1.60494	2.20053	0.84229	38.2767	IRAV_046_H12	IRAV	46	H	12				NA	Blank	Blank
DLG2	47	MGCv1_47	O	15	4000	2030	3015	2.92779	1.10274	2.01526	Sample	1.81406	0.835391	1.32472	0.692023	52.239	2.89452	0.983056	1.93879	3.36134	1.39041	2.37588	1.39366	58.6588	IRAT_110_H08	IRAT	110	h	8	Homo sapiens	NCI_CGAP_Brn67	pCMV-SPORT6	BC110844	Hs.503453	1740
RSE1,SF3B3,SAP130,AA409318,MKIAA0017,D8ERTD633E,1810061H24RIK,5730409A01RIK	34	MGCv1_34	A	15	4380	1410	2895	3.3075	0.438954	1.87323	Sample	1.81179	0.583247	1.19752	0.86871	72.5426	2.88959	0.365447	1.62752	2.31746	1.40299	1.86022	0.646632	34.761	IRAV_074_A08	IRAV	74	A	8	Mus musculus	NCI_CGAP_Mam2	pCMV-SPORT6	BC031197	Mm.236123	101943	NotI	SalI
SOX9,AV220920,KIAA4243,MKIAA4243,2010306G03RIK	32	MGCv1_32	D	06	2790	3060	2925	1.7187	2.20548	1.96209	Sample	1.81169	1.31049	1.56109	0.354399	22.702	2.88937	2.14678	2.51808	2.17969	2.30075	2.24022	0.0856054	3.8213	IRAV_069_B03	IRAV	69	B	3	Mus musculus	NCI_CGAP_Mam6	pCMV-SPORT6	BC023808	Mm.286407	20682	NotI	SalI
Blank	14	MGCv1_14	H	02	3700	4690	4195	2.62802	3.95059	3.2893	Sample	1.81151	1.60342	1.70746	0.14714	8.61744	2.88897	2.86429	2.87663	3.85417	5.32955	4.59186	1.04325	22.7196	IRAT_079_D01	IRAT	79	D	1				NA	Blank	Blank
Blank	36	MGCv1_36	J	02	3410	5540	4475	2.33823	4.86062	3.59943	Sample	1.81142	2.44322	2.12732	0.446749	21.0006	2.88879	4.92132	3.90505	2.99123	5.22642	4.10882	1.58052	38.4664	IRAV_087_E01	IRAV	87	E	1				NA	Blank	Blank
Blank	12	MGCv1_12	H	24	3790	2880	3335	2.71795	2.01277	2.36536	Sample	1.81123	1.37306	1.59215	0.309831	19.46	2.88837	2.30005	2.59421	2.93798	2.56	2.74899	0.267275	9.72267	IRAT_071_D12	IRAT	71	D	12				NA	Blank	Blank
GRB7,KIAA4028,MGC78181,MKIAA4028	40	MGCv1_40	L	02	2990	1370	2180	1.91855	0.396129	1.15734	Sample	1.80938	0.713542	1.26146	0.774875	61.4268	2.88435	0.684595	1.78447	2.79439	1.61176	2.20308	0.836244	37.958	IRAV_141_F01	IRAV	141	F	1	Mus musculus	NCI_CGAP_Mam6	pCMV-SPORT6	BC081547	Mm.276702	14786	NotI	SalI
MDN1,GM135,AA958993,A130070M06,4833432B22RIK	41	MGCv1_41	C	17	2940	2080	2510	1.86859	1.15627	1.51243	Sample	1.80923	0.53231	1.17077	0.90292	77.1218	2.88403	0.240679	1.56235	2.69725	1.23077	1.96401	1.03696	52.798	IRAV_142_B09	IRAV	142	B	9	Mus musculus	NIA MOUSE E6.5 Whole Embryo cDNA	pCMV-Sport6	BC071242	Mm.233873	100019	NotI	SalI
FLJ10661	41	MGCv1_41	J	24	2940	2020	2480	1.86859	1.09203	1.48031	Sample	1.80923	0.516955	1.16309	0.913777	78.5644	2.88403	0.203068	1.54355	2.69725	1.19527	1.94626	1.06206	54.5694	IRAT_055_G12	IRAT	55	G	12	Homo sapiens	NIH_MGC_67	pCMV-SPORT6	BC032519	Hs.61142	55199	NotI	SalI
ASF,SF2,SFRS1,SRP30A	06	MGCv1_06	G	16	4090	1050	2570	3.01772	0.053531	1.53563	Sample	1.80773	0.392891	1.10031	1.00045	90.9238	2.88078	-0.100819	1.38998	4.86905	1.56716	3.21811	2.33478	72.5515	IRAT_036_D08	IRAT	36	D	8	Homo sapiens	NIH_MGC_10	pCMV-SPORT6	BC010264	Hs.68714	6426	NotI	SalI
ADH8,ADHFE1,AI043035,6330565B14RIK	34	MGCv1_34	E	22	4370	1340	2855	3.29751	0.364011	1.83076	Sample	1.80765	0.554292	1.18097	0.88626	75.045	2.8806	0.294522	1.58756	2.31217	1.33333	1.82275	0.692142	37.9724	IRAV_075_C11	IRAV	75	C	11	Mus musculus	NCI_CGAP_Kid14	pCMV-SPORT6	BC026584	Mm.28514
Blank	13	MGCv1_13	G	07	3840	2170	3005	2.76791	1.25263	2.01027	Sample	1.80706	0.766108	1.28658	0.736064	57.2107	2.87931	0.813351	1.84633	3.95876	2.81818	3.38847	0.806513	23.8017	IRAT_072_D04	IRAT	72	D	4				NA	Blank	Blank
GAN,GAN1,KLHL16	12	MGCv1_12	A	05	3780	970	2375	2.70796	-0.0321186	1.33792	Sample	1.80645	0.462455	1.13445	0.950349	83.7715	2.87799	0.0695756	1.47378	2.93023	0.862222	1.89623	1.4623	77.1165	IRAT_068_A03	IRAT	68	A	3	Homo sapiens	NIH_MGC_10	pCMV-SPORT6	BC044840	Hs.112569	8139	NotI	SalI
BC017647,MGC28990	25	MGCv1_25	B	02	4280	4840	4560	3.20758	4.11118	3.65938	Sample	1.80591	1.58949	1.6977	0.153029	9.01393	2.8768	2.83017	2.85349	4.23762	4.63158	4.4346	0.278568	6.2817	IRAV_037_A01	IRAV	37	A	1	Mus musculus	NIH_MGC_94	pCMV-SPORT6	BC017647	Mm.119387	216971	NotI	SalI
ZDHHC20,AI448102,5033406L14RIK,B230110O18RIK	25	MGCv1_25	A	01	4280	3600	3940	3.20758	2.78361	2.9956	Sample	1.80591	1.18227	1.49409	0.440981	29.5151	2.8768	1.8327	2.35475	4.23762	3.44498	3.8413	0.560487	14.5911	IRAV_034_A01	IRAV	34	A	1	Mus musculus	NCI_CGAP_Mam5	pCMV-SPORT6	BC019536	Mm.29044	75965	NotI	SalI
GBA2,AD035,KIAA1605,MGC16895,DKFZP762K054	02	MGCv1_02	N	19	3290	2160	2725	2.21833	1.24192	1.73012	Sample	1.80521	0.84789	1.32655	0.676929	51.0293	2.87529	1.01367	1.94448	3.87059	4.32	4.09529	0.317782	7.75969	IRAT_007_G10	IRAT	7	G	10	Homo sapiens	NIH_MGC_85	pCMV-SPORT6	BC011363	Hs.443134	57704	NotI	SalI
EGRA,TIEG,KLF10,TIEG1	02	MGCv1_02	H	08	3290	130	1710	2.21833	-0.93144	0.643443	Sample	1.80521	0.0510304	0.928122	1.24039	133.646	2.87529	-0.938182	0.968556	3.87059	0.26	2.06529	2.55307	123.618	IRAT_008_D04	IRAT	8	D	4	Homo sapiens	NIH_MGC_67	pCMV-SPORT6	BC011538	Hs.435001	7071	NotI	SalI
ALK2,SKR1,ACTRI,ACVR1,ACVRLK2	10	MGCv1_10	B	01	3750	2190	2970	2.67798	1.27404	1.97601	Sample	1.80505	0.913452	1.35925	0.630458	46.3827	2.87495	1.17426	2.0246	4.96689	3.84211	4.4045	0.795341	18.0575	IRAT_053_A01	IRAT	53	A	1	Homo sapiens	NIH_MGC_122	pCMV-SPORT6	BC033867	Hs.470316	90	NotI	EcoRV (destroyed)
IBRAF,HMG20A,1200004E06RIK,5730490E10RIK	21	MGCv1_21	B	09	5460	6600	6030	4.38669	5.99547	5.19108	Sample	1.80347	2.21662	2.01005	0.292146	14.5343	2.8715	4.36629	3.6189	4.72727	5.97285	5.35006	0.880757	16.4626	IRAV_020_A05	IRAV	20	A	5	Mus musculus	NCI_CGAP_Mam6	pCMV-SPORT6	BC013804	Mm.150856	66867	NotI	SalI
RBM5,D030069N10RIK	40	MGCv1_40	G	18	2980	1400	2190	1.90856	0.428248	1.1684	Sample	1.80333	0.729167	1.26625	0.759547	59.9841	2.8712	0.722867	1.79703	2.78505	1.64706	2.21605	0.804679	36.3114	IRAV_139_D09	IRAV	139	D	9	Mus musculus	NCI_CGAP_Mam6	pCMV-SPORT6	BC023854	Mm.259197	83486	NotI	SalI
FCRH3,FCRL3,IFGP3,IRTA3,SPAP2	41	MGCv1_41	F	16	2930	3360	3145	1.8586	2.52666	2.19263	Sample	1.80308	0.859885	1.33148	0.666938	50.0899	2.87065	1.04305	1.95685	2.68807	1.98817	2.33812	0.494909	21.167	IRAT_047_G12	IRAT	47	G	12	Homo sapiens	NIH_MGC_85	pCMV-SPORT6	BC028933	Hs.292449	115352	NotI	SalI
ZFP672,4930488P06RIK,4930511N19RIK	18	MGCv1_18	C	12	4020	2930	3475	2.94777	2.0663	2.50704	Sample	1.80067	1.24416	1.52242	0.393512	25.8479	2.86542	1.98431	2.42487	3.04545	3.05208	3.04877	0.00468726	0.153743	IRAV_007_B06	IRAV	7	B	6	Mus musculus	NCI_CGAP_Lu29	pCMV-SPORT6	BC003258	Mm.72124	319475	NotI	SalI
1700029I01RIK	49	MGCv1_49	D	21	2970	2010	2490	1.89857	1.08133	1.48995	Sample	1.8	0.951479	1.37574	0.599995	43.6125	2.86396	1.26741	2.06568	2.65179	1.25625	1.95402	0.986793	50.5007	IRAV_151_B11	IRAV	151	B	11	Mus musculus	NIA Mouse Embryonic Germ Cell	pCMV-SPORT6	BC096621	Mm.327224,Mm.392861	30464103
Control	43	MGCv1_43	N	22	3070	1550	2310	1.99849	0.588841	1.29367	empty vector	1.79795	0.758874	1.27841	0.734738	57.4727	2.85951	0.795633	1.82757	2.92381	1.49758	2.2107	1.00849	45.6188	IRAT_94_G11	IRAT	94	G	11	Control	Control	Control	NA	Control	Control
Blank	44	MGCv1_44	O	01	3110	6530	4820	2.03846	5.92053	3.9795	Sample	1.79769	3.66854	2.73311	1.32289	48.4024	2.85894	7.92266	5.3908	3.51412	8.1625	5.83831	3.2869	56.2988	IRAT_95_H01	IRAT	95	H	1				NA	Blank	Blank
WNT2	44	MGCv1_44	G	10	3110	1770	2440	2.03846	0.824378	1.43142	Sample	1.79769	0.994382	1.39603	0.568023	40.6883	2.85894	1.37249	2.11572	3.51412	2.2125	2.86331	0.920387	32.1442	IRAT_96_D05	IRAT	96	D	5	Homo sapiens	NIH_MGC_122	pCMV-SPORT6	BC078170	Hs.128553		NotI	EcoRV (destroyed)
VATD,VMA8,ATP6M,ATP6V1D,1110004P10RIK	29	MGCv1_29	K	21	2930	1500	2215	1.8586	0.53531	1.19695	Sample	1.79755	0.596421	1.19698	0.849323	70.9553	2.85863	0.397717	1.62817	3.27374	1.22449	2.24912	1.44904	64.4271	IRAV_054_F11	IRAV	54	F	11	Mus musculus	NCI_CGAP_Lu29	pCMV-SPORT6	BC033457	Mm.311549	73834	NotI	SalI
OR9Q1	47	MGCv1_47	G	22	3960	1780	2870	2.88782	0.835084	1.86145	Sample	1.79592	0.73251	1.26421	0.751943	59.4791	2.85509	0.731057	1.79307	3.32773	1.21918	2.27345	1.49097	65.5818	IRAT_111_D11	IRAT	111	d	11	Homo sapiens	NIH_MGC_122	pCMV-SPORT6	BC110819	Hs.632125
LDHD,D8BWG1320E,4733401P21RIK	39	MGCv1_39	A	09	4170	2190	3180	3.09766	1.27404	2.18585	Sample	1.79548	1.23904	1.51726	0.393463	25.9325	2.85414	1.97176	2.41295	2.77076	2.51724	2.644	0.179268	6.78016	IRAV_096_A05	IRAV	96	A	5	Mus musculus	NCI_CGAP_Kid14	pCMV-SPORT6	BC055443	Mm.27589	52815	NotI	SalI
P58,CL-6,NKAT,GL183,NKAT2,CD158B,NKAT2A,NKAT2B,CD158B2,KIR-K15,KIR2DL3,KIR-023GB	10	MGCv1_10	A	18	3730	1710	2720	2.65799	0.76014	1.70907	Sample	1.79543	0.713243	1.25434	0.76522	61.006	2.85402	0.683863	1.76894	4.9404	3	3.9702	1.37207	34.5592	IRAT_052_A09	IRAT	52	A	9	Homo sapiens	NIH_MGC_118	pCMV-SPORT6	BC032422	Hs.512573	3804	NotI	EcoRV (destroyed)
RPS13,MGC102403,MGC118043,2700063M04RIK	49	MGCv1_49	B	22	2960	2960	2960	1.88857	2.09842	1.99349	Sample	1.79394	1.40118	1.59756	0.27772	17.384	2.85079	2.36893	2.60986	2.64286	1.85	2.24643	0.560635	24.9567	IRAV_152_A11	IRAV	152	A	11	Mus musculus	NCI_CGAP_Co24	pCMV-SPORT6	BC106137	Mm.14798,Mm.345443	4990874
RPS2,LLREP3,MGC102851,MGC117344,MGC117345	46	MGCv1_46	B	01	3870	520	2195	2.79789	-0.513898	1.14199	Sample	1.79374	0.31563	1.05469	1.04518	99.099	2.85036	-0.290064	1.28015	2.41121	0.40625	1.40873	1.41772	100.638	IRAT_108_A01	IRAT	108	A	1	Homo sapiens	NIH_MGC_12	pCMV-SPORT6	BC105985	Hs.506997	6187
BRD3,ORFX,FSRG2,RINGL3,AW060456,2410084F24RIK	29	MGCv1_29	M	17	2920	7860	5390	1.8486	7.34445	4.59653	Sample	1.79141	3.12525	2.45833	0.943166	38.3661	2.8453	6.59191	4.7186	3.26257	6.41633	4.83945	2.23004	46.0805	IRAV_054_G09	IRAV	54	G	9	Mus musculus	NCI_CGAP_Lu30	pCMV-SPORT6	BC031536	Mm.28721	67382	NotI	SalI
RNF167,AU019305,AV328608,0610010G05RIK,5730408C10RIK	42	MGCv1_42	O	16	4260	1340	2800	3.18759	0.364011	1.7758	Sample	1.78992	0.669164	1.22954	0.792492	64.4543	2.84205	0.575893	1.70897	2.75728	1.10288	1.93008	1.16984	60.6108	IRAV_028_H12	IRAV	28	H	12	Mus musculus	NCI_CGAP_Kid14	pCMV-SPORT6	BC010777	Mm.261818	70510	NotI	SalI
DDX30,DHX30,FLJ11214,KIAA0890	05	MGCv1_05	N	01	4120	5530	4825	3.0477	4.84991	3.9488	Sample	1.78936	2.73424	2.2618	0.668131	29.5398	2.84084	5.63416	4.2375	6.05882	11.1717	8.61527	3.61536	41.9646	IRAT_019_G01	IRAT	19	G	1	Homo sapiens	NIH_MGC_85	pCMV-SPORT6	BC020126	Hs.517948	22907	NotI	SalI
	02	MGCv1_02	C	10	3260	1450	2355	2.18835	0.481779	1.33506	Sample	1.78875	0.569185	1.17897	0.862364	73.1456	2.83952	0.331004	1.58526	3.83529	2.9	3.36765	0.661353	19.6384	IRAT_006_B05	IRAT	6	B	5	Homo sapiens	NCI_CGAP_Brn64	pCMV-SPORT6	BC008091			NotI	SalI
G630039H03RIK	34	MGCv1_34	A	16	4320	820	2570	3.24755	-0.192712	1.52742	Sample	1.78697	0.339193	1.06308	1.02373	96.2986	2.83564	-0.232346	1.30165	2.28571	0.81592	1.55082	1.0393	67.0164	IRAV_075_A08	IRAV	75	A	8	Mus musculus	NCI_CGAP_Lu29	pCMV-SPORT6	BC031204	Mm.272045
MAR6,MART6,LDOC1L,BC058638,MGC73499	32	MGCv1_32	C	18	2750	1920	2335	1.67873	0.984971	1.33185	Sample	1.78571	0.82227	1.30399	0.681258	52.244	2.83291	0.950917	1.89192	2.14844	1.44361	1.79602	0.498389	27.7496	IRAV_067_B09	IRAV	67	B	9	Mus musculus	NIH_MGC_94	pCMV-SPORT6	BC023053	Mm.6471	223732	NotI	SalI
Control	31	MGCv1_31	N	23	2830	2320	2575	1.75867	1.41322	1.58595	empty vector	1.78268	1.25236	1.51752	0.37499	24.7107	2.82631	2.0044	2.41535	3.04301	1.90164	2.47233	0.807071	32.6442	IRAV_064_G12	IRAV	64	G	12	Control	Control	Control	NA	Control	Control
PP2CA,PPM1A,MGC9201,PP2C-ALPHA	06	MGCv1_06	J	23	4030	5010	4520	2.95777	4.29319	3.62548	Sample	1.78122	1.87465	1.82793	0.0660676	3.61434	2.82314	3.52865	3.17589	4.79762	7.47761	6.13762	1.89504	30.8759	IRAT_037_E12	IRAT	37	E	12	Homo sapiens	NIH_MGC_65	pCMV-SPORT6	BC026691	Hs.130036	5494	NotI	SalI
C16ORF44,FLJ12543	10	MGCv1_10	D	02	3700	4000	3850	2.62802	3.21186	2.91994	Sample	1.78099	1.6684	1.7247	0.0796076	4.61575	2.82264	3.02347	2.92305	4.90066	7.01754	5.9591	1.49686	25.1189	IRAT_054_B01	IRAT	54	B	1	Homo sapiens	NIH_MGC_118	pCMV-SPORT6	BC033821	Hs.222731	79786	NotI	EcoRV (destroyed)
MKP5,MKP-5,DUSP10	43	MGCv1_43	L	08	3040	1760	2400	1.96851	0.813671	1.39109	Sample	1.78038	0.861689	1.32103	0.649613	49.1746	2.82132	1.04747	1.9344	2.89524	1.70048	2.29786	0.844819	36.7655	IRAT_94_F04	IRAT	94	F	4	Homo sapiens	Lupski dorsal root ganglion	pCMV-SPORT6	BC063826	Hs.497822	11221	NotI	SalI
Control	46	MGCv1_46	N	23	3840	1720	2780	2.76791	0.770847	1.76938	empty vector	1.77984	1.04401	1.41192	0.520312	36.8513	2.82014	1.49404	2.15709	2.39252	1.34375	1.86814	0.741595	39.697	IRAT_108_G12	IRAT	108	G	12	Control	Control	Control	NA	Control	Control
GDS1,BC011279,MGC18981,RAP1GDS1,E030024I16RIK	23	MGCv1_23	C	17	4220	3650	3935	3.14762	2.83714	2.99238	Sample	1.77871	1.05874	1.41873	0.5091	35.8843	2.8177	1.53013	2.17391	3.92558	3.20175	3.56367	0.511823	14.3623	IRAV_026_B09	IRAV	26	B	9	Mus musculus	NCI_CGAP_Lu30	pCMV-SPORT6	BC011279	Mm.28893	229877000000	NotI	SalI
MKP-5,DUSP10,AI158871,2610306G15RIK	35	MGCv1_35	K	21	5280	3310	4295	4.20682	2.47313	3.33998	Sample	1.77628	1.53596	1.65612	0.169932	10.2608	2.81241	2.69906	2.75574	2.83871	2.85345	2.84608	0.0104218	0.36618	IRAV_078_F11	IRAV	78	F	11	Mus musculus	NCI_CGAP_Lu29	pCMV-SPORT6	BC025066	Mm.266191	63953	NotI	SalI
GAX,MOX2,MEOX2,MOX-2,AI528662	18	MGCv1_18	B	24	3960	3530	3745	2.88782	2.70867	2.79824	Sample	1.7738	1.49894	1.63637	0.194354	11.8771	2.80701	2.60837	2.70769	3	3.67708	3.33854	0.47877	14.3407	IRAV_009_A12	IRAV	9	A	12	Mus musculus	NCI_CGAP_Lu29	pCMV-SPORT6	BC002076	Mm.341398	17286	NotI	SalI
DHPR,PKU2,QDPR,D5ERTD371E,2610008L04RIK	17	MGCv1_17	M	16	4760	4510	4635	3.68722	3.75788	3.72255	Sample	1.77281	2.27204	2.02243	0.353008	17.4547	2.80487	4.50203	3.65345	3.53903	3.29197	3.4155	0.1747	5.1149	IRAV_003_G08	IRAV	3	G	8	Mus musculus	NCI_CGAP_Mam5	pCMV-SPORT6	BC002107	Mm.30204	110391	NotI	SalI
Blank	14	MGCv1_14	J	02	3620	3770	3695	2.54808	2.96562	2.75685	Sample	1.77234	1.28889	1.53061	0.34185	22.3342	2.80384	2.09387	2.44885	3.77083	4.28409	4.02746	0.362928	9.01133	IRAT_079_E01	IRAT	79	E	1				NA	Blank	Blank
CLAC,ATCAY,BNIP-H,KIAA1872	06	MGCv1_06	N	01	4000	3120	3560	2.92779	2.26971	2.59875	Sample	1.76796	1.16745	1.4677	0.424624	28.9313	2.79432	1.7964	2.29536	4.7619	4.65672	4.70931	0.0743794	1.57941	IRAT_037_G01	IRAT	37	G	1	Homo sapiens	NCI_CGAP_Brn67	pCMV-SPORT6	BC026217	Hs.418055	85300	NotI	SalI
ERM,ETV5,1110005E01RIK,8430401F14RIK	29	MGCv1_29	O	12	2880	2690	2785	1.80863	1.80935	1.80899	Sample	1.76687	1.06958	1.41823	0.493058	34.7658	2.79196	1.55669	2.17433	3.21788	2.19592	2.7069	0.722634	26.696	IRAV_055_H06	IRAV	55	H	6	Mus musculus	NCI_CGAP_Mam5	pCMV-SPORT6	BC034680	Mm.155708	104156	NotI	SalI
D2ERTD391E,1110053A20RIK	32	MGCv1_32	A	20	2720	1850	2285	1.64876	0.910027	1.27939	Sample	1.76623	0.792291	1.27926	0.688681	53.8343	2.79057	0.877486	1.83403	2.125	1.39098	1.75799	0.519032	29.5242	IRAV_067_A10	IRAV	67	A	10	Mus musculus	NIH_MGC_94	pCMV-SPORT6	BC033419	Mm.28492	51897	NotI	SalI
PXN,AW108311,AW123232	32	MGCv1_32	P	20	2720	960	1840	1.64876	-0.0428248	0.802965	Sample	1.76623	0.411135	1.08868	0.9582	88.0145	2.79057	-0.0561302	1.36722	2.125	0.721805	1.4234	0.992209	69.7069	IRAV_069_H10	IRAV	69	H	10	Mus musculus	NCI_CGAP_Li9	pCMV-SPORT6	BC025493	Mm.18714	19303	NotI	SalI
ZNF610,FLJ36040,MGC102679,DKFZP547A1010	46	MGCv1_46	F	14	3810	3000	3405	2.73793	2.14124	2.43959	Sample	1.76593	1.82094	1.79344	0.0388965	2.16883	2.78992	3.39709	3.09351	2.37383	2.34375	2.35879	0.021271	0.901777	IRAT_109_C07	IRAT	109	C	7	Homo sapiens	NIH_MGC_67	pCMV-SPORT6	BC105967	Hs.357663	162963
C2ORF4,CGI-27,NS5ATP7,FLJ25031,DKFZP434I0135	46	MGCv1_46	K	04	3810	2560	3185	2.73793	1.67017	2.20405	Sample	1.76593	1.55387	1.6599	0.149951	9.03375	2.78992	2.74292	2.76642	2.37383	2	2.18692	0.264339	12.0873	IRAT_107_F02	IRAT	107	F	2	Homo sapiens	Lupski sciatic nerve	pCMV-SPORT6	BC094681	Hs.444969	51072
53BP2,ASPP2,X98550,TP53BP2,AI746547,PPP1R13A,TRP53BP2	37	MGCv1_37	A	07	3470	2310	2890	2.39819	1.40251	1.90035	Sample	1.76366	1.35286	1.55826	0.290483	18.6415	2.78498	2.25055	2.51776	3.45274	2.18957	2.82115	0.893191	31.6605	IRAV_088_A04	IRAV	88	A	4	Mus musculus	NCI_CGAP_Mam6	pCMV-SPORT6	BC042874	Mm.287450	209456	NotI	SalI
94KDA,APG-1,OSP94,HSPA4L,AI461691,MGC117843	49	MGCv1_49	H	24	2910	2970	2940	1.83861	2.10912	1.97387	Sample	1.76364	1.40592	1.58478	0.252946	15.961	2.78493	2.38052	2.58272	2.59821	1.85625	2.22723	0.524648	23.5561	IRAV_152_D12	IRAV	152	D	12	Mus musculus	NIH_MGC_94	pCMV-SPORT6	BC110662	Mm.39330	4511154
TCF7,TCF-1,MGC47735	12	MGCv1_12	H	03	3690	2240	2965	2.61802	1.32757	1.9728	Sample	1.76344	1.06794	1.41569	0.491795	34.7389	2.7845	1.55266	2.16858	2.86047	1.99111	2.42579	0.614726	25.3413	IRAT_070_D02	IRAT	70	D	2	Homo sapiens	NIH_MGC_72	pCMV-SPORT6	BC048769	Hs.519580	6932	NotI	SalI
EBF4,O/E-4,KIAA1442,RP5-860F19.3	14	MGCv1_14	P	20	3600	2100	2850	2.52809	1.17768	1.85289	Sample	1.76255	0.717949	1.24025	0.738642	59.556	2.78256	0.695389	1.73897	3.75	2.38636	3.06818	0.964237	31.427	IRAT_079_H10	IRAT	79	H	10	Homo sapiens	NIH_MGC_67	pCMV-SPORT6	BC054347	Hs.471955	57593	NotI	SalI
CSRP2BP,AU023459,D2WSU131E,D2ERTD473E,E430020F17,2510008M08RIK	34	MGCv1_34	D	18	4260	1140	2700	3.18759	0.149887	1.66874	Sample	1.76215	0.471562	1.11686	0.912585	81.7101	2.7817	0.0918807	1.43679	2.25397	1.13433	1.69415	0.791705	46.7317	IRAV_077_B09	IRAV	77	B	9	Mus musculus	NCI_CGAP_Mam6	pCMV-SPORT6	BC031563	Mm.227925	228714	NotI	SalI
C2A,ABPB,SCGB2B5	39	MGCv1_39	A	04	4090	1310	2700	3.01772	0.331892	1.67481	Sample	1.76103	0.74116	1.2511	0.721159	57.6422	2.77927	0.752243	1.76576	2.71761	1.50575	2.11168	0.856915	40.5798	IRAV_097_A02	IRAV	97	A	2	Mus musculus	NCI_CGAP_SG2	pCMV-SPORT6	BC057695	Mm.110829,Mm.358887,Mm.410975	233099	NotI	SalI
ZNF3,A8-51,HF.12,KOX25,PP838,ZFP113,FLJ20216	04	MGCv1_04	P	04	3360	1890	2625	2.28827	0.952852	1.62056	Sample	1.75916	0.793284	1.27622	0.682979	53.5156	2.7752	0.879919	1.82756	3.86207	2.8855	3.37378	0.690541	20.4679	IRAT_016_H02	IRAT	16	H	2	Homo sapiens	NIH_MGC_66	pCMV-SPORT6	BC013603	Hs.435302	7551	NotI	SalI
Blank	12	MGCv1_12	F	05	3680	1760	2720	2.60803	0.813671	1.71085	Sample	1.75866	0.839094	1.29888	0.650233	50.0611	2.77411	0.992127	1.88312	2.85271	1.56444	2.20858	0.910944	41.2457	IRAT_070_C03	IRAT	70	C	3				NA	Blank	Blank
CLTC,CHC17,CLH-17,CLTCL2,KIAA0034	14	MGCv1_14	O	11	3590	5970	4780	2.5181	5.32098	3.91954	Sample	1.75765	2.04103	1.89934	0.200377	10.5498	2.77192	3.93618	3.35405	3.73958	6.78409	5.26184	2.15279	40.9133	IRAT_076_H06	IRAT	76	H	6	Homo sapiens	Lupski sympathetic trunk	pCMV-SPORT6	BC051800	Hs.491351	1213	NotI	SalI
NPD014,C1ORF63,DJ465N24.2.1,RP3-465N24.4	42	MGCv1_42	I	19	4180	5180	4680	3.10765	4.47519	3.79142	Sample	1.7563	2.58677	2.17153	0.587227	27.042	2.76899	5.27293	4.02096	2.7055	4.26337	3.48444	1.10158	31.6144	IRAT_086_G12	IRAT	86	G	12	Homo sapiens	NIH_MGC_72	pCMV-SPORT6	BC065040	Hs.259412	57035	NotI	SalI
Blank	42	MGCv1_42	K	11	4180	3120	3650	3.10765	2.26971	2.68868	Sample	1.7563	1.55805	1.65718	0.140184	8.4592	2.76899	2.75317	2.76108	2.7055	2.5679	2.6367	0.0972982	3.69015	IRAT_084_H12	IRAT	84	H	12				NA	Blank	Blank
Blank	13	MGCv1_13	M	13	3730	3120	3425	2.65799	2.26971	2.46385	Sample	1.75529	1.1015	1.4284	0.462302	32.3651	2.7668	1.63487	2.20083	3.84536	4.05195	3.94865	0.146079	3.69947	IRAT_072_G07	IRAT	72	G	7				NA	Blank	Blank
WDR32,CG7943,MCART1,MGC14836	47	MGCv1_47	A	24	3870	1950	2910	2.79789	1.01709	1.90749	Sample	1.7551	0.802469	1.27879	0.673613	52.676	2.76638	0.902416	1.8344	3.2521	1.33562	2.29386	1.35516	59.0777	IRAT_111_A12	IRAT	111	a	12	Homo sapiens	NIH_MGC_72	pCMV-SPORT6	BC108686	Hs.118394	79269
CSNA,CSN1S1,AA959832,AW212882	17	MGCv1_17	I	24	4710	5130	4920	3.63725	4.42166	4.02946	Sample	1.75419	2.58438	2.16929	0.587035	27.0612	2.7644	5.26709	4.01574	3.50186	3.74453	3.62319	0.171591	4.73592	IRAV_003_E12	IRAV	3	E	12	Mus musculus	NCI_CGAP_Mam5	pCMV-SPORT6	BC003859	Mm.295878	12990	NotI	SalI
RNGTT,AU020997	37	MGCv1_37	A	14	3450	4070	3760	2.3782	3.2868	2.8325	Sample	1.75349	2.3836	2.06855	0.445553	21.5394	2.76288	4.77529	3.76909	3.43284	3.85782	3.64533	0.300509	8.24368	IRAV_089_A07	IRAV	89	A	7	Mus musculus	NCI_CGAP_Mam6	pCMV-SPORT6	BC043657	Mm.240024	24018	NotI	SalI
PCNP,RPS18,DKFZP781I24156	46	MGCv1_46	F	13	3780	2560	3170	2.70796	1.67017	2.18906	Sample	1.75203	1.55387	1.65295	0.140119	8.47692	2.7597	2.74292	2.75131	2.35514	2	2.17757	0.251122	11.5322	IRAT_108_C07	IRAT	108	C	7	Homo sapiens	NIH_MGC_86	pCMV-SPORT6	BC106063	Hs.275865,Hs.627414	57092
PSA,EPIP,PSAT,PSAT1,AL024078,AL024083,AU040266,D8ERTD814E	16	MGCv1_16	D	24	4550	2900	3725	3.47737	2.03418	2.75578	Sample	1.75168	0.83815	1.29492	0.645966	49.8847	2.75895	0.989815	1.87438	4.91892	2.95918	3.93905	1.38574	35.1796	IRAV_001_B12	IRAV	1	B	12	Mus musculus	NCI_CGAP_Mam6	pCMV-SPORT6	BC004827	Mm.289936	107272	NotI	SalI
Blank	28	MGCv1_28	C	02	4210	4330	4270	3.13763	3.56517	3.3514	Sample	1.75052	2.70203	2.22627	0.672818	30.2217	2.75642	5.55526	4.15584	4.12745	4.28713	4.20729	0.112909	2.68366	IRAV_051_B01	IRAV	51	B	1				NA	Blank	Blank
CDC73,HRPT2,C81219,BC027756,MGC29274,MGC36559,8430414L16RIK,C130030P16RIK	34	MGCv1_34	G	24	4230	1640	2935	3.15762	0.685197	1.92141	Sample	1.74974	0.678387	1.21406	0.757562	62.3989	2.75473	0.598485	1.67661	2.2381	1.63184	1.93497	0.428687	22.1547	IRAV_075_D12	IRAV	75	D	12	Mus musculus	NCI_CGAP_Kid14	pCMV-SPORT6	BC031127	Mm.389191
VPS37A,AW261445,D8ERTD531E,2210018P21RIK,4930592A21RIK	34	MGCv1_34	A	14	4230	890	2560	3.15762	-0.117768	1.51992	Sample	1.74974	0.368149	1.05895	0.976933	92.2553	2.75473	-0.161421	1.29665	2.2381	0.885572	1.56183	0.956378	61.2343	IRAV_075_A07	IRAV	75	A	7	Mus musculus	NCI_CGAP_Lu29	pCMV-SPORT6	BC039290	Mm.294871
AMDHD1,HMFT1272,MGC35366	08	MGCv1_08	K	24	4550	2420	3485	3.47737	1.52028	2.49883	Sample	1.74832	0.955577	1.35195	0.560553	41.4626	2.75163	1.27744	2.01454	5	3.00621	4.00311	1.40982	35.2182	IRAT_044_F12	IRAT	44	F	12	Homo sapiens	NIH_MGC_116	pCMV-SPORT6	BC029146	Hs.424907	144193	NotI	EcoRV (destroyed)
RPS7	15	MGCv1_15	D	05	4640	2680	3660	3.56731	1.79864	2.68297	Sample	1.74765	1.15892	1.45328	0.416293	28.645	2.75017	1.77552	2.26284	4.71066	3.11628	3.91347	1.1274	28.8081	IRAT_082_B03	IRAT	82	B	3	Homo sapiens	NIH_MGC_90	pCMV-SPORT6	BC061901	Hs.546287	6201	NotI	SalI
P53R2,RRM2B,MGC42116,MGC102856,DKFZP686M05248	46	MGCv1_46	J	17	3770	3730	3750	2.69796	2.92279	2.81038	Sample	1.74739	2.26404	2.00571	0.365322	18.2141	2.74962	4.48243	3.61602	2.34891	2.91406	2.63149	0.399623	15.1862	IRAT_108_E09	IRAT	108	E	9	Homo sapiens	NIH_MGC_67	pCMV-SPORT6	BC108261	Hs.512592	50484
LARP2,MGC75174,MGC117277,DKFZP686L13217	46	MGCv1_46	J	06	3770	2590	3180	2.69796	1.70229	2.20012	Sample	1.74739	1.57208	1.65974	0.123966	7.469	2.74962	2.78752	2.76857	2.34891	2.02344	2.18617	0.230144	10.5272	IRAT_109_E03	IRAT	109	E	3	Homo sapiens	NIH_MGC_118	pCMV-SPORT6	BC110300	Hs.480712	55132
FOXI2,B130055A05RIK	49	MGCv1_49	D	05	2880	4640	3760	1.80863	3.89706	2.85285	Sample	1.74545	2.19645	1.97095	0.318902	16.1801	2.74541	4.31688	3.53114	2.57143	2.9	2.73571	0.232335	8.49267	IRAV_151_B03	IRAV	151	B	3	Mus musculus	NIA Mouse E9.5 Whole Embryo cD	pCMV-SPORT6	BC096623	Mm.132547	30434074
TRAM1,TRAMP,MGC1174,1810049E02RIK	21	MGCv1_21	N	03	5280	2080	3680	4.20682	1.15627	2.68155	Sample	1.74401	0.698573	1.22129	0.739238	60.5291	2.74228	0.647929	1.6951	4.57143	1.88235	3.22689	1.90146	58.9256	IRAV_020_G02	IRAV	20	G	2	Mus musculus	NCI_CGAP_Mam1	pCMV-SPORT6	BC012401	Mm.28765	72265	NotI	SalI
CDH17,HPT-1,HPT-1/LI	37	MGCv1_37	A	17	3430	2000	2715	2.35822	1.07062	1.71442	Sample	1.74333	1.1713	1.45732	0.404483	27.7554	2.74079	1.80585	2.27332	3.41294	1.89573	2.65433	1.07282	40.4178	IRAV_088_A09	IRAV	88	A	9	Mus musculus	NCI_CGAP_Co24	pCMV-SPORT6	BC042891	Mm.33402	12557	NotI	SalI
Blank	40	MGCv1_40	I	18	2880	3620	3250	1.80863	2.80503	2.30683	Sample	1.74281	1.88542	1.81412	0.100835	5.55838	2.73967	3.55502	3.14735	2.69159	4.25882	3.47521	1.1082	31.8888	IRAV_139_E09	IRAV	139	E	9				NA	Blank	Blank
Blank	13	MGCv1_13	I	21	3700	8070	5885	2.62802	7.56929	5.09865	Sample	1.74118	2.84907	2.29512	0.783401	34.1333	2.73611	5.91543	4.32577	3.81443	10.4805	7.14748	4.71363	65.9482	IRAT_072_E11	IRAT	72	E	11				NA	Blank	Blank
TGIFLX,TGIF2LX,MGC34726	09	MGCv1_09	M	20	4160	4280	4220	3.08767	3.51163	3.29965	Sample	1.74059	1.67188	1.70623	0.0485859	2.84756	2.73483	3.03197	2.8834	7.17241	6.11429	6.64335	0.74821	11.2625	IRAT_048_G10	IRAT	48	G	10	Homo sapiens	NIH_MGC_119	pCMV-SPORT6	BC029920	Hs.406723	90316	NotI	EcoRV (destroyed)
PLCG2,PLCG-2,MGC38590	32	MGCv1_32	B	22	2680	2740	2710	1.60879	1.86288	1.73583	Sample	1.74026	1.17345	1.45685	0.400797	27.5111	2.73412	1.8111	2.27261	2.09375	2.06015	2.07695	0.0237585	1.14391	IRAV_069_A11	IRAV	69	A	11	Mus musculus	NCI_CGAP_Mam6	pCMV-SPORT6	BC023877	Mm.192699	234779	NotI	SalI
TR,HPP1,TPEF,TENB2,TMEFF2	02	MGCv1_02	O	09	3170	5130	4150	2.09842	4.42166	3.26004	Sample	1.73937	2.01374	1.87655	0.194009	10.3386	2.73218	3.86934	3.30076	3.72941	10.26	6.99471	4.61782	66.0188	IRAT_005_H05	IRAT	5	H	5	Homo sapiens	NCI_CGAP_Brn67	pCMV-SPORT6	BC008973	Hs.144513	23671	NotI	SalI
HOXB13	23	MGCv1_23	H	11	4120	4250	4185	3.0477	3.47952	3.26361	Sample	1.73656	1.23278	1.48467	0.356232	23.994	2.72609	1.95643	2.34126	3.83256	3.72807	3.78031	0.0738841	1.95444	IRAV_028_D06	IRAV	28	D	6	Mus musculus	NCI_CGAP_Co24	pCMV-SPORT6	BC013639	Mm.57221	15408	NotI	SalI
Blank	13	MGCv1_13	O	11	3690	3570	3630	2.61802	2.75149	2.68476	Sample	1.73647	1.26037	1.49842	0.336653	22.4672	2.72588	2.02401	2.37495	3.80412	4.63636	4.22024	0.588482	13.9443	IRAT_072_H06	IRAT	72	H	6				NA	Blank	Blank
P50,LSP1,PP52,WP34,LSP-1	17	MGCv1_17	F	01	4660	5280	4970	3.58729	4.58225	4.08477	Sample	1.73557	2.65995	2.19776	0.653637	29.741	2.72392	5.45219	4.08805	3.46468	3.85401	3.65935	0.275298	7.52315	IRAV_004_C01	IRAV	4	C	1	Mus musculus	NCI_CGAP_Mam5	pCMV-SPORT6	BC003796	Mm.234003	16985	NotI	SalI
ANX8,ANXA8,AI466995,MGC40628	22	MGCv1_22	G	13	4660	2030	3345	3.58729	1.10274	2.34502	Sample	1.73557	0.957547	1.34656	0.550144	40.8556	2.72392	1.28227	2.00309	4.14222	1.8371	2.98966	1.62996	54.52	IRAV_022_D07	IRAV	22	D	7	Mus musculus	NCI_CGAP_Lu30	pCMV-SPORT6	BC013271	Mm.3267	11752	NotI	SalI
Control	11	MGCv1_11	N	23	4370	2370	3370	3.29751	1.46675	2.38213	empty vector	1.73413	0.790659	1.26239	0.667133	52.8467	2.72079	0.873488	1.79714	3.76724	2.11607	2.94166	1.16755	39.6903	IRAT_057_G12	IRAT	57	G	12	Control	Control	Control	NA	Control	Control
C85957,CGI-15,OVCOV1,SLC35C2,D2WSU58E,MGC18664	23	MGCv1_23	C	24	4110	4820	4465	3.03771	4.08977	3.56374	Sample	1.73235	1.39811	1.56523	0.23634	15.0994	2.71693	2.36141	2.53917	3.82326	4.22807	4.02566	0.286247	7.11055	IRAV_027_B12	IRAV	27	B	12	Mus musculus	NCI_CGAP_SG2	pCMV-SPORT6	BC018327	Mm.21184	228875	NotI	SalI
1700067C01RIK,A230107C01RIK	31	MGCv1_31	A	01	2750	690	1720	1.67873	-0.331892	0.67342	Sample	1.73228	0.37247	1.05238	0.961534	91.3678	2.71678	-0.150838	1.28297	2.95699	0.565574	1.76128	1.69099	96.0088	IRAV_062_A01	IRAV	62	A	1	Mus musculus	NCI_CGAP_Mam1	pCMV-SPORT6	BC022688	Mm.69030,Mm.349382	76718320225	NotI	SalI
VDAC2,VDAC6,TALDO1	17	MGCv1_17	F	07	4650	5530	5090	3.5773	4.84991	4.2136	Sample	1.73184	2.78589	2.25887	0.745326	32.9956	2.71583	5.76068	4.23825	3.45725	4.0365	3.74687	0.40959	10.9315	IRAV_004_C04	IRAV	4	C	4	Mus musculus	NCI_CGAP_Mam5	pCMV-SPORT6	BC003970	Mm.29182,Mm.262327	2135122334	NotI	SalI
Blank	13	MGCv1_13	C	23	3680	5680	4680	2.60803	5.0105	3.80927	Sample	1.73176	2.0053	1.86853	0.193416	10.3512	2.71565	3.84866	3.28216	3.79381	7.37662	5.58522	2.53343	45.3595	IRAT_072_B12	IRAT	72	B	12				NA	Blank	Blank
LBN,EVC2,LIMBIN,1110017L09RIK	42	MGCv1_42	O	02	4120	3110	3615	3.0477	2.25901	2.65335	Sample	1.73109	1.55306	1.64208	0.125889	7.66645	2.71419	2.74093	2.72756	2.66667	2.55967	2.61317	0.0756575	2.89524	IRAV_025_H11	IRAV	25	H	11	Mus musculus	NCI_CGAP_Mam5	pCMV-SPORT6	NA	Mm.25506	68525	NotI	SalI
GLT8D3,FLJ43151,LOC283464	07	MGCv1_07	C	01	5940	5390	5665	4.86633	4.70002	4.78317	Sample	1.73052	1.92157	1.82604	0.135094	7.39817	2.71294	3.64357	3.17826	4.88889	6.1954	5.54215	0.923844	16.6694	IRAT_039_B01	IRAT	39	B	1	Homo sapiens	NIH_MGC_92	pCMV-SPORT6	BC039145	Hs.259347	283464	NotI	SalI
IGHG1,IGHG2,CONSTANT,DKFZP686I04196,IMMUNOGLOBULIN	46	MGCv1_46	A	24	3730	2880	3305	2.65799	2.01277	2.33538	Sample	1.72885	1.7481	1.73848	0.0136121	0.782987	2.70932	3.21868	2.964	2.32399	2.25	2.28699	0.0523171	2.28759	IRAT_107_A12	IRAT	107	A	12	Homo sapiens	Lupski dorsal root ganglion	pCMV-SPORT6	BC072419	Hs.510635	3500
B4GALT4,B4GAL-T4,BETA4GAL-T4	15	MGCv1_15	J	09	4590	2130	3360	3.51734	1.2098	2.36357	Sample	1.72881	0.921081	1.32495	0.571153	43.1076	2.70924	1.19295	1.95109	4.6599	2.47674	3.56832	1.54372	43.2619	IRAT_082_E05	IRAT	82	E	5	Homo sapiens	NIH_MGC_116	pCMV-SPORT6	BC062618	Hs.13225	8702	NotI	EcoRV (destroyed)
LOC159090,MGC131814,RP11-308B5.5	47	MGCv1_47	C	18	3810	2880	3345	2.73793	2.01277	2.37535	Sample	1.72789	1.18519	1.45654	0.383751	26.3468	2.70723	1.83985	2.27354	3.20168	1.9726	2.58714	0.869089	33.5926	IRAT_111_B09	IRAT	111	b	9	Homo sapiens	NIH_MGC_72	pCMV-SPORT6	BC110846	Hs.404706	159090
DDX17,GM926,C80929,AI047725,MGC79147,2610007K22RIK,A430025E01RIK	32	MGCv1_32	H	05	2660	2880	2770	1.5888	2.01277	1.80078	Sample	1.72727	1.2334	1.48034	0.349217	23.5904	2.70589	1.95796	2.33193	2.07812	2.16541	2.12177	0.0617223	2.909	IRAV_068_D03	IRAV	68	D	3	Mus musculus	NCI_CGAP_Mam6	pCMV-SPORT6	BC027758	Mm.29644	67040	NotI	SalI
P18,INK4C,INK4D,C77269,CDKN2C,P18INK4C	32	MGCv1_32	A	03	2660	1560	2110	1.5888	0.599547	1.09417	Sample	1.72727	0.668094	1.19768	0.748952	62.5334	2.70589	0.573274	1.63958	2.07812	1.17293	1.62553	0.640068	39.376	IRAV_066_A02	IRAV	66	A	2	Mus musculus	NCI_CGAP_Mam2	pCMV-SPORT6	BC027026	Mm.1912	12580	NotI	SalI
ZNF573,FLJ30921	42	MGCv1_42	K	19	4110	1920	3015	3.03771	0.984971	2.01134	Sample	1.72689	0.958801	1.34285	0.543121	40.4455	2.70506	1.28534	1.9952	2.66019	1.58025	2.12022	0.763638	36.0169	IRAT_086_H12	IRAT	86	H	12	Homo sapiens	NIH_MGC_67	pCMV-SPORT6	BC064962	Hs.290703	126231	NotI	SalI
RPL18A,2510019J09RIK	36	MGCv1_36	C	12	3250	2680	2965	2.17836	1.79864	1.9885	Sample	1.72643	1.18192	1.45417	0.385026	26.4773	2.70405	1.83185	2.26795	2.85088	2.5283	2.68959	0.228095	8.48067	IRAV_083_B06	IRAV	83	B	6	Mus musculus	NCI_CGAP_Mam2	pCMV-SPORT6	BC037146	Mm.180873	76808	NotI	SalI
FKBP6,LOC442578	11	MGCv1_11	D	21	4350	1690	3020	3.27753	0.738728	2.00813	Sample	1.72619	0.563803	1.145	0.821932	71.7846	2.70354	0.31782	1.51068	3.75	1.50893	2.62946	1.58468	60.2661	IRAT_057_B11	IRAT	57	B	11	Homo sapiens	NIH_MGC_119	pCMV-SPORT6	BC036817	Hs.549079	8468442578	NotI	EcoRV (destroyed)
Blank	38	MGCv1_38	G	06	4160	3260	3710	3.08767	2.4196	2.75364	Sample	1.72614	1.63	1.67807	0.067982	4.0512	2.70343	2.9294	2.81641	3.25	4.46575	3.85788	0.859667	22.2834	IRAV_093_D03	IRAV	93	D	3				NA	Blank	Blank
RAVER1,KIAA1978	12	MGCv1_12	B	01	3610	410	2010	2.53808	-0.631666	0.953209	Sample	1.72521	0.195471	0.96034	1.08169	112.636	2.70141	-0.584385	1.05851	2.79845	0.364444	1.58145	1.7211	108.831	IRAT_070_A01	IRAT	70	A	1	Homo sapiens	NIH_MGC_71	pCMV-SPORT6	BC037428	Hs.337228	125950	NotI	SalI
SPI7,MASPIN,AI462524,AI646751,SERPINB5,OVALBUMIN,1110036M19RIK	20	MGCv1_20	C	16	4290	2980	3635	3.21757	2.11983	2.6687	Sample	1.72462	1.10268	1.41365	0.439778	31.1094	2.70013	1.63777	2.16895	3.07527	2.09123	2.58325	0.695822	26.9359	IRAV_015_B08	IRAV	15	B	8	Mus musculus	NCI_CGAP_Mam1	pCMV-SPORT6	BC005434	Mm.268618	20724	NotI	SalI
TMEM15,KIAA1094	10	MGCv1_10	C	02	3580	2030	2805	2.50811	1.10274	1.80542	Sample	1.72323	0.846715	1.28497	0.619786	48.2335	2.69709	1.01079	1.85394	4.74172	3.5614	4.15156	0.834611	20.1035	IRAT_052_B01	IRAT	52	B	1	Homo sapiens	NIH_MGC_120	pCMV-SPORT6	BC035556	Hs.531563	22845	NotI	EcoRV (destroyed)
FLJ21742	41	MGCv1_41	B	24	2800	5880	4340	1.72869	5.22463	3.47666	Sample	1.72308	1.5048	1.61394	0.154346	9.56333	2.69677	2.62272	2.65975	2.56881	3.47929	3.02405	0.643808	21.2896	IRAT_043_G12	IRAT	43	G	12	Homo sapiens	NIH_MGC_122	pCMV-SPORT6	BC027869	Hs.306809	84167	NotI	EcoRV (destroyed)
BCLP,CAC-1,TMEM54,MGC10137	41	MGCv1_41	B	12	2800	3220	3010	1.72869	2.37678	2.05274	Sample	1.72308	0.824056	1.27357	0.635704	49.9152	2.69677	0.955293	1.82603	2.56881	1.90533	2.23707	0.469153	20.9718	IRAT_040_G12	IRAT	40	G	12	Homo sapiens	NCI_CGAP_Brn64	pCMV-SPORT6	BC023260	Hs.534521	113452	NotI	SalI
MAK,DJ417M14.2	41	MGCv1_41	N	10	2800	2500	2650	1.72869	1.60593	1.66731	Sample	1.72308	0.639795	1.18144	0.765996	64.836	2.69677	0.503958	1.60036	2.56881	1.47929	2.02405	0.770405	38.0626	IRAT_058_G11	IRAT	58	G	11	Homo sapiens	NIH_MGC_119	pCMV-SPORT6	BC039825	Hs.446125	4117	NotI	EcoRV (destroyed)
ZNF525,KIAA1979	44	MGCv1_44	C	08	2980	1330	2155	1.90856	0.353305	1.13093	Sample	1.72254	0.747191	1.23487	0.689678	55.8504	2.69561	0.767016	1.73131	3.36723	1.6625	2.51487	1.20543	47.9321	IRAT_96_B04	IRAT	96	B	4	Homo sapiens	NIH_MGC_87	pCMV-SPORT6	BC071639	Hs.352638	170958	NotI	SalI
AI550407,9030607L17RIK	39	MGCv1_39	D	24	4000	1610	2805	2.92779	0.653078	1.79043	Sample	1.72228	0.910891	1.31659	0.57374	43.5778	2.69504	1.16799	1.93152	2.65781	1.85057	2.25419	0.5708	25.3217	IRAV_099_B12	IRAV	99	B	12	Mus musculus	NCI_CGAP_Mam3	pCMV-SPORT6	BC057953	Mm.35802	71564	NotI	SalI
A13,A10',UGT1A6,UGT1A10,UGT1A7C	34	MGCv1_34	C	17	4160	1490	2825	3.08767	0.524604	1.80614	Sample	1.72079	0.616339	1.16856	0.780962	66.831	2.69179	0.446504	1.56915	2.20106	1.48259	1.84182	0.508036	27.5833	IRAV_074_B09	IRAV	74	B	9	Mus musculus	NCI_CGAP_Li9	pCMV-SPORT6	BC026561	Mm.300095	94284394432	NotI	SalI
CSP,DNAJC5,AU018536,2610314I24RIK	34	MGCv1_34	C	14	4160	1250	2705	3.08767	0.267655	1.67766	Sample	1.72079	0.517063	1.11892	0.851161	76.0695	2.69179	0.203334	1.44756	2.20106	1.24378	1.72242	0.676897	39.2992	IRAV_075_B07	IRAV	75	B	7	Mus musculus	NCI_CGAP_Kid14	pCMV-SPORT6	BC024465	Mm.140761
Blank	12	MGCv1_12	B	06	3600	2950	3275	2.52809	2.08771	2.3079	Sample	1.72043	1.40644	1.56343	0.222027	14.2013	2.69102	2.38179	2.53641	2.7907	2.62222	2.70646	0.11913	4.4017	IRAT_071_A03	IRAT	71	A	3				NA	Blank	Blank
OC1,HNF6,HFH12,HNF6B,ONECUT1,D9ERTD423E	31	MGCv1_31	H	01	2730	1480	2105	1.65875	0.513898	1.08632	Sample	1.71969	0.79892	1.2593	0.651079	51.7015	2.6894	0.893724	1.79156	2.93548	1.21311	2.0743	1.2179	58.7137	IRAV_064_D01	IRAV	64	D	1	Mus musculus	NCI_CGAP_Li9	pCMV-SPORT6	BC023444	Mm.303355	15379	NotI	SalI
HOX3H,HOXC11,MGC4906	06	MGCv1_06	K	24	3890	2350	3120	2.81787	1.44534	2.1316	Sample	1.71934	0.879326	1.29933	0.593977	45.714	2.68864	1.09067	1.88966	4.63095	3.50746	4.06921	0.794427	19.5229	IRAT_036_F12	IRAT	36	F	12	Homo sapiens	NIH_MGC_12	pCMV-SPORT6	BC001543	Hs.127562	3227	NotI	SalI
TMEM111,AI225901,AW260416,0610039A15RIK	17	MGCv1_17	E	13	4610	3440	4025	3.53733	2.61231	3.07482	Sample	1.71695	1.733	1.72497	0.0113501	0.657988	2.68345	3.18168	2.93256	3.42751	2.51095	2.96923	0.648106	21.8274	IRAV_002_C07	IRAV	2	C	7	Mus musculus	NCI_CGAP_Mam6	pCMV-SPORT6	BC004641	Mm.275989	66087	NotI	SalI
KE04,KEO4,SPFH1,C10ORF69,RP11-316M21.1	07	MGCv1_07	M	18	5890	7400	6645	4.81636	6.85197	5.83417	Sample	1.71595	2.63815	2.17705	0.652091	29.953	2.68128	5.39878	4.04003	4.84774	8.50575	6.67674	2.5866	38.7405	IRAT_040_G09	IRAT	40	G	9	Homo sapiens	NCI_CGAP_Brn67	pCMV-SPORT6	BC031791	Hs.150087	10613	NotI	SalI
Blank	07	MGCv1_07	E	03	5890	4000	4945	4.81636	3.21186	4.01411	Sample	1.71595	1.42602	1.57099	0.205008	13.0496	2.68128	2.42977	2.55553	4.84774	4.5977	4.72272	0.176802	3.74364	IRAT_039_C02	IRAT	39	C	2				NA	Blank	Blank
C-1,OOG,OOG1	49	MGCv1_49	A	03	2830	2430	2630	1.75867	1.53099	1.64483	Sample	1.71515	1.1503	1.43272	0.399413	27.8779	2.67954	1.75439	2.21697	2.52679	1.51875	2.02277	0.712789	35.2383	IRAV_149_A02	IRAV	149	A	2	Mus musculus	NIA Mouse Unfertilized Egg cDN	pCMV-SPORT6	BC086484	Mm.208554,Mm.421115	30476881
HNRPA3,HNRNPA3,MGC37309,MGC101940,2410013L13RIK,2610209F03RIK,2610510D13RIK	31	MGCv1_31	L	11	2720	1790	2255	1.64876	0.84579	1.24727	Sample	1.71339	0.966262	1.33982	0.528296	39.4303	2.67571	1.30362	1.98966	2.92473	1.46721	2.19597	1.03062	46.9323	IRAV_064_F06	IRAV	64	F	6	Mus musculus	NIH_MGC_94	pCMV-SPORT6	BC038364	Mm.331491,Mm.371779	229279	NotI	SalI
Blank	40	MGCv1_40	O	10	2830	3270	3050	1.75867	2.43031	2.09449	Sample	1.71256	1.70312	1.70784	0.00666924	0.390507	2.67391	3.10851	2.89121	2.64486	3.84706	3.24596	0.850083	26.189	IRAV_139_H05	IRAV	139	H	5				NA	Blank	Blank
AHDC1,MGC29331,D030015G18RIK	40	MGCv1_40	E	02	2830	2730	2780	1.75867	1.85217	1.80542	Sample	1.71256	1.42188	1.56722	0.205543	13.1152	2.67391	2.41961	2.54676	2.64486	3.21176	2.92831	0.400862	13.6892	IRAV_139_C01	IRAV	139	C	1	Mus musculus	NCI_CGAP_SG2	pCMV-SPORT6	BC042621	Mm.31816	230793	NotI	SalI
Blank	29	MGCv1_29	F	13	2790	2240	2515	1.7187	1.32757	1.52314	Sample	1.71166	0.890656	1.30116	0.580535	44.6169	2.67195	1.11842	1.89519	3.11732	1.82857	2.47294	0.911282	36.8501	IRAV_056_C07	IRAV	56	C	7				NA	Blank	Blank
Blank	23	MGCv1_23	P	11	4060	4040	4050	2.98774	3.25469	3.12121	Sample	1.71128	1.17186	1.44157	0.381421	26.4588	2.67112	1.80722	2.23917	3.77674	3.54386	3.6603	0.164674	4.49892	IRAV_028_H06	IRAV	28	H	6				NA	Blank	Blank
LOC442535	44	MGCv1_44	A	03	2960	2660	2810	1.88857	1.77723	1.8329	Sample	1.71098	1.49438	1.60268	0.15316	9.55647	2.67048	2.59721	2.63385	3.34463	3.325	3.33482	0.0138825	0.416289	IRAT_95_A02	IRAT	95	A	2	Homo sapiens	NIH_MGC_120	pCMV-SPORT6	BC071739	Hs.458347	442535	NotI	EcoRV (destroyed)
ADAMTS16,MGC37086	34	MGCv1_34	B	16	4130	3090	3610	3.05769	2.2376	2.64764	Sample	1.70838	1.27818	1.49328	0.304195	20.3709	2.66482	2.06764	2.36623	2.18519	3.07463	2.62991	0.62893	23.9146	IRAV_077_A08	IRAV	77	A	8	Mus musculus	NCI_CGAP_Mam6	pCMV-SPORT6	BC034739	Mm.115970	271127	NotI	SalI
BLES03,N28173,AI837181	34	MGCv1_34	D	23	4130	1950	3040	3.05769	1.01709	2.03739	Sample	1.70838	0.806618	1.2575	0.637639	50.707	2.66482	0.91258	1.7887	2.18519	1.9403	2.06274	0.173161	8.3947	IRAV_076_B12	IRAV	76	B	12	Mus musculus	NCI_CGAP_Co24	pCMV-SPORT6	BC024516	Mm.329658
ACP1,HAAP,MGC3499,MGC111030	46	MGCv1_46	D	03	3680	1620	2650	2.60803	0.663785	1.63591	Sample	1.70568	0.983308	1.34449	0.510793	37.9915	2.65895	1.34537	2.00216	2.29283	1.26562	1.77923	0.726347	40.8237	IRAT_108_B02	IRAT	108	B	2	Homo sapiens	NIH_MGC_10	pCMV-SPORT6	BC106011	Hs.558296	52
FHX,FOXJ2	29	MGCv1_29	E	14	2780	1390	2085	1.70871	0.417542	1.06313	Sample	1.70552	0.552684	1.1291	0.815179	72.1971	2.65861	0.290584	1.4746	3.10615	1.13469	2.12042	1.39403	65.743	IRAV_055_C07	IRAV	55	C	7	Mus musculus	NCI_CGAP_SG2	pCMV-SPORT6	BC040395	Mm.87142	60611	NotI	SalI
Blank	16	MGCv1_16	P	02	4430	3370	3900	3.35747	2.53737	2.94742	Sample	1.70549	0.973988	1.33974	0.517247	38.6081	2.65854	1.32254	1.99054	4.78919	3.43878	4.11398	0.954887	23.2108	IRAV_001_H01	IRAV	1	H	1				NA	Blank	Blank
4931406C07RIK	25	MGCv1_25	O	20	4040	2400	3220	2.96776	1.49887	2.23331	Sample	1.70464	0.788177	1.24641	0.648038	51.9924	2.6567	0.86741	1.76206	4	2.29665	3.14833	1.20445	38.2568	IRAV_035_H10	IRAV	35	H	10	Mus musculus	NCI_CGAP_Mam1	pCMV-SPORT6	BC016078	Mm.261842	70984	NotI	SalI
LOC388882	41	MGCv1_41	P	18	2770	1870	2320	1.69872	0.93144	1.31508	Sample	1.70462	0.478567	1.09159	0.866947	79.4205	2.65664	0.10904	1.38284	2.54128	1.10651	1.8239	1.01454	55.6248	IRAT_069_H11	IRAT	69	H	11	Homo sapiens	NIH_MGC_119	pCMV-SPORT6	BC036910	Hs.126178	388882	NotI	EcoRV (destroyed)
IRAK2,IRAK-2,AI649099,MGC102586,6330415L08RIK	49	MGCv1_49	O	01	2810	3930	3370	1.73869	3.13692	2.4378	Sample	1.70303	1.86036	1.78169	0.111245	6.2438	2.6532	3.49364	3.07342	2.50893	2.45625	2.48259	0.0372494	1.50042	IRAV_149_H01	IRAV	149	H	1	Mus musculus	NIA Mouse Trophoblast Stem Cel	pCMV-SPORT6	BC085324	Mm.152142	30733777
NABP1,AI852561,4930434H03RIK,4930442A21RIK,4930488J04RIK,4933440J18RIK,5830411E10RIK	49	MGCv1_49	B	23	2810	2910	2860	1.73869	2.04488	1.89179	Sample	1.70303	1.37751	1.54027	0.230174	14.9437	2.6532	2.31095	2.48208	2.50893	1.81875	2.16384	0.48803	22.5539	IRAV_151_A12	IRAV	151	A	12	Mus musculus	NCI_CGAP_Mam2	pCMV-SPORT6	BC095967	Mm.196290	6486629
TRA2A,HSU53209	03	MGCv1_03	B	23	4320	980	2650	3.24755	-0.0214124	1.61307	Sample	1.70246	0.470588	1.08653	0.871067	80.1699	2.65197	0.0894967	1.37073	6.04196	1.34247	3.69221	3.32304	90.0014	IRAT_011_A12	IRAT	11	A	12	Homo sapiens	NIH_MGC_71	pCMV-SPORT6	BC017094	Hs.445652	29896	NotI	SalI
MRPL50,MRP-L50,FLJ20493,FLJ21990	07	MGCv1_07	A	24	5840	1800	3820	4.7664	0.856496	2.81145	Sample	1.70138	0.641711	1.17155	0.749302	63.9583	2.64962	0.508651	1.57914	4.80658	2.06897	3.43777	1.93579	56.3094	IRAT_040_A12	IRAT	40	A	12	Homo sapiens	NCI_CGAP_Skn4	pCMV-SPORT6.ccdb	BC032008	Hs.288224	54534	NotI	EcoRV
LIPH,LPDLR,PLA1B,MPA-PLA1,D16WSU119E,C130037N08RIK	36	MGCv1_36	A	03	3200	1800	2500	2.12839	0.856496	1.49244	Sample	1.69987	0.793826	1.24685	0.640668	51.3831	2.64632	0.881245	1.76378	2.80702	1.69811	2.25257	0.784114	34.8098	IRAV_082_A02	IRAV	82	A	2	Mus musculus	NCI_CGAP_Mam1	pCMV-SPORT6	BC037489	Mm.33192	239759	NotI	SalI
BRDG1,STAP-1,AI586015	39	MGCv1_39	I	02	3940	3100	3520	2.86783	2.2483	2.55807	Sample	1.69645	1.75389	1.72517	0.0406175	2.35441	2.63889	3.23286	2.93587	2.61794	3.56322	3.09058	0.668413	21.6274	IRAV_097_E01	IRAV	97	E	1	Mus musculus	NCI_CGAP_Mam5	pCMV-SPORT6	BC057898	Mm.131237	56792	NotI	SalI
HLF,MOP2,EPAS1,HIF-2ALPHA	39	MGCv1_39	M	02	3940	1800	2870	2.86783	0.856496	1.86217	Sample	1.69645	1.01839	1.35742	0.479461	35.3216	2.63889	1.43129	2.03509	2.61794	2.06897	2.34345	0.388184	16.5646	IRAV_097_G01	IRAV	97	G	1	Mus musculus	NCI_CGAP_Mam3	pCMV-SPORT6	BC057870	Mm.1415	13819	NotI	SalI
	04	MGCv1_04	M	13	3240	1160	2200	2.16836	0.171299	1.16983	Sample	1.69634	0.486884	1.09161	0.855211	78.3441	2.63865	0.129411	1.38403	3.72414	1.77099	2.74757	1.38108	50.2657	IRAT_013_G07	IRAT	13	G	7	Homo sapiens	NCI_CGAP_Brn64	pCMV-SPORT6	BC013641	Hs.350552		NotI	SalI
MTFMT,2310020P08RIK	25	MGCv1_25	A	18	4020	2430	3225	2.94777	1.53099	2.23938	Sample	1.6962	0.79803	1.24712	0.635104	50.9258	2.63836	0.891542	1.76495	3.9802	2.32536	3.15278	1.17015	37.1148	IRAV_035_A09	IRAV	35	A	9	Mus musculus	NCI_CGAP_Mam1	pCMV-SPORT6	BC019509	Mm.287956	69606	NotI	SalI
CLK4,C85119,AI987988	17	MGCv1_17	P	13	4550	3930	4240	3.47737	3.13692	3.30715	Sample	1.6946	1.97985	1.83722	0.201702	10.9786	2.63488	3.78633	3.2106	3.3829	2.86861	3.12576	0.363655	11.6342	IRAV_004_H07	IRAV	4	H	7	Mus musculus	NCI_CGAP_Mam5	pCMV-SPORT6	BC002220	Mm.239354	12750	NotI	SalI
IRF6,MIRF6,AI876454,E230028I05RIK	40	MGCv1_40	H	04	2800	2000	2400	1.72869	1.07062	1.39966	Sample	1.6944	1.04167	1.36803	0.461554	33.7385	2.63445	1.48831	2.06138	2.61682	2.35294	2.48488	0.186592	7.5091	IRAV_141_D02	IRAV	141	D	2	Mus musculus	NCI_CGAP_Lu29	pCMV-SPORT6	BC071221	Mm.305674	54139	NotI	SalI
HEC,HEC1,KNTC2	10	MGCv1_10	N	01	3520	2290	2905	2.44815	1.3811	1.91463	Sample	1.69434	0.955162	1.32475	0.522681	39.455	2.63432	1.27643	1.95537	4.66225	4.01754	4.3399	0.455877	10.5043	IRAT_053_G01	IRAT	53	G	1	Homo sapiens	NIH_MGC_119	pCMV-SPORT6	BC035617	Hs.414407	10403	NotI	EcoRV (destroyed)
UBXD4,MGC7992,6330407P03RIK	18	MGCv1_18	B	21	3780	1200	2490	2.70796	0.214124	1.46104	Sample	1.69317	0.509554	1.10136	0.836942	75.9916	2.63177	0.184941	1.40835	2.86364	1.25	2.05682	1.14101	55.4747	IRAV_008_A11	IRAV	8	A	11	Mus musculus	NCI_CGAP_Mam1	pCMV-SPORT6	BC004632	Mm.259170	217379	NotI	SalI
TGDS,TDPGD	41	MGCv1_41	L	16	2750	3040	2895	1.67873	2.18407	1.9314	Sample	1.69231	0.777991	1.23515	0.64652	52.3434	2.62989	0.842459	1.73618	2.52294	1.79882	2.16088	0.51203	23.6955	IRAT_053_H12	IRAT	53	H	12	Homo sapiens	NIH_MGC_115	pCMV-SPORT6	BC033675	Hs.12393	23483	NotI	EcoRV (destroyed)
FLJ38451,MGC117233,MGC119731	46	MGCv1_46	D	22	3650	3000	3325	2.57805	2.14124	2.35965	Sample	1.69177	1.82094	1.75636	0.0913355	5.20028	2.62873	3.39709	3.01291	2.27414	2.34375	2.30895	0.0492194	2.13168	IRAT_109_B11	IRAT	109	B	11	Homo sapiens	Lupski sciatic nerve	pCMV-SPORT6	BC106043	Hs.50405	126375
TMEM19,FLJ10936	04	MGCv1_04	C	17	3230	1830	2530	2.15837	0.888615	1.52349	Sample	1.6911	0.768101	1.2296	0.652659	53.0789	2.62727	0.818233	1.72275	3.71264	2.79389	3.25327	0.649655	19.9693	IRAT_013_B09	IRAT	13	B	9	Homo sapiens	NCI_CGAP_Brn67	pCMV-SPORT6	BC008596	Hs.7337	55266	NotI	SalI
ZFP566	26	MGCv1_26	A	24	1940	1460	1700	0.869344	0.492485	0.680914	Sample	1.69063	0.720988	1.20581	0.685642	56.8615	2.62625	0.702833	1.66454	7.32075	3.24444	5.2826	2.88239	54.5638	IRAV_039_A12	IRAV	39	A	12	Mus musculus	NCI_CGAP_Mam5	pCMV-SPORT6	BC019790	Mm.322433		NotI	SalI
Blank	16	MGCv1_16	E	24	4390	6400	5395	3.3175	5.78135	4.54942	Sample	1.69009	1.84971	1.7699	0.112871	6.37728	2.62507	3.46756	3.04632	4.74595	6.53061	5.63828	1.26195	22.3818	IRAT_085_C12	IRAT	85	C	12				NA	Blank	Blank
Blank	05	MGCv1_05	B	14	3890	1860	2875	2.81787	0.920733	1.8693	Sample	1.68947	0.919654	1.30456	0.544341	41.726	2.62372	1.18945	1.90659	5.72059	3.75758	4.73908	1.38806	29.2896	IRAT_020_A07	IRAT	20	A	7				NA	Blank	Blank
NIPP1,PPP1R8,AU044684,MGC38560,6330548N22RIK	32	MGCv1_32	D	08	2600	1030	1815	1.52885	0.0321186	0.780482	Sample	1.68831	0.441113	1.06471	0.881902	82.8301	2.62121	0.0173003	1.31925	2.03125	0.774436	1.40284	0.888702	63.35	IRAV_069_B04	IRAV	69	B	4	Mus musculus	NCI_CGAP_Mam6	pCMV-SPORT6	BC025479	Mm.105230	100336	NotI	SalI
PLD2	15	MGCv1_15	K	15	4480	2030	3255	3.40743	1.10274	2.25508	Sample	1.68738	0.877838	1.28261	0.572434	44.6304	2.61919	1.08703	1.85311	4.54822	2.36047	3.45434	1.54698	44.7836	IRAT_080_F08	IRAT	80	F	8	Homo sapiens	NIH_MGC_72	pCMV-SPORT6	BC056871	Hs.104519	5338	NotI	SalI
GM2A,AA408702,AW215435	17	MGCv1_17	K	01	4530	4170	4350	3.45739	3.39387	3.42563	Sample	1.68715	2.10076	1.89395	0.292463	15.4419	2.61869	4.08248	3.35058	3.36803	3.0438	3.20591	0.229268	7.15142	IRAV_002_F01	IRAV	2	F	1	Mus musculus	NCI_CGAP_Mam5	pCMV-SPORT6	BC004651	Mm.287807	14667	NotI	SalI
LSFR2,DOLPP1,AB030189,0610011H20RIK	34	MGCv1_34	O	02	4070	4760	4415	2.99774	4.02553	3.51163	Sample	1.68356	1.96898	1.82627	0.201822	11.051	2.61088	3.7597	3.18529	2.15344	4.73632	3.44488	1.82637	53.017	IRAV_075_H01	IRAV	75	H	1	Mus musculus	NCI_CGAP_Kid14	pCMV-SPORT6	BC026544	Mm.285167
COIL,CLN80,C79982,MGC37472,P80-COILIN	34	MGCv1_34	B	07	4070	710	2390	2.99774	-0.31048	1.34363	Sample	1.68356	0.293692	0.988625	0.982783	99.4092	2.61088	-0.343799	1.13354	2.15344	0.706468	1.42995	1.02316	71.5522	IRAV_076_A04	IRAV	76	A	4	Mus musculus	NCI_CGAP_Co24	pCMV-SPORT6	BC031167	Mm.268004
C78303,2810485I05RIK	35	MGCv1_35	C	15	5000	2930	3965	3.92704	2.0663	2.99667	Sample	1.68209	1.35963	1.52086	0.228012	14.9923	2.60768	2.26714	2.43741	2.68817	2.52586	2.60702	0.11477	4.40237	IRAV_078_B08	IRAV	78	B	8	Mus musculus	NCI_CGAP_Mam6	pCMV-SPORT6	BC036328	Mm.246174	72826	NotI	SalI
Blank	44	MGCv1_44	O	02	2910	1280	2095	1.83861	0.299774	1.06919	Sample	1.68208	0.719101	1.20059	0.68093	56.7162	2.60767	0.698212	1.65294	3.28814	1.6	2.44407	1.19369	48.8404	IRAT_96_H01	IRAT	96	H	1				NA	Blank	Blank
M6A,GPM6,GPM6A,MGC38999	31	MGCv1_31	J	24	2670	2320	2495	1.59879	1.41322	1.50601	Sample	1.68189	1.25236	1.46713	0.303722	20.7019	2.60725	2.0044	2.30582	2.87097	1.90164	2.3863	0.685419	28.723	IRAV_065_E12	IRAV	65	E	12	Mus musculus	NIH_MGC_94	pCMV-SPORT6	BC033394	Mm.241700	234267	NotI	SalI
RABL,RAB5C,AI326010	32	MGCv1_32	C	03	2590	1760	2175	1.51885	0.813671	1.16626	Sample	1.68182	0.753747	1.21778	0.656245	53.8885	2.60709	0.783076	1.69509	2.02344	1.32331	1.67337	0.495066	29.5849	IRAV_066_B02	IRAV	66	B	2	Mus musculus	NIH_MGC_94	pCMV-SPORT6	BC023027	Mm.29829	19345	NotI	SalI
CHN1,ARHGAP2,AI413815,0610007I19RIK,0710001E19RIK,1700112L09RIK,2900046J01RIK	32	MGCv1_32	C	12	2590	1760	2175	1.51885	0.813671	1.16626	Sample	1.68182	0.753747	1.21778	0.656245	53.8885	2.60709	0.783076	1.69509	2.02344	1.32331	1.67337	0.495066	29.5849	IRAV_067_B06	IRAV	67	B	6	Mus musculus	NIH_MGC_94	pCMV-SPORT6	BC024796	Mm.257073	108699	NotI	SalI
MUT,D230010K02RIK	29	MGCv1_29	P	20	2740	4960	3850	1.66874	4.23966	2.9542	Sample	1.68098	1.97217	1.82657	0.205899	11.2724	2.60528	3.76751	3.18639	3.06145	4.04898	3.55522	0.698287	19.6412	IRAV_057_H10	IRAV	57	H	10	Mus musculus	NCI_CGAP_Mam2	pCMV-SPORT6	BC019175	Mm.259884	17850	NotI	SalI
C87414,MGC60750,MGC91124,MGC103218	41	MGCv1_41	A	12	2730	3260	2995	1.65875	2.4196	2.03917	Sample	1.68	0.834293	1.25715	0.598005	47.5685	2.60314	0.980367	1.79175	2.50459	1.92899	2.21679	0.407006	18.3601	IRAV_143_A06	IRAV	143	A	6	Mus musculus	NIA Mouse Unfertilized Egg cDNA library (long 1)	pCMV-SPORT6	BC080704	Mm.7786	381654
SGEF,CSGEF,HMFN1864,DKFZP434D146	41	MGCv1_41	P	11	2730	1550	2140	1.65875	0.588841	1.12379	Sample	1.68	0.396673	1.03834	0.907449	87.3945	2.60314	-0.0915535	1.25579	2.50459	0.91716	1.71087	1.12248	65.6086	IRAT_021_H12	IRAT	21	H	12	Homo sapiens	NIH_MGC_91	pCMV-SPORT6	BC016628	Hs.240845	26084	NotI	SalI
PFKFB4	06	MGCv1_06	A	22	3800	2560	3180	2.72794	1.67017	2.19905	Sample	1.67956	0.957905	1.31873	0.510286	38.6952	2.60218	1.28314	1.94266	4.52381	3.8209	4.17235	0.497035	11.9126	IRAT_036_A11	IRAT	36	A	11	Homo sapiens	NIH_MGC_10	pCMV-SPORT6	BC010269	Hs.476217	5210	NotI	SalI
ARHGAP9,AU043488,MGC37568	34	MGCv1_34	N	06	4060	2880	3470	2.98774	2.01277	2.50026	Sample	1.67942	1.19131	1.43537	0.345144	24.0457	2.60188	1.85486	2.22837	2.14815	2.86567	2.50691	0.507366	20.2387	IRAV_077_G03	IRAV	77	G	3	Mus musculus	NCI_CGAP_Mam6	pCMV-SPORT6	BC027374	Mm.227198	216445	NotI	SalI
AI480686,TRAPPC6A,MGC117907,1810073E21RIK,4930519D19RIK	49	MGCv1_49	L	18	2770	2190	2480	1.69872	1.27404	1.48638	Sample	1.67879	1.03669	1.35774	0.454034	33.4405	2.60051	1.47612	2.03831	2.47321	1.36875	1.92098	0.780974	40.6549	IRAV_152_F09	IRAV	152	F	9	Mus musculus	NCI_CGAP_SG2	pCMV-SPORT6	BC106114	Mm.44213	4168174
TACC3	18	MGCv1_18	C	24	3740	2480	3110	2.66799	1.58452	2.12625	Sample	1.67525	1.05308	1.36417	0.439943	32.25	2.59282	1.51627	2.05455	2.83333	2.58333	2.70833	0.176777	6.52714	IRAV_007_B12	IRAV	7	B	12	Mus musculus	NCI_CGAP_Mam6	pCMV-SPORT6	BC003252	Mm.359653		NotI	SalI
TSE1,TSE-1,PRKAR1A,RIALPHA,1300018C22RIK	16	MGCv1_16	F	16	4350	1670	3010	3.27753	0.717316	1.99742	Sample	1.67469	0.482659	1.07867	0.842891	78.1415	2.5916	0.119063	1.35533	4.7027	1.70408	3.20339	2.12035	66.1906	IRAV_001_C08	IRAV	1	C	8	Mus musculus	NCI_CGAP_Mam1	pCMV-SPORT6	BC003461	Mm.30039	19084	NotI	SalI
CSN2,CSNB	41	MGCv1_41	K	07	2720	2980	2850	1.64876	2.11983	1.88429	Sample	1.67385	0.762636	1.21824	0.644323	52.8896	2.58977	0.804848	1.69731	2.49541	1.76331	2.12936	0.517672	24.3111	IRAV_142_F04	IRAV	142	F	4	Mus musculus	NCI_CGAP_Mam5	pCMV-SPORT6	BC080709	Mm.268737	12991	NotI	SalI
EDG2,LPA1,EDG-2,LPAR1,VZG-1,GPCR26,MREC1.3,REC.1.3	46	MGCv1_46	C	14	3610	1980	2795	2.53808	1.04921	1.79365	Sample	1.67323	1.20182	1.43753	0.333339	23.1883	2.58843	1.8806	2.23452	2.24922	1.54688	1.89805	0.496634	26.1655	IRAT_107_B07	IRAT	107	B	7	Homo sapiens	Lupski sympathetic trunk	pCMV-SPORT6	BC073167	Hs.126667	1902
MGC16824	03	MGCv1_03	J	07	4240	1550	2895	3.16761	0.588841	1.87822	Sample	1.67094	0.744298	1.20762	0.655232	54.2583	2.58344	0.759929	1.67169	5.93007	2.12329	4.02668	2.6918	66.8492	IRAT_011_E04	IRAT	11	E	4	Homo sapiens	NIH_MGC_71	pCMV-SPORT6	BC014900	Hs.546412		NotI	SalI
4.1-G,EPB41L2,DKFZP781H1755	06	MGCv1_06	F	01	3780	270	2025	2.70796	-0.781553	0.963201	Sample	1.67072	0.101029	0.885874	1.10994	125.293	2.58297	-0.815713	0.883628	4.5	0.402985	2.45149	2.89703	118.174	IRAT_037_C01	IRAT	37	C	1	Homo sapiens	NIH_MGC_67	pCMV-SPORT6	BC034718	Hs.486470	2037	NotI	SalI
FOSB	47	MGCv1_47	N	03	3680	3450	3565	2.60803	2.62302	2.61553	Sample	1.66893	1.41975	1.54434	0.176198	11.4092	2.57909	2.41441	2.49675	3.09244	2.36301	2.72773	0.51578	18.9088	IRAT_112_G02	IRAT	112	g	2	Homo sapiens	NIH_MGC_118	pCMV-SPORT6	BC036724	Hs.590958	2354
HIPK2,STANK,1110014O20RIK,B230339E18RIK	32	MGCv1_32	C	07	2570	3780	3175	1.49887	2.97632	2.2376	Sample	1.66883	1.61884	1.64384	0.0353465	2.15024	2.57887	2.90207	2.74047	2.00781	2.84211	2.42496	0.589934	24.3276	IRAV_066_B04	IRAV	66	B	4	Mus musculus	NIH_MGC_94	pCMV-SPORT6	BC031904	Mm.23790	15258	NotI	SalI
ATP2A1,SERCA1	29	MGCv1_29	C	06	2720	3630	3175	1.64876	2.81573	2.23224	Sample	1.66871	1.44334	1.55603	0.159362	10.2416	2.57861	2.47219	2.5254	3.03911	2.96327	3.00119	0.0536276	1.78688	IRAV_055_B03	IRAV	55	B	3	Mus musculus	NCI_CGAP_SG2	pCMV-SPORT6	BC036292	Mm.35134	11937	NotI	SalI
CHIP,STUB1,AW046544,0610033N24RIK,2210017D18RIK,2310040B03RIK	35	MGCv1_35	A	24	4960	3080	4020	3.88707	2.22689	3.05698	Sample	1.66863	1.42923	1.54893	0.169278	10.9287	2.57843	2.43763	2.50803	2.66667	2.65517	2.66092	0.00812766	0.305446	IRAV_079_A12	IRAV	79	A	12	Mus musculus	NCI_CGAP_SG2	pCMV-SPORT6	BC027427	Mm.277599	56424	NotI	SalI
C77040,2900092E17RIK	17	MGCv1_17	G	02	4480	5210	4845	3.40743	4.50731	3.95737	Sample	1.66853	2.62469	2.14661	0.676105	31.4964	2.57821	5.36581	3.97201	3.33086	3.80292	3.56689	0.3338	9.3583	IRAV_003_D01	IRAV	3	D	1	Mus musculus	NCI_CGAP_Mam5	pCMV-SPORT6	BC003932	Mm.345385	67278	NotI	SalI
SYT11,SYT12,KIAA0080,MGC10881,MGC17226,DKFZP781D015	02	MGCv1_02	F	01	3040	290	1665	1.96851	-0.76014	0.604187	Sample	1.66804	0.113837	0.890938	1.09899	123.352	2.57714	-0.784341	0.896402	3.57647	0.58	2.07824	2.11882	101.953	IRAT_007_C01	IRAT	7	C	1	Homo sapiens	NCI_CGAP_Brn67	pCMV-SPORT6	BC013690	Hs.32984	23208	NotI	SalI
ASH,GRB2,AA408164	49	MGCv1_49	K	05	2750	2440	2595	1.67873	1.54169	1.61021	Sample	1.66667	1.15503	1.41085	0.361782	25.6429	2.57416	1.76599	2.17008	2.45536	1.525	1.99018	0.657862	33.0554	IRAV_149_F03	IRAV	149	F	3	Mus musculus	NCI_CGAP_Mam6	pCMV-SPORT6	BC085254	Mm.383426	5343274
Blank	15	MGCv1_15	C	22	4420	4800	4610	3.34747	4.06836	3.70791	Sample	1.66478	2.07568	1.87023	0.290545	15.5352	2.57007	4.02105	3.29556	4.48731	5.5814	5.03435	0.773635	15.3671	IRAT_081_B11	IRAT	81	B	11				NA	Blank	Blank
Blank	44	MGCv1_44	G	02	2880	5390	4135	1.80863	4.70002	3.25433	Sample	1.66474	3.02809	2.34641	0.964034	41.0854	2.56998	6.35392	4.46195	3.25424	6.7375	4.99587	2.46304	49.3015	IRAT_96_D01	IRAT	96	D	1				NA	Blank	Blank
PEO,POLG,SCAE,POLG1,POLGA,SANDO	14	MGCv1_14	O	01	3400	6990	5195	2.32824	6.41302	4.37063	Sample	1.66463	2.38974	2.02719	0.512735	25.293	2.56973	4.79034	3.68003	3.54167	7.94318	5.74242	3.11234	54.1991	IRAT_076_H01	IRAT	76	H	1	Homo sapiens	NIH_MGC_92	pCMV-SPORT6	BC050559	Hs.549058	5428	NotI	SalI
PHF22,INTS12,AI666778,1110020M19RIK,2810027J24RIK,4930529N21RIK,A230056J18RIK	40	MGCv1_40	G	20	2750	1200	1975	1.67873	0.214124	0.946428	Sample	1.66415	0.625	1.14457	0.734787	64.1975	2.56868	0.467718	1.5182	2.57009	1.41176	1.99093	0.819062	41.1397	IRAV_139_D10	IRAV	139	D	10	Mus musculus	NCI_CGAP_Mam6	pCMV-SPORT6	BC023801	Mm.246726	71793	NotI	SalI
Control	16	MGCv1_16	N	22	4320	4640	4480	3.24755	3.89706	3.5723	empty vector	1.66314	1.34104	1.50209	0.227757	15.1627	2.56649	2.22161	2.39405	4.67027	4.73469	4.70248	0.0455544	0.96873	IRAV_001_G11	IRAV	1	G	11	Control	Control	Control	NA	Control	Control
MCCB,MCCC2	16	MGCv1_16	G	22	4320	860	2590	3.24755	-0.149887	1.54883	Sample	1.66314	0.248555	0.955846	1.00026	104.647	2.56649	-0.454359	1.05607	4.67027	0.877551	2.77391	2.68186	96.6815	IRAT_085_D11	IRAT	85	D	11	Homo sapiens	NIH_MGC_92	pCMV-SPORT6	BC065027	Hs.167531	64087	NotI	SalI
TMEM9B,C11ORF15	12	MGCv1_12	C	03	3480	600	2040	2.40818	-0.428248	0.989967	Sample	1.66308	0.286055	0.974569	0.973706	99.9114	2.56637	-0.362505	1.10193	2.69767	0.533333	1.6155	1.53042	94.7333	IRAT_068_B02	IRAT	68	B	2	Homo sapiens	NIH_MGC_71	pCMV-SPORT6	BC015884	Hs.501853	56674	NotI	SalI
ERGL,CPLX3,CPXIII,LMAN1L,BC016632,MGC21420,MGC38804,ERGIC-53L	32	MGCv1_32	C	24	2560	1820	2190	1.48888	0.877909	1.18339	Sample	1.66234	0.779443	1.22089	0.624301	51.1349	2.56475	0.846016	1.70538	2	1.36842	1.68421	0.446594	26.5165	IRAV_067_B12	IRAV	67	B	12	Mus musculus	NIH_MGC_94	pCMV-SPORT6	BC024854	Mm.35242	235415	NotI	SalI
LAMC3,AI562206,AW240805	49	MGCv1_49	E	24	2740	3690	3215	1.66874	2.87997	2.27435	Sample	1.66061	1.74675	1.70368	0.0609098	3.5752	2.56099	3.21536	2.88817	2.44643	2.30625	2.37634	0.0991212	4.17117	IRAV_150_C12	IRAV	150	C	12	Mus musculus	NCI_CGAP_Mam5	pCMV-SPORT6	BC096366	Mm.302362	2865309
SDHC,AI316496,AU019277,MGC103103,0610010E03RIK	42	MGCv1_42	A	16	3950	1970	2960	2.87783	1.0385	1.95816	Sample	1.65966	0.98377	1.32172	0.477929	36.1597	2.55894	1.3465	1.95272	2.55663	1.6214	2.08902	0.661311	31.6566	IRAV_010_G12	IRAV	10	G	12	Mus musculus	NCI_CGAP_Mam5	pCMV-SPORT6	BC005779	Mm.198138	66052	NotI	SalI
POLR2H,MGC8248,MGC103049,2700097O09RIK	18	MGCv1_18	D	24	3700	3430	3565	2.62802	2.60161	2.61481	Sample	1.65733	1.45648	1.55691	0.142029	9.12252	2.55388	2.50436	2.52912	2.80303	3.57292	3.18797	0.544392	17.0764	IRAV_009_B12	IRAV	9	B	12	Mus musculus	NCI_CGAP_Lu29	pCMV-SPORT6	BC002306	Mm.59041,Mm.288730	245841	NotI	SalI
EIF4,DDX2A,BM-010,EIF4A1	37	MGCv1_37	L	23	3260	2290	2775	2.18835	1.3811	1.78472	Sample	1.65693	1.34114	1.49903	0.223292	14.8958	2.55299	2.22186	2.38742	3.24378	2.17062	2.7072	0.758842	28.0305	IRAV_090_F12	IRAV	90	F	12	Mus musculus	NCI_CGAP_Lu29	pCMV-SPORT6	BC049915	Mm.279821,Mm.371557	13681	NotI	SalI
Blank	13	MGCv1_13	O	16	3520	3440	3480	2.44815	2.61231	2.53023	Sample	1.65647	1.21447	1.43547	0.312538	21.7725	2.552	1.9116	2.2318	3.62887	4.46753	4.0482	0.593027	14.6491	IRAT_073_H08	IRAT	73	H	8				NA	Blank	Blank
S6K1,70KDA,P70S6K,RPS6KB1,AA959758,AI256796,AI314060,P70/85S6K,2610318I15RIK,4732464A07RIK	41	MGCv1_41	A	11	2690	1610	2150	1.61878	0.653078	1.13593	Sample	1.65538	0.412028	1.03371	0.879186	85.0518	2.54964	-0.0539423	1.24785	2.46789	0.952663	1.71028	1.07143	62.6465	IRAV_142_A06	IRAV	142	A	6	Mus musculus	NIA MOUSE E6.5 Whole Embryo cDNA	pCMV-Sport6	BC071244	Mm.374825	72508	NotI	SalI
BSAS,HOX1,HOX1F,HOXA1,MGC45232	11	MGCv1_11	O	01	4170	3360	3765	3.09766	2.52666	2.81216	Sample	1.65476	1.12093	1.38785	0.377473	27.1985	2.54829	1.68247	2.11538	3.59483	3	3.29741	0.420607	12.7557	IRAT_055_H01	IRAT	55	H	1	Homo sapiens	NIH_MGC_72	pCMV-SPORT6	BC032547	Hs.67397	3198	NotI	SalI
PNRC2,FLJ20312,MGC99541	46	MGCv1_46	A	04	3570	1630	2600	2.49811	0.674491	1.5863	Sample	1.65469	0.989378	1.32204	0.470449	35.5852	2.54814	1.36024	1.95419	2.2243	1.27344	1.74887	0.672361	38.4455	IRAT_107_A02	IRAT	107	A	2	Homo sapiens	NIH_MGC_71	pCMV-SPORT6	BC078177	Hs.512636,Hs.591411	55629
C430006L12,6230410P16RIK	34	MGCv1_34	M	02	4000	1640	2820	2.92779	0.685197	1.80649	Sample	1.6546	0.678387	1.16649	0.690288	59.1763	2.54794	0.598485	1.57321	2.1164	1.63184	1.87412	0.342637	18.2825	IRAV_075_G01	IRAV	75	G	1	Mus musculus	NCI_CGAP_Kid14	pCMV-SPORT6	BC036136	Mm.335420
C77770,COMMD8,D5BUC26E,MGC106259	49	MGCv1_49	A	06	2730	3920	3325	1.65875	3.12621	2.39248	Sample	1.65455	1.85562	1.75508	0.142182	8.10116	2.54782	3.48204	3.01493	2.4375	2.45	2.44375	0.00883883	0.361691	IRAV_150_A03	IRAV	150	A	3	Mus musculus	NCI_CGAP_Mam5	pCMV-SPORT6	BC098183	Mm.44223	5150466
ZFP202,ZNF202,C130037E22RIK	45	MGCv1_45	G	09	3160	3520	3340	2.08842	2.69796	2.39319	Sample	1.65445	1.26505	1.45975	0.275348	18.8627	2.54761	2.03548	2.29154	5.056	4.99291	5.02445	0.0446129	0.887916	IRAV_103_D05	IRAV	103	D	5	Mus musculus	NIH_MGC_130	pCMV-SPORT6.1.ccdb	BC049772	Mm.132196	80902	NotI	EcoRV
Blank	12	MGCv1_12	D	04	3460	2630	3045	2.3882	1.74511	2.06665	Sample	1.65352	1.25387	1.4537	0.282596	19.4398	2.5456	2.0081	2.27685	2.68217	2.33778	2.50997	0.243522	9.70219	IRAT_071_B02	IRAT	71	B	2				NA	Blank	Blank
AGS3,GPSM1,AW107933,D2BWG1335E,1110034G11RIK,1810037C22RIK	40	MGCv1_40	F	02	2730	1870	2300	1.65875	0.93144	1.29509	Sample	1.65204	0.973958	1.313	0.479478	36.5177	2.54238	1.32247	1.93242	2.5514	2.2	2.3757	0.248479	10.4592	IRAV_141_C01	IRAV	141	C	1	Mus musculus	NIH_MGC_94	pCMV-SPORT6	BC071197	Mm.31239,Mm.266611	5283867839	NotI	SalI
CCDC21,FLJ13976,FLJ22000,DKFZP434P232,DKFZP434L0117	16	MGCv1_16	K	07	4290	3210	3750	3.21757	2.36607	2.79182	Sample	1.65159	0.927746	1.28967	0.511834	39.6873	2.54139	1.20927	1.87533	4.63784	3.27551	3.95667	0.963311	24.3465	IRAT_084_F04	IRAT	84	F	4	Homo sapiens	NIH_MGC_92	pCMV-SPORT6	BC064528	Hs.63795	64793	NotI	SalI
MGC15875	10	MGCv1_10	P	06	3430	1190	2310	2.35822	0.203418	1.28082	Sample	1.65102	0.49635	1.07369	0.816477	76.0442	2.54016	0.152599	1.34638	4.54305	2.08772	3.31538	1.73618	52.3674	IRAT_054_H03	IRAT	54	H	3	Homo sapiens	NIH_MGC_120	pCMV-SPORT6	BC037567	Hs.550540		NotI	EcoRV (destroyed)
VIK,VIK-1,ZNF655,MGC5521,FLJ23461,MGC10859,MGC16203,DKFZP686M1631	11	MGCv1_11	B	05	4160	1640	2900	3.08767	0.685197	1.88643	Sample	1.65079	0.547123	1.09896	0.780413	71.0139	2.53966	0.276962	1.40831	3.58621	1.46429	2.52525	1.50042	59.417	IRAT_057_A03	IRAT	57	A	3	Homo sapiens	NIH_MGC_115	pCMV-SPORT6	BC037407	Hs.521064	79027	NotI	EcoRV (destroyed)
MIR,MLXIP,MONDOA,KIAA0867	11	MGCv1_11	P	03	4160	640	2400	3.08767	-0.385423	1.35112	Sample	1.65079	0.213511	0.932152	1.01631	109.029	2.53966	-0.540196	0.999734	3.58621	0.571429	2.07882	2.13177	102.547	IRAT_057_H02	IRAT	57	H	2	Homo sapiens	NIH_MGC_10	pCMV-SPORT6	BC039704	Hs.437153	22877	NotI	SalI
AP2,LBPL,FABP4,ALBP/AP2	22	MGCv1_22	B	16	4430	1920	3175	3.35747	0.984971	2.17122	Sample	1.64991	0.90566	1.27778	0.526262	41.1855	2.53774	1.15518	1.84646	3.93778	1.73756	2.83767	1.55579	54.8264	IRAV_025_A08	IRAV	25	A	8	Mus musculus	NCI_CGAP_Mam5	pCMV-SPORT6	BC018558	Mm.582	11770	NotI	SalI
OTB2,OTU2,OTUB2,MGC3102,FLJ21916,C14ORF137	41	MGCv1_41	H	09	2680	2440	2560	1.60879	1.54169	1.57524	Sample	1.64923	0.62444	1.13684	0.724636	63.7415	2.53627	0.466347	1.50131	2.45872	1.44379	1.95125	0.717663	36.7796	IRAT_009_H11	IRAT	9	H	11	Homo sapiens	NIH_MGC_69	pCMV-SPORT6	BC009615	Hs.278815	78990	NotI	SalI
ANKRA,ANKRA2	06	MGCv1_06	I	23	3730	1990	2860	2.65799	1.05991	1.85895	Sample	1.64862	0.744621	1.19662	0.639223	53.419	2.53494	0.760722	1.64783	4.44048	2.97015	3.70531	1.03968	28.0591	IRAT_021_E12	IRAT	21	E	12	Homo sapiens	NIH_MGC_89	pCMV-SPORT6	BC012917	Hs.239154	57763	NotI	SalI
IRX2,IRX6,MGC103290	49	MGCv1_49	K	07	2720	1840	2280	1.64876	0.899321	1.27404	Sample	1.64848	0.871006	1.25975	0.549761	43.6406	2.53464	1.07029	1.80247	2.42857	1.15	1.78929	0.904087	50.5278	IRAV_149_F04	IRAV	149	F	4	Mus musculus	NCI_CGAP_Mam6	pCMV-SPORT6	BC085291	Mm.28888	5347048
5830417C01RIK,DKFZP586C1019	17	MGCv1_17	J	01	4420	7570	5995	3.34747	7.03398	5.19072	Sample	1.64618	3.8136	2.72989	1.5326	56.1413	2.52964	8.27798	5.40381	3.28625	5.52555	4.4059	1.58343	35.9388	IRAV_004_E01	IRAV	4	E	1	Mus musculus	NCI_CGAP_Mam5	pCMV-SPORT6	BC002200	Mm.26611	78825	NotI	SalI
MEF2A,ADCAD1,RSRFC4,RSRFC9	14	MGCv1_14	N	10	3360	2180	2770	2.28827	1.26333	1.7758	Sample	1.64504	0.745299	1.19517	0.636215	53.2321	2.52716	0.762382	1.64477	3.5	2.47727	2.98864	0.723177	24.1976	IRAT_079_G05	IRAT	79	G	5	Homo sapiens	NIH_MGC_71	pCMV-SPORT6	BC053871	Hs.268675	4205	NotI	SalI
TIC,PSD4,EFA6B	06	MGCv1_06	B	01	3720	440	2080	2.648	-0.599547	1.02423	Sample	1.6442	0.16464	0.904419	1.04621	115.677	2.52533	-0.659903	0.932713	4.42857	0.656716	2.54264	2.6671	104.895	IRAT_037_A01	IRAT	37	A	1	Homo sapiens	NIH_MGC_85	pCMV-SPORT6	BC035307	Hs.516306	23550	NotI	SalI
ARL11	41	MGCv1_41	N	03	2670	3100	2885	1.59879	2.2483	1.92355	Sample	1.64308	0.793346	1.21821	0.60085	49.3223	2.52289	0.88007	1.70148	2.44954	1.83432	2.14193	0.435027	20.3101	IRAT_019_G12	IRAT	19	G	12	Homo sapiens	NIH_MGC_85	pCMV-SPORT6	BC013150	Hs.202605		NotI	SalI
VPS18,MGC36479,9930024E13RIK	32	MGCv1_32	B	19	2530	2630	2580	1.4589	1.74511	1.602	Sample	1.64286	1.12634	1.3846	0.365234	26.3783	2.52241	1.69571	2.10906	1.97656	1.97744	1.977	0.000623038	0.0315143	IRAV_068_A10	IRAV	68	A	10	Mus musculus	NIH_MGC_94	pCMV-SPORT6	BC039043	Mm.294761	228545	NotI	SalI
PRPF38A,AB041580,2410002M20RIK,5031400M07RIK	37	MGCv1_37	A	20	3230	3290	3260	2.15837	2.45172	2.30505	Sample	1.64168	1.92679	1.78424	0.201608	11.2994	2.51985	3.65637	3.08811	3.21393	3.11848	3.16621	0.0674912	2.13161	IRAV_089_A10	IRAV	89	A	10	Mus musculus	NCI_CGAP_Mam5	pCMV-SPORT6	BC043693	Mm.142843,Mm.157534	80517230596	NotI	SalI
HEB,ME1,REB,ALF1,HTF4,HTF-4,TCF12	36	MGCv1_36	D	07	3090	3040	3065	2.01848	2.18407	2.10127	Sample	1.64143	1.34068	1.49106	0.212663	14.2625	2.51932	2.22074	2.37003	2.71053	2.86792	2.78923	0.111297	3.99026	IRAV_084_B04	IRAV	84	B	4	Mus musculus	NCI_CGAP_Mam6	pCMV-SPORT6	BC037097	Mm.171615	21406	NotI	SalI
TOG,CKAP5,CH-TOG,FLJ35359,KIAA0097	10	MGCv1_10	E	23	3410	240	1825	2.33823	-0.813671	0.762282	Sample	1.6414	0.100104	0.87075	1.08986	125.163	2.51924	-0.817979	0.850629	4.51656	0.421053	2.4688	2.89596	117.302	IRAT_051_C12	IRAT	51	C	12	Homo sapiens	NIH_MGC_119	pCMV-SPORT6	BC035554	Hs.201253	9793	NotI	EcoRV (destroyed)
KIAA0350,MGC111457	46	MGCv1_46	B	15	3540	3580	3560	2.46814	2.7622	2.61517	Sample	1.64079	2.17299	1.90689	0.376323	19.7349	2.51792	4.25941	3.38866	2.20561	2.79688	2.50124	0.418089	16.7153	IRAT_108_A08	IRAT	108	A	8	Homo sapiens	NIH_MGC_85	pCMV-SPORT6	BC112897	Hs.35490	23274
1700003D06RIK,3100004P22RIK	21	MGCv1_21	M	16	4960	1620	3290	3.88707	0.663785	2.27542	Sample	1.63832	0.544081	1.0912	0.773741	70.9075	2.51254	0.269511	1.39103	4.29437	1.46606	2.88022	1.99992	69.4363	IRAV_019_G08	IRAV	19	G	8	Mus musculus	NCI_CGAP_Mam1	pCMV-SPORT6	BC009148	Mm.306805	68035	NotI	SalI
CAPZ,CAZ1,CAPPA1,CAPZA1	41	MGCv1_41	D	03	2660	2690	2675	1.5888	1.80935	1.69907	Sample	1.63692	0.68842	1.16267	0.670693	57.6855	2.50952	0.62306	1.56629	2.44037	1.59172	2.01604	0.600087	29.7656	IRAT_001_H12	IRAT	1	H	12	Homo sapiens	NIH_MGC_12	pCMV-SPORT6	BC000144	Hs.514934	829	NotI	SalI
S100,S100A,S100A1,AI266795	20	MGCv1_20	N	14	4070	850	2460	2.99774	-0.160593	1.41857	Sample	1.63618	0.314524	0.975352	0.934553	95.817	2.5079	-0.292773	1.10756	2.91756	0.596491	1.75703	1.64125	93.4104	IRAV_017_G07	IRAV	17	G	7	Mus musculus	NCI_CGAP_Mam1	pCMV-SPORT6	BC005590	Mm.24662	20193	NotI	SalI
H2,H3,H4,H5,CEK,FLG,FLT2,KAL2,BFGFR,C-FGR,CD331,FGFR1,N-SAM	06	MGCv1_06	H	23	3700	520	2110	2.62802	-0.513898	1.05706	Sample	1.63536	0.194574	0.914967	1.01879	111.347	2.50612	-0.58658	0.959768	4.40476	0.776119	2.59044	2.56584	99.0502	IRAT_037_D12	IRAT	37	D	12	Homo sapiens	NIH_MGC_70	pCMV-SPORT6	BC018128	Hs.264887	2260	NotI	SalI
Control	35	MGCv1_35	N	22	4860	1810	3335	3.78714	0.867202	2.32717	empty vector	1.63499	0.839907	1.23745	0.562207	45.4328	2.50531	0.994118	1.74971	2.6129	1.56034	2.08662	0.744271	35.6687	IRAV_081_G11	IRAV	81	G	11	Control	Control	Control	NA	Control	Control
PFKP,PFK-C,1200015H23RIK,9330125N24RIK	42	MGCv1_42	A	14	3890	2910	3400	2.81787	2.04488	2.43138	Sample	1.63445	1.45318	1.54382	0.128177	8.30262	2.50415	2.4963	2.50022	2.5178	2.39506	2.45643	0.0867886	3.53312	IRAV_010_G11	IRAV	10	G	11	Mus musculus	NCI_CGAP_Mam2	pCMV-SPORT6	BC006926	Mm.273874	56421	NotI	SalI
A4,ATP6N1B,ATP6V0A4	43	MGCv1_43	C	24	2790	1600	2195	1.7187	0.642372	1.18054	Sample	1.63397	0.783354	1.20866	0.601475	49.7638	2.50309	0.855594	1.67934	2.65714	1.54589	2.10152	0.785772	37.3907	IRAV_101_H12	IRAV	101	H	12	Mus musculus	NIH_MGC_129	pCMV-SPORT6.1.ccdb	BC046979	Mm.286702	140494	NotI	EcoRV
USMG5,2010301L15RIK	34	MGCv1_34	I	01	3950	1510	2730	2.87783	0.546016	1.71192	Sample	1.63392	0.624612	1.12927	0.713688	63.1993	2.50299	0.466768	1.48488	2.08995	1.50249	1.79622	0.415397	23.1262	IRAV_074_E01	IRAV	74	E	1	Mus musculus	NCI_CGAP_Co24	pCMV-SPORT6	BC024355	Mm.29722	66477	NotI	SalI
KCTD14,D7ERTD760E	34	MGCv1_34	A	10	3950	730	2340	2.87783	-0.289067	1.29438	Sample	1.63392	0.301965	0.967942	0.941834	97.3027	2.50299	-0.323535	1.08973	2.08995	0.726368	1.40816	0.964196	68.4722	IRAV_075_A05	IRAV	75	A	5	Mus musculus	NCI_CGAP_Lu29	pCMV-SPORT6	BC024588	Mm.334033
Blank	16	MGCv1_16	B	07	4240	5680	4960	3.16761	5.0105	4.08906	Sample	1.63234	1.64162	1.63698	0.00656175	0.400845	2.49955	2.95786	2.7287	4.58378	5.79592	5.18985	0.857109	16.5151	IRAT_086_A04	IRAT	86	A	4				NA	Blank	Blank
OGT,AI115525,1110038P24RIK,4831420N21RIK	39	MGCv1_39	A	23	3790	2290	3040	2.71795	1.3811	2.04952	Sample	1.63186	1.29562	1.46374	0.237762	16.2435	2.49852	2.11034	2.30443	2.51827	2.63218	2.57523	0.0805476	3.12778	IRAV_096_A12	IRAV	96	A	12	Mus musculus	NCI_CGAP_Mam1	pCMV-SPORT6	BC055851	Mm.259191	108155	NotI	SalI
UBCH9,UBCM2,UBE2E3	46	MGCv1_46	M	02	3520	2050	2785	2.44815	1.12415	1.78615	Sample	1.63152	1.24431	1.43791	0.273798	19.0413	2.49777	1.98467	2.24122	2.19315	1.60156	1.89735	0.418313	22.0472	IRAT_107_G01	IRAT	107	G	1	Homo sapiens	Lupski dorsal root ganglion	pCMV-SPORT6	BC092407	Hs.470804	10477
ITIH5,E130106B02,5430408M01RIK	37	MGCv1_37	A	18	3210	1280	2245	2.13839	0.299774	1.21908	Sample	1.63151	0.749634	1.19057	0.623582	52.3766	2.49775	0.773	1.63538	3.19403	1.21327	2.20365	1.40061	63.5586	IRAV_089_A09	IRAV	89	A	9	Mus musculus	NCI_CGAP_Mam5	pCMV-SPORT6	BC043314	Mm.313876	209378	NotI	SalI
OTX2,E130306E05RIK	31	MGCv1_31	N	09	2590	3530	3060	1.51885	2.70867	2.11376	Sample	1.6315	1.90553	1.76851	0.193773	10.9568	2.49772	3.6043	3.05101	2.78495	2.89344	2.83919	0.0767185	2.70212	IRAV_064_G05	IRAV	64	G	5	Mus musculus	NIH_MGC_94	pCMV-SPORT6	BC029667	Mm.134516	18424	NotI	SalI
Control	17	MGCv1_17	N	23	4380	1620	3000	3.3075	0.663785	1.98564	empty vector	1.63128	0.816121	1.2237	0.576408	47.1036	2.49726	0.935855	1.71656	3.25651	1.18248	2.21949	1.46656	66.0762	IRAV_004_G12	IRAV	4	G	12	Control	Control	Control	NA	Control	Control
ACK,ACK1,PYK1,TNK2,CDGIP,AW552477,MGC37479	34	MGCv1_34	D	19	3940	1350	2645	2.86783	0.374717	1.62128	Sample	1.62978	0.558428	1.09411	0.757562	69.2403	2.494	0.304654	1.39933	2.08466	1.34328	1.71397	0.52423	30.5857	IRAV_076_B10	IRAV	76	B	10	Mus musculus	NCI_CGAP_Co24	pCMV-SPORT6	BC031168	Mm.251115
Control	26	MGCv1_26	N	23	1870	2080	1975	0.799396	1.15627	0.977833	empty vector	1.62963	1.02716	1.3284	0.42601	32.0695	2.49366	1.45278	1.97322	7.0566	4.62222	5.83941	1.72137	29.4784	IRAV_044_G12	IRAV	44	G	12	Control	Control	Control	NA	Control	Control
MOCS1,AI043170,AW536397,3110045D15RIK	35	MGCv1_35	K	22	4840	2430	3635	3.76716	1.53099	2.64907	Sample	1.62826	1.12761	1.37793	0.354012	25.6915	2.49068	1.69883	2.09476	2.60215	2.09483	2.34849	0.358731	15.275	IRAV_079_F11	IRAV	79	F	11	Mus musculus	NCI_CGAP_Li9	pCMV-SPORT6	BC027444	Mm.22256	56738	NotI	SalI
CDK9,PITALRE	20	MGCv1_20	A	10	4050	6040	5045	2.97775	5.39593	4.18684	Sample	1.62814	2.23497	1.93155	0.429091	22.2148	2.49043	4.41122	3.45083	2.90323	4.2386	3.57091	0.94425	26.4428	IRAV_015_A05	IRAV	15	A	5	Mus musculus	NCI_CGAP_Mam1	pCMV-SPORT6	BC003901	Mm.27557	107951	NotI	SalI
1110014C03RIK	20	MGCv1_20	A	09	4050	3970	4010	2.97775	3.17974	3.07875	Sample	1.62814	1.46901	1.54858	0.112522	7.26618	2.49043	2.53506	2.51274	2.90323	2.78596	2.8446	0.082916	2.91486	IRAV_014_A05	IRAV	14	A	5	Mus musculus	NCI_CGAP_Lu29	pCMV-SPORT6	BC006774	Mm.276326		NotI	SalI
KIAA1539,MKIAA1539,B230312A22RIK	40	MGCv1_40	B	16	2690	2790	2740	1.61878	1.91641	1.76759	Sample	1.62784	1.45312	1.54048	0.12354	8.01956	2.48977	2.49615	2.49296	2.51402	3.28235	2.89819	0.543294	18.746	IRAV_141_A08	IRAV	141	A	8	Mus musculus	NIH_MGC_94	pCMV-SPORT6	BC071191	Mm.260162	230088	NotI	SalI
CAR,LEU5,RFP2,DLTET,KCNRG,RNF77,TRIM13	10	MGCv1_10	A	19	3380	1330	2355	2.30826	0.353305	1.33078	Sample	1.62696	0.554745	1.09085	0.758168	69.5025	2.48785	0.295632	1.39174	4.47682	2.33333	3.40508	1.51567	44.5122	IRAT_051_A10	IRAT	51	A	10	Homo sapiens	NIH_MGC_122	pCMV-SPORT6	BC032343	Hs.436922,Hs.508035	10206283518	NotI	EcoRV (destroyed)
KRAZ1,ZFAS8,ZFP53,ZFP-53,ZFP118,D030067O06RIK	37	MGCv1_37	F	20	3200	2780	2990	2.12839	1.9057	2.01705	Sample	1.62643	1.62811	1.62727	0.00118921	0.07308	2.48671	2.92477	2.70574	3.18408	2.63507	2.90958	0.388208	13.3424	IRAV_091_C10	IRAV	91	C	10	Mus musculus	NCI_CGAP_Co24	pCMV-SPORT6	BC046328	Mm.42140	24132	NotI	SalI
Blank	37	MGCv1_37	K	13	3200	2420	2810	2.12839	1.52028	1.82434	Sample	1.62643	1.41728	1.52185	0.147893	9.71798	2.48671	2.40835	2.44753	3.18408	2.29384	2.73896	0.629495	22.983	IRAV_088_F07	IRAV	88	F	7				NA	Blank	Blank
ZSWIM6,MKIAA1577,2900036G02RIK	42	MGCv1_42	D	04	3870	760	2315	2.79789	-0.256949	1.27047	Sample	1.62605	0.379526	1.00279	0.881426	87.8976	2.48588	-0.133555	1.17616	2.50485	0.625514	1.56518	1.32889	84.9034	IRAV_057_H12	IRAV	57	H	12	Mus musculus	NCI_CGAP_Mam5	pCMV-SPORT6	BC021311	Mm.219433	67263	NotI	SalI
Control	18	MGCv1_18	N	22	3630	1920	2775	2.55807	0.984971	1.77152	empty vector	1.62598	0.815287	1.22063	0.573247	46.9631	2.48573	0.933812	1.70977	2.75	2	2.375	0.53033	22.3297	IRAV_009_G11	IRAV	9	G	11	Control	Control	Control	NA	Control	Control
DLC2,GT650,4902678,STARD13	12	MGCv1_12	B	21	3400	1250	2325	2.32824	0.267655	1.29795	Sample	1.62485	0.595948	1.1104	0.727544	65.521	2.48328	0.396556	1.43992	2.63566	1.11111	1.87339	1.07802	57.5439	IRAT_070_A11	IRAT	70	A	11	Homo sapiens	NIH_MGC_72	pCMV-SPORT6	BC046563	Hs.507704	90627	NotI	SalI
ALFY,WDFY3,ZFYVE25,KIAA0993,MGC16461	04	MGCv1_04	B	01	3100	1350	2225	2.02847	0.374717	1.20159	Sample	1.62304	0.566632	1.09483	0.746991	68.2287	2.47933	0.324749	1.40204	3.56322	2.06107	2.81214	1.06218	37.7712	IRAT_015_A01	IRAT	15	A	1	Homo sapiens	NIH_MGC_65	pCMV-SPORT6	BC015214	Hs.480116	23001	NotI	SalI
TSP,TSBP,SH2BP1,AA409336	40	MGCv1_40	P	12	2680	1440	2060	1.60879	0.471073	1.03993	Sample	1.62179	0.75	1.18589	0.616445	51.9815	2.47661	0.773897	1.62525	2.50467	1.69412	2.0994	0.573149	27.3007	IRAV_141_H06	IRAV	141	H	6	Mus musculus	NCI_CGAP_Mam6	pCMV-SPORT6	BC071247	Mm.255858	22083	NotI	SalI
SE-P,SELP,SEPP1,AU018766,D15UCLA1	17	MGCv1_17	M	02	4350	7560	5955	3.27753	7.02327	5.1504	Sample	1.62011	3.80856	2.71434	1.54747	57.0109	2.47298	8.26564	5.36931	3.2342	5.51825	4.37622	1.61507	36.9055	IRAV_003_G01	IRAV	3	G	1	Mus musculus	NCI_CGAP_Mam5	pCMV-SPORT6	BC001991	Mm.22699	20363	NotI	SalI
TMEM55B,BC039161,MGC118137	49	MGCv1_49	F	24	2670	3040	2855	1.59879	2.18407	1.89143	Sample	1.61818	1.43905	1.52862	0.126663	8.28612	2.46878	2.46169	2.46523	2.38393	1.9	2.14196	0.342189	15.9755	IRAV_152_C12	IRAV	152	C	12	Mus musculus	NCI_CGAP_SG2	pCMV-SPORT6	BC106163	Mm.239117	4913757
53KDA,PAF53,PRAF1,POLR1E,AU042259,D030019D19RIK	35	MGCv1_35	A	20	4810	2480	3645	3.73718	1.58452	2.66085	Sample	1.61817	1.15081	1.38449	0.33047	23.8694	2.46875	1.75566	2.1122	2.58602	2.13793	2.36198	0.316848	13.4145	IRAV_079_A10	IRAV	79	A	10	Mus musculus	NCI_CGAP_Lu30	pCMV-SPORT6	BC034783	Mm.282932	64424	NotI	SalI
FXYD6	46	MGCv1_46	G	08	3490	1970	2730	2.41817	1.0385	1.72834	Sample	1.61761	1.19575	1.40668	0.298301	21.206	2.46754	1.86573	2.16664	2.17445	1.53906	1.85676	0.44929	24.1976	IRAT_107_D04	IRAT	107	D	4	Homo sapiens	NIH_MGC_71	pCMV-SPORT6	BC093040	Hs.504031	53826
Blank	28	MGCv1_28	G	07	3890	2530	3210	2.81787	1.63805	2.22796	Sample	1.61746	1.57878	1.59812	0.0273512	1.71146	2.46722	2.80394	2.63558	3.81373	2.50495	3.15934	0.925444	29.2923	IRAV_050_D04	IRAV	50	D	4				NA	Blank	Blank
BC034664	32	MGCv1_32	K	23	2490	3360	2925	1.41893	2.52666	1.9728	Sample	1.61688	1.43897	1.52793	0.125802	8.23351	2.46596	2.46149	2.46372	1.94531	2.52632	2.23581	0.410831	18.375	IRAV_066_F12	IRAV	66	F	12	Mus musculus	NCI_CGAP_Mam6	pCMV-SPORT6	BC034664	Mm.374905		NotI	SalI
TEX10,BC006867,MGC11792,2610206N19RIK,2810462N03RIK	20	MGCv1_20	F	22	4020	2690	3355	2.94777	1.80935	2.37856	Sample	1.61608	0.995375	1.30573	0.438905	33.6138	2.46421	1.37493	1.91957	2.88172	1.88772	2.38472	0.702865	29.4737	IRAV_017_C11	IRAV	17	C	11	Mus musculus	NCI_CGAP_Mam6	pCMV-SPORT6	BC006867	Mm.272025	269536	NotI	SalI
PB1	38	MGCv1_38	N	10	3890	1760	2825	2.81787	0.813671	1.81577	Sample	1.61411	0.88	1.24705	0.519093	41.6255	2.45993	1.09232	1.77612	3.03906	2.41096	2.72501	0.444136	16.2985	IRAV_095_G05	IRAV	95	G	5	Mus musculus	NCI_CGAP_Mam6	pCMV-SPORT6	BC055456	Mm.103058		NotI	SalI
AU017192,4932413O10,1810048J11RIK	38	MGCv1_38	G	23	3890	870	2380	2.81787	-0.139181	1.33935	Sample	1.61411	0.435	1.02455	0.833755	81.3774	2.45993	0.0023257	1.23113	3.03906	1.19178	2.11542	1.30623	61.7478	IRAV_092_D12	IRAV	92	D	12	Mus musculus	NIH_MGC_94	pCMV-SPORT6	BC050256	Mm.11233	67708	NotI	SalI
RIS,RASL12	42	MGCv1_42	A	09	3840	2630	3235	2.76791	1.74511	2.25651	Sample	1.61345	1.31336	1.4634	0.212194	14.5	2.45849	2.1538	2.30615	2.48544	2.16461	2.32502	0.22686	9.7573	IRAT_072_G11	IRAT	72	G	11	Homo sapiens	NIH_MGC_125	pCMV-SPORT6	BC053734	Hs.27018	51285	NotI	EcoRV (destroyed)
MRPL50,AA408971,AI317351,D4WSU125E	42	MGCv1_42	B	02	3840	2040	2940	2.76791	1.11345	1.94068	Sample	1.61345	1.01873	1.31609	0.42053	31.9531	2.45849	1.43212	1.94531	2.48544	1.67901	2.08222	0.570228	27.3855	IRAV_057_G11	IRAV	57	G	11	Mus musculus	NCI_CGAP_Lu29	pCMV-SPORT6	BC021318	Mm.30052	28028	NotI	SalI
CLASP2,MKIAA0627,CLASP2BETA,1500004F14RIK	34	MGCv1_34	A	04	3900	1550	2725	2.82786	0.588841	1.70835	Sample	1.61324	0.641158	1.1272	0.687363	60.9799	2.45803	0.507296	1.48266	2.06349	1.54229	1.80289	0.368547	20.442	IRAV_075_A02	IRAV	75	A	2	Mus musculus	NCI_CGAP_Lu29	pCMV-SPORT6	BC026688	Mm.222272
BEX1,BEX4,REX3,AA407839,AU018692,MGC107097	18	MGCv1_18	C	20	3600	1290	2445	2.52809	0.31048	1.41929	Sample	1.61254	0.547771	1.08016	0.752907	69.7035	2.45652	0.27855	1.36754	2.72727	1.34375	2.03551	0.978298	48.0615	IRAV_007_B10	IRAV	7	B	10	Mus musculus	NCI_CGAP_Mam6	pCMV-SPORT6	BC003254	Mm.14768	19716	NotI	SalI
Blank	15	MGCv1_15	E	17	4280	1280	2780	3.20758	0.299774	1.75368	Sample	1.61205	0.553514	1.08278	0.7485	69.1274	2.45546	0.292616	1.37404	4.34518	1.48837	2.91677	2.02007	69.2569	IRAT_080_C09	IRAT	80	C	9				NA	Blank	Blank
HDLBP,AA960365,AI118566,D1ERTD101E,1110005P14RIK	33	MGCv1_33	A	01	5070	2890	3980	3.99698	2.02347	3.01023	Sample	1.6108	1.18686	1.39883	0.299774	21.4303	2.45274	1.84395	2.14835	4.08871	1.9396	3.01415	1.51965	50.4172	IRAV_070_A01	IRAV	70	A	1	Mus musculus	NCI_CGAP_Mam6	pCMV-SPORT6	BC025648	Mm.30012	110611	NotI	SalI
C030036P15RIK	38	MGCv1_38	M	17	3880	980	2430	2.80788	-0.0214124	1.39323	Sample	1.60996	0.49	1.04998	0.79193	75.4234	2.45091	0.137044	1.29398	3.03125	1.34247	2.18686	1.19415	54.6058	IRAV_092_G09	IRAV	92	G	9	Mus musculus	NCI_CGAP_Mam6	pCMV-SPORT6	BC048074	Mm.36291	234549	NotI	SalI
CYP27,CYP27A1,1300013A03RIK	17	MGCv1_17	O	04	4320	4130	4225	3.24755	3.35104	3.29929	Sample	1.60894	2.0806	1.84477	0.333518	18.0791	2.44869	4.03312	3.24091	3.2119	3.0146	3.11325	0.13951	4.48118	IRAV_003_H02	IRAV	3	H	2	Mus musculus	NCI_CGAP_Mam5	pCMV-SPORT6	BC002183	Mm.85083	104086	NotI	SalI
LDC,LUM,SLRR2D	20	MGCv1_20	G	05	4000	4360	4180	2.92779	3.59728	3.26254	Sample	1.60804	1.61332	1.61068	0.00373409	0.231833	2.44674	2.88854	2.66764	2.86738	3.05965	2.96352	0.135952	4.58753	IRAV_014_D03	IRAV	14	D	3	Mus musculus	NCI_CGAP_Mam1	pCMV-SPORT6	BC005550	Mm.18888	17022	NotI	SalI
TAT,MGC37772,MGC37789,MGC37790,MGC37819,MGC37828,MGC37842	32	MGCv1_32	J	02	2470	2750	2610	1.39894	1.87359	1.63626	Sample	1.6039	1.17773	1.39081	0.301345	21.6668	2.43773	1.82159	2.12966	1.92969	2.06767	1.99868	0.0975678	4.88161	IRAV_069_E01	IRAV	69	E	1	Mus musculus	NCI_CGAP_Li9	pCMV-SPORT6	BC023949	Mm.28110	234724	NotI	SalI
9430001M19,A630047E20RIK	40	MGCv1_40	I	03	2650	3000	2825	1.57881	2.14124	1.86002	Sample	1.60363	1.5625	1.58307	0.0290839	1.83719	2.43715	2.76406	2.60061	2.47664	3.52941	3.00302	0.744425	24.7892	IRAV_100_E02	IRAV	100	E	2	Mus musculus	NIH_MGC_94	pCMV-SPORT6	BC060502	Mm.257864	271981	NotI	SalI
CD37,TSPAN26	18	MGCv1_18	B	07	3580	1850	2715	2.50811	0.910027	1.70907	Sample	1.60358	0.785563	1.19457	0.578428	48.4213	2.43705	0.861005	1.64903	2.71212	1.92708	2.3196	0.555106	23.9311	IRAV_008_A04	IRAV	8	A	4	Mus musculus	NCI_CGAP_Mam1	pCMV-SPORT6	BC004610	Mm.3689	12493	NotI	SalI
Control	10	MGCv1_10	N	24	3330	2290	2810	2.25829	1.3811	1.8197	empty vector	1.60289	0.955162	1.27902	0.458012	35.8095	2.43554	1.27643	1.85598	4.4106	4.01754	4.21407	0.27793	6.59528	IRAT_054_G12	IRAT	54	G	12	Control	Control	Control	NA	Control	Control
YTHDF1,8030473O16,2210410K23RIK	45	MGCv1_45	G	24	3060	3040	3050	1.9885	2.18407	2.08628	Sample	1.60209	1.09254	1.34732	0.360307	26.7426	2.43381	1.61293	2.02337	4.896	4.31206	4.60403	0.41291	8.96846	IRAV_104_D12	IRAV	104	D	12	Mus musculus	NIH_MGC_130	pCMV-SPORT6.1.ccdb	BC061479	Mm.30205	228994	NotI	EcoRV
SECP43,TRSPAP1,1110007F05RIK	39	MGCv1_39	A	19	3720	3160	3440	2.648	2.31254	2.48027	Sample	1.60172	1.78784	1.69478	0.131602	7.76515	2.43301	3.31601	2.87451	2.47176	3.63218	3.05197	0.820543	26.8857	IRAV_096_A10	IRAV	96	A	10	Mus musculus	NCI_CGAP_Lu30	pCMV-SPORT6	BC055454	Mm.239183	71787	NotI	SalI
DEOC,DERA,2010002D22RIK,2500002K03RIK	25	MGCv1_25	K	24	3790	3130	3460	2.71795	2.28042	2.49918	Sample	1.59916	1.02791	1.31354	0.403929	30.7513	2.42743	1.45463	1.94103	3.75248	2.99522	3.37385	0.535464	15.871	IRAV_035_F12	IRAV	35	F	12	Mus musculus	NCI_CGAP_Mam1	pCMV-SPORT6	BC016218	Mm.29181	232449	NotI	SalI
DCK,MGC117410	46	MGCv1_46	B	12	3450	360	1905	2.3782	-0.685197	0.846504	Sample	1.59907	0.218513	0.908793	0.976203	107.418	2.42725	-0.527945	0.949652	2.14953	0.28125	1.21539	1.32108	108.695	IRAT_109_A06	IRAT	109	A	6	Homo sapiens	NIH_MGC_71	pCMV-SPORT6	BC103764	Hs.709	1633
D8C6,ZNF75,ZNF82,MGC126327	08	MGCv1_08	N	04	4160	1460	2810	3.08767	0.492485	1.79008	Sample	1.59846	0.576505	1.08748	0.722633	66.45	2.42592	0.348934	1.38743	4.57143	1.81366	3.19255	1.95003	61.0808	IRAT_046_G02	IRAT	46	G	2	Homo sapiens	NIH_MGC_119	pCMV-SPORT6	BC029893	Hs.533540	7626	NotI	EcoRV (destroyed)
APC3,HNUC,CDC27,CDC27HS,AI452358,BC023187	35	MGCv1_35	A	05	4750	2850	3800	3.67722	1.98065	2.82894	Sample	1.59798	1.32251	1.46024	0.194791	13.3396	2.42488	2.17621	2.30054	2.55376	2.4569	2.50533	0.0684952	2.73398	IRAV_078_A03	IRAV	78	A	3	Mus musculus	NCI_CGAP_Mam6	pCMV-SPORT6	BC023187	Mm.89845	217232	NotI	SalI
BC021442	39	MGCv1_39	D	11	3710	1470	2590	2.63801	0.503192	1.5706	Sample	1.59742	0.831683	1.21455	0.541455	44.5807	2.42365	0.973974	1.69881	2.46512	1.68966	2.07739	0.548334	26.3954	IRAV_098_B06	IRAV	98	B	6	Mus musculus	NCI_CGAP_Lu29	pCMV-SPORT6	BC056632	Mm.297015		NotI	SalI
D9UCLA1,D130038B21RIK	32	MGCv1_32	P	14	2460	1960	2210	1.38895	1.0278	1.20837	Sample	1.5974	0.8394	1.2184	0.535988	43.9911	2.42362	0.992877	1.70825	1.92188	1.47368	1.69778	0.316919	18.6667	IRAV_069_H07	IRAV	69	H	7	Mus musculus	NCI_CGAP_Li9	pCMV-SPORT6	BC025514	Mm.246479	102644	NotI	SalI
CLP,CALML3	07	MGCv1_07	N	01	5480	1030	3255	4.40667	0.0321186	2.2194	Sample	1.5965	0.367201	0.981853	0.869248	88.5314	2.42166	-0.163742	1.12896	4.51029	1.18391	2.8471	2.35211	82.6142	IRAT_041_G01	IRAT	41	G	1	Homo sapiens	NCI_CGAP_Skn3	pCMV-SPORT6.ccdb	BC031889	Hs.239600	810	NotI	EcoRV
ZNFX1,FLJ39275,MGC131926	47	MGCv1_47	K	16	3520	1930	2725	2.44815	0.995677	1.72191	Sample	1.59637	0.794239	1.19531	0.567194	47.4518	2.42138	0.882256	1.65182	2.95798	1.32192	2.13995	1.15687	54.0607	IRAT_111_F08	IRAT	111	f	8	Homo sapiens	NIH_MGC_118	pCMV-SPORT6	BC110888	Hs.371794	57169
SNO,SKIL,SKIR,SNON,SNON2,SNO-DE3,9130011J04RIK	37	MGCv1_37	D	13	3140	1790	2465	2.06844	0.84579	1.45711	Sample	1.59593	1.04832	1.32213	0.387224	29.288	2.42043	1.5046	1.96251	3.12438	1.69668	2.41053	1.00953	41.8801	IRAV_090_B07	IRAV	90	B	7	Mus musculus	NCI_CGAP_Mam6	pCMV-SPORT6	BC049934	Mm.15406	20482	NotI	SalI
JUB	22	MGCv1_22	A	12	4280	2350	3315	3.20758	1.44534	2.32646	Sample	1.59404	1.10849	1.35127	0.343336	25.4085	2.41631	1.65199	2.03415	3.80444	2.1267	2.96557	1.18635	40.004	IRAV_023_A06	IRAV	23	A	6	Mus musculus	NCI_CGAP_SG2	pCMV-SPORT6	BC011035	Mm.100253	16475	NotI	SalI
FKSG44,FLJ32216,MGC31785	10	MGCv1_10	P	01	3310	3360	3335	2.23831	2.52666	2.38249	Sample	1.59326	1.40146	1.49736	0.135624	9.05754	2.41462	2.3696	2.39211	4.38411	5.89474	5.13942	1.06818	20.784	IRAT_053_H01	IRAT	53	H	1	Homo sapiens	NIH_MGC_119	pCMV-SPORT6	BC033851	Hs.362974	83786	NotI	EcoRV (destroyed)
YY1,NF-E1,AW488674	39	MGCv1_39	C	08	3700	1980	2840	2.62802	1.04921	1.83861	Sample	1.59311	1.12023	1.35667	0.33438	24.6471	2.41429	1.68074	2.04752	2.45847	2.27586	2.36717	0.129125	5.45481	IRAV_097_B04	IRAV	97	B	4	Mus musculus	NCI_CGAP_Mam6	pCMV-SPORT6	BC055899	Mm.3868	22632	NotI	SalI
35KDA,EIF2A,EIF2S1,EIF2ALPHA,0910001O23RIK,2410026C18RIK	20	MGCv1_20	O	01	3960	2950	3455	2.88782	2.08771	2.48776	Sample	1.59196	1.09158	1.34177	0.353821	26.3697	2.41179	1.61058	2.01118	2.83871	2.07018	2.45444	0.543436	22.1409	IRAV_014_H01	IRAV	14	H	1	Mus musculus	NCI_CGAP_Lu29	pCMV-SPORT6	BC005463	Mm.196220	13665	NotI	SalI
AAC1,NAT1	04	MGCv1_04	D	24	3040	1060	2050	1.96851	0.0642372	1.01638	Sample	1.59162	0.444911	1.01827	0.810848	79.6302	2.41106	0.0266015	1.21883	3.49425	1.61832	2.55629	1.32648	51.8911	IRAT_016_B12	IRAT	16	B	12	Homo sapiens	NIH_MGC_66	pCMV-SPORT6	BC013732	Hs.155956	9	NotI	SalI
VSIG4,Z39IG,BC025105,MGC36211,A530061A11	35	MGCv1_35	K	16	4730	2950	3840	3.65724	2.08771	2.87247	Sample	1.59125	1.36891	1.48008	0.157221	10.6224	2.41025	2.28987	2.35006	2.54301	2.5431	2.54306	6.55457e-05	0.00257744	IRAV_079_F08	IRAV	79	F	8	Mus musculus	NCI_CGAP_Li9	pCMV-SPORT6	BC025105	Mm.26781	278180	NotI	SalI
Blank	06	MGCv1_06	F	05	3600	1660	2630	2.52809	0.706609	1.61735	Sample	1.59116	0.621141	1.10615	0.685907	62.0085	2.41005	0.458266	1.43416	4.28571	2.47761	3.38166	1.27852	37.8075	IRAT_037_C03	IRAT	37	C	3				NA	Blank	Blank
CEP4,BORG4,CDC42EP4,1500041M20RIK	17	MGCv1_17	O	03	4270	8650	6460	3.19759	8.19024	5.69392	Sample	1.59032	4.35768	2.974	1.95682	65.7977	2.40822	9.61067	6.00944	3.17472	6.31387	4.74429	2.21971	46.787	IRAV_002_H02	IRAV	2	H	2	Mus musculus	NCI_CGAP_Mam5	pCMV-SPORT6	BC003857	Mm.293378	56699	NotI	SalI
ON,SPARC	46	MGCv1_46	G	22	3430	2900	3165	2.35822	2.03418	2.1962	Sample	1.5898	1.76024	1.67502	0.120519	7.19507	2.4071	3.24842	2.82776	2.13707	2.26562	2.20135	0.0909009	4.12933	IRAT_107_D11	IRAT	107	D	11	Homo sapiens	Lupski dorsal root ganglion	pCMV-SPORT6	BC072457	Hs.111779	6678
HEN1,NSCL,TAL2,NHLH1	44	MGCv1_44	H	03	2750	2790	2770	1.67873	1.91641	1.79757	Sample	1.5896	1.56742	1.57851	0.0156834	0.993559	2.40665	2.7761	2.59137	3.10734	3.4875	3.29742	0.26881	8.15214	IRAV_101_D02	IRAV	101	D	2	Mus musculus	NIH_MGC_129	pCMV-SPORT6.1.ccdb	BC051018	Mm.2474	18071	NotI	EcoRV
Blank	36	MGCv1_36	A	22	2990	2610	2800	1.91855	1.7237	1.82113	Sample	1.58831	1.15105	1.36968	0.309194	22.5742	2.40386	1.75624	2.08005	2.62281	2.46226	2.54254	0.113521	4.46487	IRAV_083_A11	IRAV	83	A	11				NA	Blank	Blank
EF1A,PTI1,EEF-1,EEF1A,EF-TU,LENG7,EEF1A1,EEF1A-1,GRAF-1EF,MGC16224,MGC102687,MGC131894,HNGC:16303	07	MGCv1_07	M	02	5450	3470	4460	4.3767	2.64443	3.51056	Sample	1.58776	1.23708	1.41242	0.247973	17.5566	2.40267	1.96696	2.18481	4.4856	3.98851	4.23705	0.351496	8.29578	IRAT_040_G01	IRAT	40	G	1	Homo sapiens	NIH_MGC_92	pCMV-SPORT6	BC019669	Hs.439552	1915	NotI	SalI
Blank	14	MGCv1_14	F	17	3240	2430	2835	2.16836	1.53099	1.84967	Sample	1.58629	0.830769	1.20853	0.534235	44.2053	2.39947	0.971735	1.6856	3.375	2.76136	3.06818	0.433906	14.1421	IRAT_078_C09	IRAT	78	C	9				NA	Blank	Blank
MD44,ATIP1,MTSG1,MTUS1,C85752,ATBP135,AI481402,MGC115798,MKIAA1288,CCTSG1-440,B430010I23RIK,B430305I03RIK	37	MGCv1_37	C	10	3120	1150	2135	2.04845	0.160593	1.10452	Sample	1.58577	0.673499	1.12963	0.645072	57.1045	2.39833	0.586513	1.49242	3.10448	1.09005	2.09726	1.42442	67.9179	IRAV_089_B05	IRAV	89	B	5	Mus musculus	NIH_MGC_94	pCMV-SPORT6	BC043321	Mm.149438	102103	NotI	SalI
NIAM,TB-5,TBRG1,AA408552,AA409675,MFLJ00213	40	MGCv1_40	C	02	2620	2020	2320	1.54883	1.09203	1.32043	Sample	1.58548	1.05208	1.31878	0.377166	28.5996	2.3977	1.51383	1.95576	2.4486	2.37647	2.41253	0.0510019	2.11404	IRAV_139_B01	IRAV	139	B	1	Mus musculus	NCI_CGAP_Mam2	pCMV-SPORT6	BC021331	Mm.28689	21376	NotI	SalI
RNAH,ASCC3,HELIC1,ASC1P200,BC023451,D630041L21,B630009I04RIK	33	MGCv1_33	C	03	4990	2500	3745	3.91704	1.60593	2.76149	Sample	1.58539	1.02669	1.30604	0.395054	30.2483	2.3975	1.45164	1.92457	4.02419	1.67785	2.85102	1.65911	58.1936	IRAV_070_B02	IRAV	70	B	2	Mus musculus	NCI_CGAP_Mam6	pCMV-SPORT6	BC032189	Mm.222497	77987	NotI	SalI
RBED1,RBM29,ELMOD3,FLJ21977,MGC111036	46	MGCv1_46	N	20	3420	2660	3040	2.34823	1.77723	2.06273	Sample	1.58517	1.61457	1.59987	0.0207886	1.29939	2.39703	2.8916	2.64431	2.13084	2.07812	2.10448	0.0372759	1.77126	IRAT_109_G10	IRAT	109	G	10	Homo sapiens	NIH_MGC_114	pCMV-SPORT6	BC112324	Hs.269990	84173
FGFR1OP2,1500031J01RIK	28	MGCv1_28	K	12	3810	1780	2795	2.73793	0.835084	1.78651	Sample	1.5842	1.11076	1.34748	0.334769	24.8441	2.39492	1.65756	2.02624	3.73529	1.76238	2.74884	1.39506	50.7511	IRAV_051_F06	IRAV	51	F	6	Mus musculus	NIH_MGC_94	pCMV-SPORT6	BC028876	Mm.333499	67529	NotI	SalI
EIF5,MGC36374,MGC36509,D12ERTD549E	36	MGCv1_36	N	02	2980	2320	2650	1.90856	1.41322	1.66089	Sample	1.583	1.02315	1.30308	0.395872	30.3798	2.39232	1.44297	1.91764	2.61404	2.18868	2.40136	0.300772	12.5251	IRAV_087_G01	IRAV	87	G	1	Mus musculus	NIH_MGC_94	pCMV-SPORT6	BC042622	Mm.271222	217869	NotI	SalI
CDYL,CDYL1,MGC131936,DKFZP586C1622	47	MGCv1_47	A	18	3490	3360	3425	2.41817	2.52666	2.47242	Sample	1.58277	1.38272	1.48274	0.141457	9.54023	2.39181	2.32369	2.35775	2.93277	2.30137	2.61707	0.44647	17.0599	IRAT_111_A09	IRAT	111	a	9	Homo sapiens	NIH_MGC_67	pCMV-SPORT6	BC108725	Hs.269092	9425
AA792894	47	MGCv1_47	P	04	3490	2560	3025	2.41817	1.67017	2.04417	Sample	1.58277	1.0535	1.31813	0.374249	28.3924	2.39181	1.51729	1.95455	2.93277	1.75342	2.3431	0.833925	35.5907	IRAV_144_H02	IRAV	144	H	2	Mus musculus	NIH_MGC_129	pCMV-SPORT6.1	BC069863	Mm.250569	6306896
Blank	12	MGCv1_12	E	02	3310	3540	3425	2.23831	2.71938	2.47884	Sample	1.58184	1.68772	1.63478	0.074871	4.57988	2.38979	3.07079	2.73029	2.56589	3.14667	2.85628	0.41067	14.3778	IRAT_069_C01	IRAT	69	C	1				NA	Blank	Blank
CGI-72,PHF20L1,MGC64923	41	MGCv1_41	L	23	2570	3220	2895	1.49887	2.37678	1.93782	Sample	1.58154	0.824056	1.2028	0.535621	44.5313	2.38914	0.955293	1.67221	2.3578	1.90533	2.13156	0.319947	15.01	IRAT_018_H12	IRAT	18	H	12	Homo sapiens	NIH_MGC_71	pCMV-SPORT6	BC015211	Hs.304362	51105	NotI	SalI
TESK1	10	MGCv1_10	J	01	3280	3150	3215	2.20833	2.30183	2.25508	Sample	1.57882	1.31387	1.44634	0.187349	12.9533	2.38323	2.15505	2.26914	4.34437	5.52632	4.93534	0.835761	16.9342	IRAT_053_E01	IRAT	53	E	1	Homo sapiens	NIH_MGC_119	pCMV-SPORT6	BC038448	Hs.79358	7016	NotI	EcoRV (destroyed)
Blank	10	MGCv1_10	G	12	3280	900	2090	2.20833	-0.107062	1.05064	Sample	1.57882	0.375391	0.977106	0.850953	87.0892	2.38323	-0.143682	1.11977	4.34437	1.57895	2.96166	1.95545	66.0255	IRAT_052_D06	IRAT	52	D	6				NA	Blank	Blank
NUP37,2410003L22RIK,2810039M17RIK	32	MGCv1_32	N	02	2430	1300	1865	1.35897	0.321186	0.84008	Sample	1.57792	0.556745	1.06733	0.722081	67.6528	2.38128	0.300532	1.3409	1.89844	0.977444	1.43794	0.651241	45.2898	IRAV_069_G01	IRAV	69	G	1	Mus musculus	NCI_CGAP_Mam5	pCMV-SPORT6	BC032180	Mm.222184	69736	NotI	SalI
ABI1,E3B1,NAP1,MGC6064,SSH3BP1	18	MGCv1_18	K	23	3520	2310	2915	2.44815	1.40251	1.92533	Sample	1.57671	0.980892	1.2788	0.421306	32.9454	2.37864	1.33945	1.85904	2.66667	2.40625	2.53646	0.184142	7.25982	IRAV_006_F12	IRAV	6	F	12	Mus musculus	NCI_CGAP_Mam6	pCMV-SPORT6	BC004657	Mm.205647	11308	NotI	SalI
CDA08,ITFG1,AI314457,D8WSU49E,2310047C21RIK	17	MGCv1_17	J	11	4230	3870	4050	3.15762	3.07268	3.11515	Sample	1.57542	1.94962	1.76252	0.264602	15.0127	2.37584	3.71229	3.04406	3.14498	2.82482	2.9849	0.22639	7.58451	IRAV_004_E06	IRAV	4	E	6	Mus musculus	NCI_CGAP_Mam5	pCMV-SPORT6	BC003977	Mm.334685	71927	NotI	SalI
HMG4,S-II,HMG2A,HMGB3,TCEA1,MGC103154	22	MGCv1_22	H	02	4230	3800	4015	3.15762	2.99774	3.07768	Sample	1.57542	1.79245	1.68394	0.153466	9.11354	2.37584	3.32731	2.85157	3.76	3.43891	3.59946	0.227042	6.30768	IRAV_025_D01	IRAV	25	D	1	Mus musculus	NCI_CGAP_Mam1	pCMV-SPORT6	BC011276	Mm.207263,Mm.336087	1535421399	NotI	SalI
PTD012,C11ORF54	41	MGCv1_41	F	03	2560	2460	2510	1.48888	1.56311	1.52599	Sample	1.57538	0.629559	1.10247	0.6688	60.6637	2.37576	0.478884	1.42732	2.34862	1.45562	1.90212	0.631448	33.197	IRAT_007_G12	IRAT	7	G	12	Homo sapiens	NIH_MGC_65	pCMV-SPORT6	BC012298	Hs.8360	28970	NotI	SalI
ZFP54,ZFP76,KRAB10,MSZF83,ZFP-54,MGC91117	41	MGCv1_41	C	22	2560	1690	2125	1.48888	0.738728	1.1138	Sample	1.57538	0.432502	1.00394	0.80814	80.4966	2.37576	-0.00379396	1.18598	2.34862	1	1.67431	0.953621	56.956	IRAV_143_B11	IRAV	143	B	11	Mus musculus	NIH Mouse New Born Kidney cDNA library (long 1)	pCMV-SPORT6	BC080782	Mm.12916	22712
KRML,MAFB,MGC43127	09	MGCv1_09	D	16	3760	2660	3210	2.68797	1.77723	2.2326	Sample	1.57322	1.03906	1.30614	0.377708	28.9178	2.37106	1.48194	1.9265	6.48276	3.8	5.14138	1.897	36.8967	IRAT_050_B08	IRAT	50	B	8	Homo sapiens	NIH_MGC_121	pCMV-SPORT6	BC028098	Hs.169487	9935	NotI	EcoRV (destroyed)
BOC,MFLJ00376,4732455C11,DKFZP434L072	38	MGCv1_38	M	01	3790	1760	2775	2.71795	0.813671	1.76581	Sample	1.57261	0.88	1.22631	0.489752	39.9372	2.36974	1.09232	1.73103	2.96094	2.41096	2.68595	0.388894	14.4788	IRAV_092_G01	IRAV	92	G	1	Mus musculus	NCI_CGAP_Mam2	pCMV-SPORT6	BC056138	Mm.41561	117606	NotI	SalI
DBC1,FAM5A,DBCCR1	44	MGCv1_44	C	10	2720	2190	2455	1.64876	1.27404	1.4614	Sample	1.57225	1.23034	1.4013	0.241772	17.2535	2.36896	1.95045	2.1597	3.07345	2.7375	2.90547	0.23755	8.17595	IRAT_96_B05	IRAT	96	B	5	Homo sapiens	NIH_MGC_121	pCMV-SPORT6	BC071702	Hs.532316	1620	NotI	EcoRV (destroyed)
HYA1,NAT6,HYAL1,HYAL-1	34	MGCv1_34	C	07	3800	1460	2630	2.72794	0.492485	1.61021	Sample	1.57187	0.60393	1.0879	0.684438	62.9137	2.36813	0.416107	1.39212	2.01058	1.45274	1.73166	0.394456	22.7791	IRAV_074_B04	IRAV	74	B	4	Mus musculus	NCI_CGAP_Li9	pCMV-SPORT6	BC026545	Mm.10305	15586	NotI	SalI
ELL2	20	MGCv1_20	N	15	3910	1060	2485	2.83786	0.0642372	1.45105	Sample	1.57186	0.392229	0.982044	0.834124	84.9375	2.3681	-0.102438	1.13283	2.80287	0.74386	1.77336	1.45594	82.1004	IRAV_016_G08	IRAV	16	G	8	Mus musculus	NCI_CGAP_Mam1	pCMV-SPORT6	BC006925	Mm.21288	192657	NotI	SalI
KIAA0907,RP11-336K24.1	15	MGCv1_15	B	04	4170	3230	3700	3.09766	2.38748	2.74257	Sample	1.57062	1.39676	1.48369	0.122941	8.28616	2.36541	2.35808	2.36175	4.2335	3.75581	3.99466	0.337777	8.45571	IRAT_083_A02	IRAT	83	A	2	Homo sapiens	NIH_MGC_85	pCMV-SPORT6	BC062637	Hs.24656	22889	NotI	SalI
MCAM,CD146,MUC18	15	MGCv1_15	A	18	4170	1440	2805	3.09766	0.471073	1.78437	Sample	1.57062	0.622703	1.09666	0.67028	61.12	2.36541	0.462091	1.41375	4.2335	1.67442	2.95396	1.80955	61.2583	IRAT_081_A09	IRAT	81	A	9	Homo sapiens	Lupski sympathetic trunk	pCMV-SPORT6	BC056418	Hs.511397	4162	NotI	SalI
Blank	37	MGCv1_37	B	02	3090	2420	2755	2.01848	1.52028	1.76938	Sample	1.57052	1.41728	1.4939	0.10836	7.25351	2.36519	2.40835	2.38677	3.07463	2.29384	2.68423	0.5521	20.5683	IRAV_091_A01	IRAV	91	A	1				NA	Blank	Blank
LOC144363	46	MGCv1_46	F	24	3380	2770	3075	2.30826	1.895	2.10163	Sample	1.56663	1.68134	1.62398	0.0811103	4.99453	2.35673	3.05514	2.70593	2.10592	2.16406	2.13499	0.0411137	1.92571	IRAT_109_C12	IRAT	109	C	12	Homo sapiens	Lupski dorsal root ganglion	pCMV-SPORT6	BC100276	Hs.209151	144363
PRKACA	46	MGCv1_46	J	13	3380	1490	2435	2.30826	0.524604	1.41643	Sample	1.56663	0.904401	1.23551	0.468266	37.9005	2.35673	1.15209	1.75441	2.10592	1.16406	1.63499	0.665993	40.7338	IRAT_108_E07	IRAT	108	E	7	Homo sapiens	NIH_MGC_67	pCMV-SPORT6	BC108259	Hs.631630
RPB12,POLR2K,RPABC4,RPB7.0,HRPB7.0,HSRPB10A,RPB10ALPHA,ABC10-ALPHA	04	MGCv1_04	D	10	2990	840	1915	1.91855	-0.171299	0.873626	Sample	1.56545	0.352571	0.959008	0.857632	89.429	2.35416	-0.199579	1.07729	3.43678	1.28244	2.35961	1.52335	64.5592	IRAT_016_B05	IRAT	16	B	5	Homo sapiens	NIH_MGC_66	pCMV-SPORT6	BC018157	Hs.351475	5440	NotI	SalI
MT1,MT1K,MT1M,MGC40498,MGC118949	10	MGCv1_10	I	01	3250	1190	2220	2.17836	0.203418	1.19089	Sample	1.56438	0.49635	1.03037	0.755211	73.2955	2.35184	0.152599	1.25222	4.30464	2.08772	3.19618	1.5676	49.046	IRAT_051_E01	IRAT	51	E	1	Homo sapiens	NIH_MGC_116	pCMV-SPORT6	BC028280	Hs.188518	4499	NotI	EcoRV (destroyed)
P38,CRK1,MXI2,CSBP1,CSBP2,MAPK14,PRKM14,PRKM15,P38MAPK,MGC102436,P38-ALPHA	49	MGCv1_49	M	01	2580	2570	2575	1.50886	1.68087	1.59487	Sample	1.56364	1.21657	1.3901	0.245414	17.6544	2.35023	1.91672	2.13347	2.30357	1.60625	1.95491	0.493081	25.2227	IRAV_149_G01	IRAV	149	G	1	Mus musculus	NCI_CGAP_Mam3	pCMV-SPORT6	BC085303	Mm.311337	5389457
TLX1,HOX11,HOX-11	42	MGCv1_42	O	06	3720	3220	3470	2.648	2.37678	2.51239	Sample	1.56303	1.60799	1.58551	0.0317949	2.00535	2.3489	2.87548	2.61219	2.40777	2.65021	2.52899	0.17143	6.77861	IRAV_026_H11	IRAV	26	H	11	Mus musculus	NCI_CGAP_SG2	pCMV-SPORT6	BC018246	Mm.103582	21908	NotI	SalI
Blank	13	MGCv1_13	A	04	3320	1760	2540	2.2483	0.813671	1.53099	Sample	1.56235	0.621359	1.09186	0.665383	60.9405	2.34744	0.4588	1.40312	3.42268	2.28571	2.8542	0.803956	28.1675	IRAT_073_A02	IRAT	73	A	2				NA	Blank	Blank
TMEM2,MGC102198,MKIAA1412,3110012M15RIK	25	MGCv1_25	P	04	3700	2010	2855	2.62802	1.08133	1.85467	Sample	1.56118	0.660099	1.11064	0.637162	57.3689	2.34489	0.553689	1.44929	3.66337	1.92344	2.79341	1.23031	44.0434	IRAV_037_H02	IRAV	37	H	2	Mus musculus	NCI_CGAP_Lu29	pCMV-SPORT6	BC019745	Mm.329776	83921	NotI	SalI
IGK-C,IGK-V23,LOC545854	17	MGCv1_17	F	19	4190	2320	3255	3.11765	1.41322	2.26543	Sample	1.56052	1.16877	1.36464	0.277013	20.2993	2.34346	1.79963	2.07155	3.11524	1.69343	2.40434	1.00537	41.815	IRAV_004_C10	IRAV	4	C	10	Mus musculus	NCI_CGAP_Mam5	pCMV-SPORT6	BC002112	Mm.304150,Mm.333124	1.60714e+16	NotI	SalI
CD72,LYB2	08	MGCv1_08	I	02	4060	7210	5635	2.98774	6.64855	4.81815	Sample	1.56004	2.84699	2.20351	0.910012	41.2982	2.34241	5.91033	4.12637	4.46154	8.95652	6.70903	3.17843	47.3754	IRAT_044_E01	IRAT	44	E	1	Homo sapiens	NIH_MGC_120	pCMV-SPORT6	BC030227	Hs.116481	971	NotI	EcoRV (destroyed)
PDK1	07	MGCv1_07	G	02	5350	4360	4855	4.27677	3.59728	3.93703	Sample	1.55863	1.55437	1.5565	0.00301477	0.193689	2.33935	2.74414	2.54174	4.40329	5.01149	4.70739	0.430064	9.13592	IRAT_040_D01	IRAT	40	D	1	Homo sapiens	NCI_CGAP_Skn3	pCMV-SPORT6.ccdb	BC039158	Hs.470633	5163	NotI	EcoRV
KRTCAP3	32	MGCv1_32	P	04	2400	3090	2745	1.329	2.2376	1.7833	Sample	1.55844	1.32334	1.44089	0.166242	11.5374	2.33894	2.17826	2.2586	1.875	2.32331	2.09915	0.317002	15.1014	IRAV_069_H02	IRAV	69	H	2	Mus musculus	NCI_CGAP_Mam5	pCMV-SPORT6	BC027812	Mm.374818		NotI	SalI
PSMD2,TEX190,TEG-190,AA407121,9430095H01RIK	32	MGCv1_32	F	23	2400	2910	2655	1.329	2.04488	1.68694	Sample	1.55844	1.24625	1.40235	0.220751	15.7415	2.33894	1.98943	2.16418	1.875	2.18797	2.03148	0.221303	10.8937	IRAV_068_C12	IRAV	68	C	12	Mus musculus	NCI_CGAP_Mam6	pCMV-SPORT6	BC027767	Mm.243234	21762	NotI	SalI
SOX9,AV220920,KIAA4243,MKIAA4243,2010306G03RIK	32	MGCv1_32	L	14	2400	1920	2160	1.329	0.984971	1.15698	Sample	1.55844	0.82227	1.19036	0.520552	43.7308	2.33894	0.950917	1.64493	1.875	1.44361	1.6593	0.305039	18.3836	IRAV_069_F07	IRAV	69	F	7	Mus musculus	NCI_CGAP_Mam6	pCMV-SPORT6	BC023953	Mm.286407	20682	NotI	SalI
HCA66,MGC25509,4732497O03RIK	32	MGCv1_32	A	02	2400	1760	2080	1.329	0.813671	1.07133	Sample	1.55844	0.753747	1.15609	0.569005	49.2178	2.33894	0.783076	1.56101	1.875	1.32331	1.59915	0.390105	24.3945	IRAV_067_A01	IRAV	67	A	1	Mus musculus	NIH_MGC_94	pCMV-SPORT6	BC024850	Mm.274961	216987	NotI	SalI
Blank	43	MGCv1_43	C	18	2660	1540	2100	1.5888	0.578135	1.08347	Sample	1.55783	0.753978	1.15591	0.568411	49.1746	2.33761	0.78364	1.56063	2.53333	1.48792	2.01063	0.739217	36.7655	IRAT_96_H11	IRAT	96	H	11				NA	Blank	Blank
BLR1,CD185,CXCR5,MDR15,MGC117347	46	MGCv1_46	N	04	3360	1690	2525	2.28827	0.738728	1.5135	Sample	1.55736	1.0258	1.29158	0.375871	29.1017	2.33658	1.44944	1.89301	2.09346	1.32031	1.70689	0.546696	32.0289	IRAT_109_G02	IRAT	109	G	2	Homo sapiens	NIH_MGC_118	pCMV-SPORT6	BC110352	Hs.113916	643
DDX3,DDX3X,FIN14,D1PAS1-RS2	41	MGCv1_41	K	20	2530	3410	2970	1.4589	2.58019	2.01955	Sample	1.55692	0.872681	1.2148	0.483832	39.8281	2.33563	1.07439	1.70501	2.3211	2.01775	2.16943	0.2145	9.88743	IRAV_143_F10	IRAV	143	F	10	Mus musculus	NCI_CGAP_Mam6	pCMV-SPORT6	BC083059	Mm.289662	13205	NotI	SalI
MGC7730,MKIAA1967,2610301G19RIK	36	MGCv1_36	P	18	2930	2310	2620	1.8586	1.40251	1.63055	Sample	1.55644	1.01874	1.28759	0.38021	29.5287	2.33459	1.43216	1.88338	2.57018	2.17925	2.37471	0.276429	11.6406	IRAV_087_H09	IRAV	87	H	9	Mus musculus	NCI_CGAP_Mam6	pCMV-SPORT6	BC021475	Mm.218284	219158	NotI	SalI
SAC1,SACM1L,KIAA0851,DKFZP686A0231	06	MGCv1_06	A	04	3520	2740	3130	2.44815	1.86288	2.15552	Sample	1.5558	1.02526	1.29053	0.375151	29.0696	2.3332	1.44812	1.89066	4.19048	4.08955	4.14001	0.071364	1.72376	IRAT_036_A02	IRAT	36	A	2	Homo sapiens	NIH_MGC_10	pCMV-SPORT6	BC016559	Hs.156509	22908	NotI	SalI
MIG6,ERRFI1,AI788755,1300002F13RIK	20	MGCv1_20	C	17	3870	3450	3660	2.79789	2.62302	2.71045	Sample	1.55578	1.2766	1.41619	0.197412	13.9397	2.33315	2.06376	2.19845	2.77419	2.42105	2.59762	0.249708	9.61295	IRAV_014_B09	IRAV	14	B	9	Mus musculus	NCI_CGAP_Mam1	pCMV-SPORT6	BC005546	Mm.318841	74155	NotI	SalI
25KDA,SNAPAP,AA407989,AV026596,SNAP25BP	21	MGCv1_21	L	24	4710	2250	3480	3.63725	1.33828	2.48776	Sample	1.55574	0.755668	1.1557	0.565736	48.9517	2.33306	0.787779	1.56042	4.07792	2.0362	3.05706	1.44372	47.2256	IRAV_021_F12	IRAV	21	F	12	Mus musculus	NCI_CGAP_Mam6	pCMV-SPORT6	BC006744	Mm.331182	20615	NotI	SalI
LAD1	34	MGCv1_34	O	20	3760	2880	3320	2.68797	2.01277	2.35037	Sample	1.55533	1.19131	1.37332	0.257396	18.7426	2.33216	1.85486	2.09351	1.98942	2.86567	2.42754	0.619605	25.5239	IRAV_075_H10	IRAV	75	H	10	Mus musculus	NCI_CGAP_Mam6	pCMV-SPORT6	BC031131	Mm.36726
NFRKB,A530090G11RIK	37	MGCv1_37	A	23	3060	1830	2445	1.9885	0.888615	1.43856	Sample	1.55527	1.07174	1.31351	0.341908	26.0301	2.33205	1.56198	1.94702	3.04478	1.7346	2.38969	0.926436	38.7681	IRAV_088_A12	IRAV	88	A	12	Mus musculus	NCI_CGAP_Mam6	pCMV-SPORT6	BC033595	Mm.238146	235134	NotI	SalI
IGL-V1,AW494620,2010309G21RIK	18	MGCv1_18	B	22	3470	1760	2615	2.39819	0.813671	1.60593	Sample	1.55431	0.747346	1.15083	0.570611	49.5826	2.32996	0.767396	1.54868	2.62879	1.83333	2.23106	0.562471	25.2109	IRAV_009_A11	IRAV	9	A	11	Mus musculus	NCI_CGAP_Lu29	pCMV-SPORT6	BC002129	Mm.371926	1614270018	NotI	SalI
LCN12,MGC34753,MGC48935	12	MGCv1_12	P	01	3250	4190	3720	2.17836	3.41528	2.79682	Sample	1.55317	1.99762	1.77539	0.314274	17.7017	2.32747	3.82985	3.07866	2.51938	3.72444	3.12191	0.852109	27.2945	IRAT_070_H01	IRAT	70	H	1	Homo sapiens	NIH_MGC_119	pCMV-SPORT6	BC041168	Hs.440519	286256	NotI	EcoRV (destroyed)
ICA1,69KDA,ICA69	17	MGCv1_17	B	17	4170	4910	4540	3.09766	4.18613	3.64189	Sample	1.55307	2.47355	2.01331	0.650877	32.3287	2.32727	4.99562	3.66144	3.10037	3.58394	3.34216	0.341936	10.231	IRAV_004_A09	IRAV	4	A	9	Mus musculus	NCI_CGAP_Mam5	pCMV-SPORT6	BC002030	Mm.275683	15893	NotI	SalI
AI837433,MGC100216,2310066E14RIK	20	MGCv1_20	P	01	3860	1920	2890	2.7879	0.984971	1.88643	Sample	1.55176	0.710453	1.13111	0.594893	52.5939	2.32441	0.67703	1.50072	2.76703	1.34737	2.0572	1.00385	48.7969	IRAV_016_H01	IRAV	16	H	1	Mus musculus	NCI_CGAP_Mam6	pCMV-SPORT6	BC006820	Mm.41261	75687	NotI	SalI
MGC106312,NESPRIN-3,4831426I19RIK	49	MGCv1_49	K	24	2560	2370	2465	1.48888	1.46675	1.47781	Sample	1.55152	1.12189	1.3367	0.303788	22.7267	2.32388	1.68482	2.00435	2.28571	1.48125	1.88348	0.568842	30.2016	IRAV_150_F12	IRAV	150	F	12	Mus musculus	NIH_MGC_94	pCMV-SPORT6	BC099694	Mm.212688	4507746
E130012K09	49	MGCv1_49	L	17	2560	1600	2080	1.48888	0.642372	1.06562	Sample	1.55152	0.757396	1.15446	0.561527	48.6399	2.32388	0.792014	1.55795	2.28571	1	1.64286	0.909137	55.3388	IRAV_151_F09	IRAV	151	F	9	Mus musculus	NIH_MGC_94	pCMV-SPORT6	BC092352	Mm.255656	5400830
AI597468	49	MGCv1_49	G	21	2560	1410	1985	1.48888	0.438954	0.963915	Sample	1.55152	0.667456	1.10949	0.625124	56.3436	2.32388	0.57171	1.4478	2.28571	0.88125	1.58348	0.993106	62.7166	IRAV_149_D11	IRAV	149	D	11	Mus musculus	NIH Mouse New Born Kidney cDNA	pCMV-SPORT6	BC086492	Mm.391435	30470653
ES18,PDCD7,C80112	31	MGCv1_31	A	14	2460	1680	2070	1.38895	0.728022	1.05849	Sample	1.54961	0.906883	1.22824	0.454474	37.0019	2.31973	1.15817	1.73895	2.64516	1.37705	2.01111	0.896691	44.587	IRAV_063_A07	IRAV	63	A	7	Mus musculus	NCI_CGAP_Mam2	pCMV-SPORT6	BC022772	Mm.29193	50996	NotI	SalI
AKR1E1,1810061I10RIK	22	MGCv1_22	C	05	4160	2260	3210	3.08767	1.34898	2.21833	Sample	1.54935	1.06604	1.30769	0.341752	26.134	2.31917	1.54801	1.93359	3.69778	2.04525	2.87151	1.16851	40.6933	IRAV_022_B03	IRAV	22	B	3	Mus musculus	NCI_CGAP_Mam5	pCMV-SPORT6	BC012692	Mm.251908	56043	NotI	SalI
GPX,GPX3,AA960521	40	MGCv1_40	A	17	2560	3130	2845	1.48888	2.28042	1.88465	Sample	1.54917	1.63021	1.58969	0.0573042	3.60475	2.31878	2.92991	2.62434	2.39252	3.68235	3.03744	0.912047	30.0269	IRAV_100_A09	IRAV	100	A	9	Mus musculus	NCI_CGAP_Co24	pCMV-SPORT6	BC061950	Mm.200916	14778	NotI	SalI
P2Y10,P2RY10	14	MGCv1_14	M	12	3160	4080	3620	2.08842	3.29751	2.69297	Sample	1.54712	1.39487	1.471	0.107658	7.31873	2.31434	2.35347	2.3339	3.29167	4.63636	3.96402	0.950844	23.9869	IRAT_077_G06	IRAT	77	G	6	Homo sapiens	NIH_MGC_118	pCMV-SPORT6	BC051875	Hs.296433	27334	NotI	EcoRV (destroyed)
CALC,CBARA1,MGC29229,MGC36365,MGC36503,MGC36634,C730016L05RIK	34	MGCv1_34	P	19	3740	3950	3845	2.66799	3.15833	2.91316	Sample	1.54705	1.63392	1.59049	0.061424	3.86196	2.31418	2.939	2.62659	1.97884	3.93035	2.95459	1.37993	46.7045	IRAV_076_H10	IRAV	76	H	10	Mus musculus	NCI_CGAP_Mam6	pCMV-SPORT6	BC026566	Mm.27199
UPB1,AI195023	30	MGCv1_30	G	07	2730	2240	2485	1.65875	1.32757	1.49316	Sample	1.54674	1.60286	1.5748	0.0396829	2.51986	2.31351	2.86292	2.58822	3.06742	2.98667	3.02704	0.0570982	1.88627	IRAV_058_D04	IRAV	58	D	4	Mus musculus	NCI_CGAP_Li9	pCMV-SPORT6	BC021388	Mm.290149	103149	NotI	SalI
HSD3B2	30	MGCv1_30	B	11	2730	2030	2380	1.65875	1.10274	1.38074	Sample	1.54674	1.45259	1.49967	0.0665729	4.43918	2.31351	2.49485	2.40418	3.06742	2.70667	2.88704	0.255088	8.83562	IRAV_060_A06	IRAV	60	A	6	Mus musculus	NCI_CGAP_Li9	pCMV-SPORT6	BC026757	Mm.196405	15493	NotI	SalI
RHBDD1,MGC7809,4930418P06RIK	18	MGCv1_18	A	10	3450	3320	3385	2.3782	2.48384	2.43102	Sample	1.54535	1.40977	1.47756	0.095874	6.48867	2.31049	2.38995	2.35022	2.61364	3.45833	3.03598	0.597291	19.6737	IRAV_007_A05	IRAV	7	A	5	Mus musculus	NCI_CGAP_Mam6	pCMV-SPORT6	BC004711	Mm.226994	76867	NotI	SalI
THEX1,3'HEXO,3110010F15RIK	37	MGCv1_37	G	20	3040	1860	2450	1.96851	0.920733	1.44462	Sample	1.54511	1.08931	1.31721	0.322297	24.4681	2.30995	1.60502	1.95749	3.02488	1.76303	2.39395	0.892257	37.2713	IRAV_089_D10	IRAV	89	D	10	Mus musculus	NCI_CGAP_Mam6	pCMV-SPORT6	BC046412	Mm.207534	67276	NotI	SalI
Control	45	MGCv1_45	N	24	2950	2080	2515	1.87858	1.15627	1.51743	empty vector	1.5445	0.747529	1.14602	0.563545	49.1743	2.30864	0.767845	1.53824	4.72	2.95035	3.83518	1.25133	32.6277	IRAT_105_G12	IRAT	105	G	12	Control	Control	Control	NA	Control	Control
1300003B13RIK	33	MGCv1_33	C	06	4860	3760	4310	3.78714	2.95491	3.37103	Sample	1.54408	1.54415	1.54412	4.61307e-05	0.00298752	2.30773	2.71911	2.51342	3.91935	2.52349	3.22142	0.987026	30.6394	IRAV_071_B03	IRAV	71	B	3	Mus musculus	NCI_CGAP_Mam6	pCMV-SPORT6	BC025651	Mm.30767	74149	NotI	SalI
SYNIP,STXBP4,FLJ16496,MGC50337	13	MGCv1_13	C	05	3280	1630	2455	2.20833	0.674491	1.44141	Sample	1.54353	0.575463	1.0595	0.684526	64.6086	2.30652	0.346381	1.32645	3.38144	2.11688	2.74916	0.894179	32.5255	IRAT_072_B03	IRAT	72	B	3	Homo sapiens	NIH_MGC_67	pCMV-SPORT6	BC041485	Hs.35199	252983	NotI	SalI
AQP3,AQP-2	34	MGCv1_34	B	10	3730	4510	4120	2.65799	3.75788	3.20794	Sample	1.54292	1.86556	1.70424	0.228146	13.387	2.30519	3.50639	2.90579	1.97354	4.48756	3.23055	1.77768	55.0271	IRAV_077_A05	IRAV	77	A	5	Mus musculus	NCI_CGAP_Mam6	pCMV-SPORT6	BC027400	Mm.34043	11828	NotI	SalI
CLN3	47	MGCv1_47	G	21	3400	2570	2985	2.32824	1.68087	2.00456	Sample	1.54195	1.05761	1.29978	0.342478	26.3489	2.30309	1.52737	1.91523	2.85714	1.76027	2.30871	0.775603	33.5947	IRAT_110_D11	IRAT	110	d	11	Homo sapiens	NIH_MGC_114	pCMV-SPORT6	BC111068	Hs.628393
AU014748,1010001P15RIK,1700016A15RIK,2700069A02RIK	35	MGCv1_35	L	22	4580	1290	2935	3.50735	0.31048	1.90892	Sample	1.54079	0.598608	1.0697	0.666224	62.2814	2.30057	0.403072	1.35182	2.46237	1.11207	1.78722	0.954804	53.4241	IRAV_081_F11	IRAV	81	F	11	Mus musculus	NIH_MGC_94	pCMV-SPORT6	BC030361	Mm.25549	75553	NotI	SalI
Control	43	MGCv1_43	N	24	2630	3060	2845	1.55882	2.20548	1.88215	empty vector	1.54026	1.49816	1.51921	0.0297689	1.95949	2.29943	2.60647	2.45295	2.50476	2.95652	2.73064	0.319442	11.6984	IRAT_94_G12	IRAT	94	G	12	Control	Control	Control	NA	Control	Control
SLC25A35,1810012H11RIK	25	MGCv1_25	I	01	3650	3850	3750	2.57805	3.05127	2.81466	Sample	1.54008	1.26437	1.40223	0.194961	13.9037	2.29904	2.03381	2.16642	3.61386	3.68421	3.64904	0.0497444	1.36322	IRAV_034_E01	IRAV	34	E	1	Mus musculus	NCI_CGAP_Co24	pCMV-SPORT6	BC019996	Mm.298622	71998	NotI	SalI
TEX9,MGC40181	09	MGCv1_09	P	07	3680	1550	2615	2.60803	0.588841	1.59844	Sample	1.53975	0.605469	1.07261	0.660636	61.5915	2.29831	0.419877	1.35909	6.34483	2.21429	4.27956	2.92073	68.2485	IRAT_049_H04	IRAT	49	H	4	Homo sapiens	NIH_MGC_119	pCMV-SPORT6	BC028119	Hs.511476	374618	NotI	EcoRV (destroyed)
SCOC,SCOCO,HRIHFB2072	04	MGCv1_04	H	24	2940	1020	1980	1.86859	0.0214124	0.945001	Sample	1.53927	0.428122	0.983694	0.785698	79.8722	2.29726	-0.0145222	1.14137	3.37931	1.55725	2.46828	1.28839	52.1979	IRAT_016_D12	IRAT	16	D	12	Homo sapiens	NIH_MGC_66	pCMV-SPORT6	BC016511	Hs.480815	60592	NotI	SalI
DMRTC2	41	MGCv1_41	F	10	2500	2840	2670	1.42892	1.96994	1.69943	Sample	1.53846	0.726807	1.13263	0.573926	50.6718	2.29551	0.717088	1.5063	2.29358	1.68047	1.98703	0.43353	21.8181	IRAT_046_G11	IRAT	46	G	11	Homo sapiens	NIH_MGC_119	pCMV-SPORT6	BC029202	Hs.350507	63946	NotI	EcoRV (destroyed)
GLIPR1	06	MGCv1_06	K	03	3480	3530	3505	2.40818	2.70867	2.55843	Sample	1.53812	1.32086	1.42949	0.153627	10.7469	2.29477	2.17218	2.23348	4.14286	5.26866	4.70576	0.796061	16.9167	IRAT_021_F02	IRAT	21	F	2	Homo sapiens	NIH_MGC_89	pCMV-SPORT6	BC012510	Hs.553516		NotI	SalI
INHA,AW555078	39	MGCv1_39	F	18	3570	2300	2935	2.49811	1.39181	1.94496	Sample	1.53714	1.30127	1.4192	0.166781	11.7517	2.29263	2.1242	2.20842	2.37209	2.64368	2.50789	0.19204	7.65743	IRAV_099_C09	IRAV	99	C	9	Mus musculus	NCI_CGAP_Mam2	pCMV-SPORT6	BC056627	Mm.1100	16322	NotI	SalI
LPC,PC7,PC8,SPC7,PCSK7	02	MGCv1_02	H	10	2800	2400	2600	1.72869	1.49887	1.61378	Sample	1.53635	0.9421	1.23923	0.420199	33.9082	2.29092	1.24443	1.76768	3.29412	4.8	4.04706	1.06482	26.3109	IRAT_008_D05	IRAT	8	D	5	Homo sapiens	NIH_MGC_67	pCMV-SPORT6	BC010696	Hs.443752	9159	NotI	SalI
2410018C20RIK	34	MGCv1_34	B	12	3710	1280	2495	2.63801	0.299774	1.46889	Sample	1.53464	0.529473	1.03206	0.710763	68.8685	2.28721	0.23373	1.26047	1.96296	1.27363	1.6183	0.487431	30.12	IRAV_077_A06	IRAV	77	A	6	Mus musculus	NCI_CGAP_Mam6	pCMV-SPORT6	BC025049	Mm.278085	67873	NotI	SalI
ERK3,MAPK4,MAPK6,PRKM4,PRKM6,MAPK63,2610021I23RIK,D130053K17RIK	43	MGCv1_43	A	22	2620	1760	2190	1.54883	0.813671	1.18125	Sample	1.53441	0.861689	1.19805	0.475683	39.7049	2.2867	1.04747	1.66708	2.49524	1.70048	2.09786	0.561977	26.7881	IRAV_101_G11	IRAV	101	G	11	Mus musculus	NIH_MGC_129	pCMV-SPORT6.1.ccdb	BC048779	Mm.18856	50772	NotI	EcoRV
F3-2,GTLF3B,AI256713	43	MGCv1_43	A	09	2620	1340	1980	1.54883	0.364011	0.956421	Sample	1.53441	0.656059	1.09523	0.621086	56.7081	2.2867	0.543794	1.41525	2.49524	1.29469	1.89496	0.848919	44.7987	IRAV_082_G11	IRAV	82	G	11	Mus musculus	NCI_CGAP_Mam5	pCMV-SPORT6	BC038816	Mm.22780	24083	NotI	SalI
LBH	04	MGCv1_04	P	08	2930	6120	4525	1.8586	5.48158	3.67009	Sample	1.53403	2.56873	2.05138	0.731643	35.6659	2.28588	5.22875	3.75732	3.36782	9.34351	6.35566	4.22545	66.4833	IRAT_016_H04	IRAT	16	H	4	Homo sapiens	NIH_MGC_66	pCMV-SPORT6	BC012373	Hs.468044		NotI	SalI
PRC17,TBC1D3B,TBC1D3P2,LOC414059	15	MGCv1_15	K	22	4070	3930	4000	2.99774	3.13692	3.06733	Sample	1.53296	1.69946	1.61621	0.117735	7.28466	2.28354	3.09953	2.69154	4.13198	4.56977	4.35087	0.309563	7.11495	IRAT_081_F11	IRAT	81	F	11	Homo sapiens	NIH_MGC_119	pCMV-SPORT6	BC058890	Hs.448884,Hs.463648,Hs.549383	414059000000	NotI	EcoRV (destroyed)
AV167947,MGC36213,3830406C13RIK	39	MGCv1_39	G	23	3560	1450	2505	2.48812	0.481779	1.48495	Sample	1.53283	0.820368	1.1766	0.503788	42.8173	2.28327	0.946258	1.61476	2.36545	1.66667	2.01606	0.494113	24.5089	IRAV_096_D12	IRAV	96	D	12	Mus musculus	NCI_CGAP_Lu30	pCMV-SPORT6	BC057656	Mm.44068	218734	NotI	SalI
NILR,IL21R	39	MGCv1_39	J	21	3560	1280	2420	2.48812	0.299774	1.39395	Sample	1.53283	0.724187	1.12851	0.571798	50.6684	2.28327	0.710669	1.49697	2.36545	1.47126	1.91836	0.632284	32.9597	IRAV_098_E11	IRAV	98	E	11	Mus musculus	NCI_CGAP_Mam3	pCMV-SPORT6	BC057861	Mm.155643	60504	NotI	SalI
MDC15,ADAM15,METARGIDIN	21	MGCv1_21	K	24	4640	2790	3715	3.56731	1.91641	2.74186	Sample	1.53262	0.937028	1.23482	0.421146	34.1058	2.28281	1.23201	1.75741	4.01732	2.52489	3.2711	1.05531	32.2615	IRAV_019_F12	IRAV	19	F	12	Mus musculus	NCI_CGAP_Mam2	pCMV-SPORT6	BC009132	Mm.274049	11490	NotI	SalI
HNK-1,B3GAT1,GLCAT-P,AI846286,KIAA4235,MKIAA4235,0710007K08RIK	32	MGCv1_32	A	22	2360	5830	4095	1.28903	5.1711	3.23006	Sample	1.53247	2.49679	2.01463	0.681878	33.8463	2.28248	5.05253	3.66751	1.84375	4.38346	3.1136	1.79585	57.6774	IRAV_067_A11	IRAV	67	A	11	Mus musculus	NIH_MGC_94	pCMV-SPORT6	BC023052	Mm.218788	76898	NotI	SalI
CRI1,EID1,EID-1,ORF12,PTD014,PNAS-22,2610002K20RIK	40	MGCv1_40	B	14	2530	730	1630	1.4589	-0.289067	0.584916	Sample	1.53101	0.380208	0.955611	0.813742	85.1541	2.27932	-0.131883	1.07372	2.36449	0.858824	1.61165	1.06466	66.0603	IRAV_141_A07	IRAV	141	A	7	Mus musculus	NCI_CGAP_Mam2	pCMV-SPORT6	BC069897	Mm.44244	58521	NotI	SalI
BFT,POTX,PTX1,PITX1	01	MGCv1_01	F	01	4060	1150	2605	2.98774	0.160593	1.57417	Sample	1.53063	0.501636	1.01613	0.72761	71.6057	2.27849	0.165545	1.22202	7.38182	2.875	5.12841	3.1868	62.1402	IRAT_003_C01	IRAT	3	C	1	Homo sapiens	NIH_MGC_10	pCMV-SPORT6	BC003685	Hs.84136	5307	NotI	SalI
BFIT,THEA,BFIT1,THEM1,ACOT11,AW060409,MGC25974,MKIAA0707,1110020M10RIK,2010309H15RIK	36	MGCv1_36	B	20	2880	3130	3005	1.80863	2.28042	2.04453	Sample	1.52988	1.38037	1.45513	0.105716	7.2651	2.27686	2.31796	2.29741	2.52632	2.95283	2.73957	0.301591	11.0087	IRAV_087_A10	IRAV	87	A	10	Mus musculus	NCI_CGAP_Kid14	pCMV-SPORT6	BC042492	Mm.274924	329910	NotI	SalI
Blank	37	MGCv1_37	B	14	3010	4750	3880	1.93854	4.01483	2.97668	Sample	1.52986	2.78184	2.15585	0.885287	41.0643	2.27681	5.75076	4.01379	2.99502	4.50237	3.7487	1.06585	28.4326	IRAV_091_A07	IRAV	91	A	7				NA	Blank	Blank
GRX,GLRX,GRX1,MGC117407	46	MGCv1_46	B	11	3300	2420	2860	2.22832	1.52028	1.8743	Sample	1.52955	1.46889	1.49922	0.0428901	2.86083	2.27614	2.53477	2.40545	2.05607	1.89062	1.97335	0.116991	5.92853	IRAT_108_A06	IRAT	108	A	6	Homo sapiens	NIH_MGC_90	pCMV-SPORT6	BC106075	Hs.28988	2745
Control	12	MGCv1_12	N	24	3200	2290	2745	2.12839	1.3811	1.75475	empty vector	1.52927	1.09178	1.31052	0.309356	23.6055	2.27553	1.61105	1.94329	2.48062	2.03556	2.25809	0.314708	13.9369	IRAT_071_G12	IRAT	71	G	12	Control	Control	Control	NA	Control	Control
Control	12	MGCv1_12	N	21	3200	1480	2340	2.12839	0.513898	1.32115	empty vector	1.52927	0.705602	1.11744	0.582422	52.1213	2.27553	0.665147	1.47034	2.48062	1.31556	1.89809	0.823825	43.4029	IRAT_070_G11	IRAT	70	G	11	Control	Control	Control	NA	Control	Control
Blank	43	MGCv1_43	B	12	2610	4650	3630	1.53884	3.90776	2.7233	Sample	1.52855	2.27662	1.90259	0.528966	27.8025	2.27397	4.51325	3.39361	2.48571	4.49275	3.48923	1.41919	40.6734	IRAT_94_A06	IRAT	94	A	6				NA	Blank	Blank
MAX,ORF1,MGC10775,MGC11225,MGC18164,MGC34679,MGC36767	41	MGCv1_41	D	24	2480	4560	3520	1.40894	3.81141	2.61017	Sample	1.52615	1.16699	1.34657	0.25397	18.8605	2.26876	1.79528	2.03202	2.27523	2.69822	2.48673	0.299103	12.028	IRAT_043_H12	IRAT	43	H	12	Homo sapiens	NIH_MGC_122	pCMV-SPORT6	BC025685	Hs.285354	4149	NotI	EcoRV (destroyed)
FBL18,FBXL18,FLJ11467,FLJ38075	03	MGCv1_03	M	17	3870	1920	2895	2.79789	0.984971	1.89143	Sample	1.52512	0.921969	1.22355	0.426495	34.8573	2.26652	1.19512	1.73082	5.41259	2.63014	4.02136	1.96749	48.9259	IRAT_009_G09	IRAT	9	G	9	Homo sapiens	NIH_MGC_69	pCMV-SPORT6	BC013435	Hs.487447	80028	NotI	SalI
Blank	37	MGCv1_37	M	17	3000	4190	3595	1.92854	3.41528	2.67191	Sample	1.52478	2.45388	1.98933	0.656975	33.0249	2.26577	4.94743	3.6066	2.98507	3.97156	3.47832	0.697553	20.0543	IRAV_088_G09	IRAV	88	G	9				NA	Blank	Blank
UBE2D3,AA414951,1100001F19RIK,9430029A22RIK	39	MGCv1_39	B	11	3540	2660	3100	2.46814	1.77723	2.12268	Sample	1.52422	1.50495	1.51459	0.0136253	0.899607	2.26455	2.6231	2.44383	2.35216	3.05747	2.70482	0.498731	18.4386	IRAV_098_A06	IRAV	98	A	6	Mus musculus	NCI_CGAP_Mam6	pCMV-SPORT6	BC057941	Mm.49884	66105	NotI	SalI
PXN	04	MGCv1_04	A	03	2910	3270	3090	1.83861	2.43031	2.13446	Sample	1.52356	1.37251	1.44803	0.10681	7.37622	2.26312	2.29869	2.2809	3.34483	4.99237	4.1686	1.16499	27.9467	IRAT_013_A02	IRAT	13	A	2	Homo sapiens	NIH_MGC_10	pCMV-SPORT6	BC010498	Hs.446336	5829	NotI	SalI
MPK4,DUSP4,DUSP9,PYST3	18	MGCv1_18	E	14	3400	3680	3540	2.32824	2.86926	2.59875	Sample	1.52296	1.56263	1.54279	0.0280554	1.81848	2.26181	2.76439	2.5131	2.57576	3.83333	3.20455	0.88924	27.7493	IRAV_007_C07	IRAV	7	C	7	Mus musculus	NCI_CGAP_Lu29	pCMV-SPORT6	NA	Mm.16479	75590	NotI	SalI
TNNI1,AI747285,2700018B22RIK	34	MGCv1_34	B	24	3680	1070	2375	2.60803	0.0749434	1.34149	Sample	1.52223	0.442606	0.98242	0.763412	77.7073	2.26024	0.0209561	1.1406	1.94709	1.06468	1.50588	0.62396	41.4348	IRAV_077_A12	IRAV	77	A	12	Mus musculus	NCI_CGAP_Mam6	pCMV-SPORT6	BC023170	Mm.44379	21952	NotI	SalI
C87414,MGC60750,MGC91124,MGC103218	49	MGCv1_49	A	09	2510	2110	2310	1.43891	1.18839	1.31365	Sample	1.52121	0.998817	1.26001	0.369389	29.3163	2.25802	1.38336	1.82069	2.24107	1.31875	1.77991	0.65218	36.6411	IRAV_149_A05	IRAV	149	A	5	Mus musculus	NIA Mouse Unfertilized Egg cDN	pCMV-SPORT6	BC083101	Mm.389635	30477931
PEPP2,PLEKHA5,FLJ10667,KIAA1686	06	MGCv1_06	G	10	3440	2020	2730	2.36821	1.09203	1.73012	Sample	1.52044	0.755847	1.13814	0.540651	47.5028	2.25634	0.788218	1.52228	4.09524	3.01493	3.55508	0.763896	21.4875	IRAT_036_D05	IRAT	36	D	5	Homo sapiens	NIH_MGC_10	pCMV-SPORT6	BC013133	Hs.188614	54477	NotI	SalI
TEX27,ZFAND3,FLJ13222	06	MGCv1_06	P	12	3440	1360	2400	2.36821	0.385423	1.37682	Sample	1.52044	0.508887	1.01466	0.715278	70.494	2.25634	0.183306	1.21982	4.09524	2.02985	3.06254	1.46045	47.6875	IRAT_038_H06	IRAT	38	H	6	Homo sapiens	NIH_MGC_89	pCMV-SPORT6	BC031481	Hs.36959	60685	NotI	SalI
MGC91195	41	MGCv1_41	A	08	2470	1600	2035	1.39894	0.642372	1.02066	Sample	1.52	0.409469	0.964734	0.785264	81.3969	2.25538	-0.0602108	1.09759	2.26606	0.946746	1.6064	0.932893	58.0735	IRAV_143_A04	IRAV	143	A	4	Mus musculus	NIA Mouse Unfertilized Egg cDNA library (long 1)	pCMV-SPORT6	BC080785	Mm.332024	381569
N4BP3,MGC7136,C330016O10RIK	39	MGCv1_39	A	24	3530	1470	2500	2.45814	0.503192	1.48067	Sample	1.51991	0.831683	1.1758	0.486653	41.3891	2.2552	0.973974	1.61458	2.34551	1.68966	2.01759	0.463763	22.986	IRAV_097_A12	IRAV	97	A	12	Mus musculus	NCI_CGAP_SG2	pCMV-SPORT6	BC055831	Mm.41760	212706	NotI	SalI
BTBD4,2610019F01RIK,4933406L05RIK	39	MGCv1_39	G	24	3530	1240	2385	2.45814	0.256949	1.35755	Sample	1.51991	0.701556	1.11073	0.578667	52.0976	2.2552	0.655236	1.45522	2.34551	1.42529	1.8854	0.650699	34.5125	IRAV_097_D12	IRAV	97	D	12	Mus musculus	NCI_CGAP_Mam4	pCMV-SPORT6	BC058179	Mm.307728	72147	NotI	SalI
ARP1B,ACTR1B,AA960180,AI851923,MGC36526,2310066K23RIK	32	MGCv1_32	A	21	2340	1610	1975	1.26904	0.653078	0.96106	Sample	1.51948	0.689507	1.10449	0.58688	53.1356	2.25425	0.625724	1.43999	1.82812	1.21053	1.51933	0.436708	28.7436	IRAV_066_A11	IRAV	66	A	11	Mus musculus	NCI_CGAP_Mam2	pCMV-SPORT6	BC023020	Mm.28521	226977	NotI	SalI
IAP,OA3,CD47,MER6	04	MGCv1_04	P	07	2900	1770	2335	1.82862	0.824378	1.3265	Sample	1.51832	0.742917	1.13062	0.548296	48.4951	2.25174	0.756548	1.50414	3.33333	2.70229	3.01781	0.446215	14.786	IRAT_015_H04	IRAT	15	H	4	Homo sapiens	NIH_MGC_66	pCMV-SPORT6	BC012884	Hs.446414	961	NotI	SalI
NEI,NEIL3,C85903,AI449477,BC034753,MGC27861,MGC36916	28	MGCv1_28	H	05	3650	3390	3520	2.57805	2.55878	2.56842	Sample	1.51767	2.11544	1.81656	0.422689	23.2687	2.25032	4.11846	3.18439	3.57843	3.35644	3.46743	0.156975	4.52711	IRAV_052_D03	IRAV	52	D	3	Mus musculus	NCI_CGAP_Lu29	pCMV-SPORT6	BC024921	Mm.281749	234258	NotI	SalI
MCL,MPCL,CLEC-6,CLEC4D,CLECSF8,MGC40078	10	MGCv1_10	G	24	3150	1890	2520	2.07843	0.952852	1.51564	Sample	1.51625	0.788321	1.15228	0.51472	44.6696	2.24722	0.867762	1.55749	4.17219	3.31579	3.74399	0.605563	16.1743	IRAT_052_D12	IRAT	52	D	12	Homo sapiens	NIH_MGC_118	pCMV-SPORT6	BC032313	Hs.351811	338339	NotI	EcoRV (destroyed)
Control	22	MGCv1_22	N	24	4070	2080	3075	2.99774	1.15627	2.077	empty vector	1.51583	0.981132	1.24848	0.378088	30.2838	2.24632	1.34004	1.79318	3.61778	1.88235	2.75007	1.22713	44.6219	IRAV_025_G12	IRAV	25	G	12	Control	Control	Control	NA	Control	Control
GGT5,GGTLA1,GGT-REL,DKFZP566O011	46	MGCv1_46	A	14	3270	2400	2835	2.19834	1.49887	1.8486	Sample	1.51564	1.45675	1.4862	0.0416418	2.8019	2.24591	2.50504	2.37548	2.03738	1.875	1.95619	0.114822	5.86968	IRAT_107_A07	IRAT	107	A	7	Homo sapiens	Lupski sciatic nerve	pCMV-SPORT6	BC073999	Hs.437156	2687
CDV1,CDV-1,CDV1R,IFT81,CDV-1R,MGC4027,MGC102777	46	MGCv1_46	D	02	3270	1940	2605	2.19834	1.00638	1.60236	Sample	1.51564	1.17754	1.34659	0.239074	17.754	2.24591	1.82113	2.03352	2.03738	1.51562	1.7765	0.368939	20.7677	IRAT_109_B01	IRAT	109	B	1	Homo sapiens	NIH_MGC_71	pCMV-SPORT6	BC108257	Hs.528382	28981
TRIM29,AI119726,1110047J21RIK,2810431N19RIK,4732461M22RIK	29	MGCv1_29	O	15	2470	3600	3035	1.39894	2.78361	2.09128	Sample	1.51534	1.43141	1.47337	0.0593446	4.0278	2.24525	2.44297	2.34411	2.75978	2.93878	2.84928	0.126571	4.44223	IRAV_054_H08	IRAV	54	H	8	Mus musculus	NCI_CGAP_Lu29	pCMV-SPORT6	BC027353	Mm.273277	72169	NotI	SalI
E2IG2,CHCHD8,AI115477,AW047259,MGC106079,5330414O08RIK	49	MGCv1_49	L	03	2500	2530	2515	1.42892	1.63805	1.53349	Sample	1.51515	1.19763	1.35639	0.224519	16.5527	2.24484	1.87034	2.05759	2.23214	1.58125	1.9067	0.460251	24.1386	IRAV_151_F02	IRAV	151	F	2	Mus musculus	NCI_CGAP_Mam2	pCMV-SPORT6	BC096605	Mm.228995	5371531
Control	18	MGCv1_18	N	24	3380	3230	3305	2.30826	2.38748	2.34787	empty vector	1.514	1.37155	1.44277	0.100726	6.9814	2.24234	2.29634	2.26934	2.56061	3.36458	2.96259	0.568498	19.1892	IRAV_009_G12	IRAV	9	G	12	Control	Control	Control	NA	Control	Control
PSS-1,PTDSS1,AU044268,AW539008,MKIAA0024	18	MGCv1_18	E	02	3380	2160	2770	2.30826	1.24192	1.77509	Sample	1.514	0.917197	1.2156	0.422002	34.7156	2.24234	1.18344	1.71289	2.56061	2.25	2.4053	0.219632	9.13114	IRAV_007_C01	IRAV	7	C	1	Mus musculus	NCI_CGAP_Lu29	pCMV-SPORT6	BC003260	Mm.281464	19210	NotI	SalI
NCF2,NCF-2,NOXA2,P67PHOX	18	MGCv1_18	D	08	3380	840	2110	2.30826	-0.171299	1.06848	Sample	1.514	0.356688	0.935343	0.818342	87.4911	2.24234	-0.189494	1.02642	2.56061	0.875	1.7178	1.1919	69.3853	IRAV_009_B04	IRAV	9	B	4	Mus musculus	NCI_CGAP_Mam1	pCMV-SPORT6	BC003730	Mm.270307	17970	NotI	SalI
GRAMD1C,MGC47315,4921521N14RIK	36	MGCv1_36	A	21	2850	1530	2190	1.77866	0.567429	1.17304	Sample	1.51394	0.674752	1.09435	0.593399	54.2239	2.24222	0.589582	1.4159	2.5	1.4434	1.9717	0.747132	37.8928	IRAV_082_A11	IRAV	82	A	11	Mus musculus	NCI_CGAP_Kid14	pCMV-SPORT6	BC037472	Mm.19316	207798	NotI	SalI
ORF1,MAGED2,MAGE-D2	40	MGCv1_40	A	23	2500	1820	2160	1.42892	0.877909	1.15341	Sample	1.51286	0.947917	1.23039	0.399475	32.4674	2.23986	1.25868	1.74927	2.33645	2.14118	2.23881	0.138078	6.16748	IRAV_100_A12	IRAV	100	A	12	Mus musculus	NIH_MGC_94	pCMV-SPORT6	BC058581	Mm.22575	80884	NotI	SalI
OPRS1	17	MGCv1_17	A	12	4060	5300	4680	2.98774	4.60367	3.79571	Sample	1.5121	2.67003	2.09106	0.818774	39.1558	2.23822	5.47687	3.85754	3.01859	3.86861	3.4436	0.601059	17.4544	IRAV_003_A06	IRAV	3	A	6	Mus musculus	NCI_CGAP_Mam5	pCMV-SPORT6	BC002000	Mm.22745		NotI	SalI
RSC8,BAF170,CRACC2,SMARCC2	06	MGCv1_06	P	18	3420	1680	2550	2.34823	0.728022	1.53812	Sample	1.5116	0.628625	1.07011	0.624359	58.3451	2.23713	0.476597	1.35686	4.07143	2.50746	3.28945	1.10589	33.6194	IRAT_038_H09	IRAT	38	H	9	Homo sapiens	NIH_MGC_88	pCMV-SPORT6	BC026222	Hs.236030	6601	NotI	SalI
EFCAB2,1700073K01RIK,D830011E08RIK	35	MGCv1_35	L	23	4490	1730	3110	3.41742	0.781553	2.09949	Sample	1.51051	0.802784	1.15665	0.50044	43.2664	2.23476	0.903188	1.56898	2.41398	1.49138	1.95268	0.652376	33.4093	IRAV_080_F12	IRAV	80	F	12	Mus musculus	NCI_CGAP_Kid14	pCMV-SPORT6	BC025062	Mm.252132	68226	NotI	SalI
ATA2,SAT2,SLC38A2,AI316867,MKIAA1382,5033402L14RIK	37	MGCv1_37	C	19	2970	1240	2105	1.89857	0.256949	1.07776	Sample	1.50953	0.726208	1.11787	0.553892	49.5489	2.23263	0.71562	1.47412	2.95522	1.17536	2.06529	1.25856	60.9385	IRAV_088_B10	IRAV	88	B	10	Mus musculus	NCI_CGAP_Mam5	pCMV-SPORT6	BC041108	Mm.46754	67760	NotI	SalI
CD53,OX-44,TSPAN25,AI323659	29	MGCv1_29	F	22	2460	3370	2915	1.38895	2.53737	1.96316	Sample	1.5092	1.33996	1.42458	0.119672	8.40053	2.23191	2.21896	2.22544	2.7486	2.75102	2.74981	0.00170912	0.062154	IRAV_057_C11	IRAV	57	C	11	Mus musculus	NCI_CGAP_Mam2	pCMV-SPORT6	BC021310	Mm.316861	12508	NotI	SalI
GTF3C2,AI225816,AU041069,MKIAA0011,TFIIIC110,1300004C11RIK,2610510G03RIK	29	MGCv1_29	G	23	2460	2820	2640	1.38895	1.94853	1.66874	Sample	1.5092	1.12127	1.31524	0.274308	20.8562	2.23191	1.6833	1.95761	2.7486	2.30204	2.52532	0.315767	12.504	IRAV_054_D12	IRAV	54	D	12	Mus musculus	NCI_CGAP_Lu29	pCMV-SPORT6	BC034369	Mm.271923	71752	NotI	SalI
Blank	44	MGCv1_44	G	17	2610	2660	2635	1.53884	1.77723	1.65803	Sample	1.50867	1.49438	1.50153	0.0101035	0.672882	2.23076	2.59721	2.41398	2.94915	3.325	3.13708	0.265764	8.47172	IRAT_95_D09	IRAT	95	D	9				NA	Blank	Blank
BCL7A,AI448316,4432415N06RIK	36	MGCv1_36	G	03	2840	2200	2520	1.76866	1.28474	1.5267	Sample	1.50863	0.970232	1.23943	0.380707	30.7162	2.23067	1.31334	1.77201	2.49123	2.07547	2.28335	0.293984	12.8751	IRAV_082_D02	IRAV	82	D	2	Mus musculus	NIH_MGC_94	pCMV-SPORT6	BC038481	Mm.151960	77045	NotI	SalI
MUC10	36	MGCv1_36	B	10	2840	1920	2380	1.76866	0.984971	1.37682	Sample	1.50863	0.846748	1.17769	0.468023	39.7408	2.23067	1.01087	1.62077	2.49123	1.81132	2.15127	0.480767	22.348	IRAV_087_A05	IRAV	87	A	5	Mus musculus	NCI_CGAP_SG2	pCMV-SPORT6	BC042902	Mm.200411	17830	NotI	SalI
MEP1,MEP-1,MEP1A,MEP-1A,AI098089,AW107200	24	MGCv1_24	A	24	5470	4410	4940	4.39668	3.65082	4.02375	Sample	1.50793	1.96875	1.73834	0.325852	18.745	2.22914	3.75914	2.99414	5.5533	4.36634	4.95982	0.839309	16.9222	IRAV_031_A12	IRAV	31	A	12	Mus musculus	NCI_CGAP_Kid14	pCMV-SPORT6	BC015258	Mm.5346	17287	NotI	SalI
TOLLIP,IL-1RACPIP	04	MGCv1_04	I	23	2880	2280	2580	1.80863	1.37039	1.58951	Sample	1.50785	0.956978	1.23242	0.389528	31.6068	2.22898	1.28088	1.75493	3.31034	3.48092	3.39563	0.120612	3.55198	IRAT_013_E12	IRAT	13	E	12	Homo sapiens	NIH_MGC_10	pCMV-SPORT6	BC018272	Hs.368527	54472	NotI	SalI
RCCD1,5830436H09,E430018M08RIK	40	MGCv1_40	B	10	2490	1840	2165	1.41893	0.899321	1.15912	Sample	1.50681	0.958333	1.23257	0.38783	31.4651	2.22671	1.2842	1.75545	2.3271	2.16471	2.2459	0.114832	5.11295	IRAV_141_A05	IRAV	141	A	5	Mus musculus	NCI_CGAP_Mam2	pCMV-SPORT6	BC069844	Mm.227739	269955	NotI	SalI
3110048E14RIK,C230014M12RIK	40	MGCv1_40	O	18	2490	1140	1815	1.41893	0.149887	0.784408	Sample	1.50681	0.59375	1.05028	0.645629	61.4722	2.22671	0.391173	1.30894	2.3271	1.34118	1.83414	0.697155	38.0099	IRAV_139_H09	IRAV	139	H	9	Mus musculus	NIA Mouse Embryonic Germ Cell cDNA Library	pCMV-SPORT6	BC066174	Mm.247535	73225
Blank	15	MGCv1_15	G	21	4000	3210	3605	2.92779	2.36607	2.64693	Sample	1.50659	1.38811	1.44735	0.0837803	5.78853	2.22624	2.3369	2.28157	4.06091	3.73256	3.89674	0.232182	5.95838	IRAT_080_D11	IRAT	80	D	11				NA	Blank	Blank
ADAT1,MADAT1,MMADAT1	25	MGCv1_25	A	24	3570	2500	3035	2.49811	1.60593	2.05202	Sample	1.50633	0.821018	1.16367	0.484588	41.643	2.22567	0.947851	1.58676	3.53465	2.39234	2.9635	0.807734	27.2561	IRAV_035_A12	IRAV	35	A	12	Mus musculus	NCI_CGAP_Mam1	pCMV-SPORT6	BC019976	Mm.282162	30947	NotI	SalI
CHCR,MBLX,MBXL,MBNL3,MBLX39,FLJ11316	13	MGCv1_13	C	01	3200	1920	2560	2.12839	0.984971	1.55668	Sample	1.50588	0.677846	1.09186	0.58551	53.6248	2.2247	0.597161	1.41093	3.29897	2.49351	2.89624	0.569548	19.6651	IRAT_072_B01	IRAT	72	B	1	Homo sapiens	NIH_MGC_122	pCMV-SPORT6	BC042090	Hs.105134	55796	NotI	EcoRV (destroyed)
KIAA0446,RP11-54H19.3	13	MGCv1_13	A	05	3200	210	1705	2.12839	-0.84579	0.641302	Sample	1.50588	0.0741395	0.790011	1.0124	128.15	2.2247	-0.881578	0.67156	3.29897	0.272727	1.78585	2.13988	119.824	IRAT_072_A03	IRAT	72	A	3	Homo sapiens	NIH_MGC_72	pCMV-SPORT6	BC039854	Hs.532375	9673	NotI	SalI
Blank	28	MGCv1_28	G	02	3620	5810	4715	2.54808	5.14968	3.84888	Sample	1.5052	3.62559	2.56539	1.49934	58.4449	2.22321	7.81745	5.02033	3.54902	5.75248	4.65075	1.55808	33.5017	IRAV_051_D01	IRAV	51	D	1				NA	Blank	Blank
MPRS17,MRPS17,1810006P02RIK	18	MGCv1_18	F	08	3360	2660	3010	2.28827	1.77723	2.03275	Sample	1.50504	1.12951	1.31728	0.265538	20.1581	2.22287	1.70348	1.96317	2.54545	2.77083	2.65814	0.159367	5.99542	IRAV_009_C04	IRAV	9	C	4	Mus musculus	NCI_CGAP_Mam1	pCMV-SPORT6	BC003890	Mm.249809	66258	NotI	SalI
UGT2B38,AA986709,9430041C03RIK	23	MGCv1_23	P	10	3570	1030	2300	2.49811	0.0321186	1.26512	Sample	1.50474	0.298767	0.901755	0.852753	94.566	2.22222	-0.331367	0.945426	3.32093	0.903509	2.11222	1.70938	80.9279	IRAV_029_H05	IRAV	29	H	5	Mus musculus	NCI_CGAP_Kid14	pCMV-SPORT6	BC015272	Mm.212589	100559	NotI	SalI
ZFP414,AY665714,MGC49274,0610030H11RIK	37	MGCv1_37	A	24	2960	3780	3370	1.88857	2.97632	2.43245	Sample	1.50445	2.21376	1.85911	0.501562	26.9787	2.22158	4.35928	3.29043	2.94527	3.58294	3.26411	0.450897	13.8138	IRAV_089_A12	IRAV	89	A	12	Mus musculus	NCI_CGAP_Li9	pCMV-SPORT6	BC038913	Mm.181488	328801	NotI	SalI
MAT1,PEA15,PEA-15,PKCS15	36	MGCv1_36	A	01	2830	1640	2235	1.75867	0.685197	1.22193	Sample	1.50332	0.723264	1.11329	0.551583	49.5453	2.21913	0.708408	1.46377	2.48246	1.54717	2.01481	0.661347	32.8243	IRAV_082_A01	IRAV	82	A	1	Mus musculus	NIH_MGC_94	pCMV-SPORT6	BC038282	Mm.544	18611	NotI	SalI
HOXB4,HOX-2.6	49	MGCv1_49	C	12	2480	1820	2150	1.40894	0.877909	1.14342	Sample	1.50303	0.861538	1.18228	0.453603	38.3667	2.2185	1.0471	1.6328	2.21429	1.1375	1.67589	0.761402	45.4326	IRAV_150_B06	IRAV	150	B	6	Mus musculus	NCI_CGAP_Mam6	pCMV-SPORT6	BC095947	Mm.3546	4947607
AK3,AK-3,AK3L,AK3L1,AKL3L,AA407498,AI506714,1700018L02RIK	39	MGCv1_39	B	24	3490	1180	2335	2.41817	0.192712	1.30544	Sample	1.50269	0.66761	1.08515	0.590492	54.4157	2.21776	0.572087	1.39492	2.31894	1.35632	1.83763	0.680672	37.0407	IRAV_099_A12	IRAV	99	A	12	Mus musculus	NCI_CGAP_Mam3	pCMV-SPORT6	BC058191	Mm.196067	56248	NotI	SalI
YWHAG,14-3-3GAMMA	41	MGCv1_41	L	21	2440	3280	2860	1.36897	2.44101	1.90499	Sample	1.50154	0.839411	1.17047	0.468195	40.0004	2.21526	0.992904	1.60408	2.23853	1.94083	2.08968	0.210508	10.0737	IRAT_018_H11	IRAT	18	H	11	Homo sapiens	NIH_MGC_71	pCMV-SPORT6	BC020963	Hs.520974	7532	NotI	SalI
Control	22	MGCv1_22	N	23	4030	2020	3025	2.95777	1.09203	2.0249	empty vector	1.50093	0.95283	1.22688	0.387566	31.5895	2.21394	1.27072	1.74233	3.58222	1.82805	2.70514	1.24038	45.8529	IRAV_024_G12	IRAV	24	G	12	Control	Control	Control	NA	Control	Control
ATP5J	23	MGCv1_23	N	18	3560	1280	2420	2.48812	0.299774	1.39395	Sample	1.50053	0.371284	0.935905	0.798496	85.318	2.21306	-0.153743	1.02966	3.31163	1.12281	2.21722	1.54773	69.8051	IRAV_029_G09	IRAV	29	G	9	Mus musculus	NCI_CGAP_Co24	pCMV-SPORT6	BC010766	Mm.353	11957	NotI	SalI
HMGCS1,MGC36662,MGC98430,B130032C06RIK	32	MGCv1_32	A	17	2310	1440	1875	1.23906	0.471073	0.855069	Sample	1.5	0.616702	1.05835	0.624586	59.015	2.21191	0.447393	1.32965	1.80469	1.08271	1.4437	0.510517	35.3618	IRAV_066_A09	IRAV	66	A	9	Mus musculus	NCI_CGAP_Mam2	pCMV-SPORT6	BC029693	Mm.61526	208715	NotI	SalI
HM-1,MGC138160,U1SNRNPBP	43	MGCv1_43	D	21	2560	2430	2495	1.48888	1.53099	1.50993	Sample	1.49927	1.18972	1.34449	0.218885	16.2801	2.21032	1.85096	2.03064	2.4381	2.34783	2.39296	0.0638299	2.6674	IRAT_93_B11	IRAT	93	B	11	Homo sapiens	NIH_MGC_69	pCMV-SPORT6	BC009622	Hs.528306	11066	NotI	SalI
CLSPN,C85083,CLASPIN,B130025E01,E130314M08RIK	43	MGCv1_43	G	16	2560	1760	2160	1.48888	0.813671	1.15127	Sample	1.49927	0.861689	1.18048	0.450836	38.191	2.21032	1.04747	1.6289	2.4381	1.70048	2.06929	0.521571	25.2053	IRAV_105_H12	IRAV	105	H	12	Mus musculus	NIH_MGC_134	pCMV-SPORT6.1.ccdb	BC050848	Mm.243962	269582	NotI	EcoRV
A1U,UBIN,C1ORF6,UBQLN4	43	MGCv1_43	L	24	2560	1250	1905	1.48888	0.267655	0.878265	Sample	1.49927	0.611995	1.05563	0.627397	59.4333	2.21032	0.435863	1.32309	2.4381	1.20773	1.82291	0.87	47.7258	IRAT_94_F12	IRAT	94	F	12	Homo sapiens	Lupski dorsal root ganglion	pCMV-SPORT6	BC063841	Hs.283739	56893	NotI	SalI
MGC75360	43	MGCv1_43	A	12	2560	1180	1870	1.48888	0.192712	0.840794	Sample	1.49927	0.577723	1.0385	0.65163	62.7475	2.21032	0.351917	1.28112	2.4381	1.1401	1.7891	0.917824	51.301	IRAT_94_G12	IRAT	94	G	12	Homo sapiens	Lupski dorsal root ganglion	pCMV-SPORT6	BC067279	Hs.55307	342132	NotI	SalI
RHOGAP2,ARHGAP22,MGC47316,P68RACGAP,B230341L19RIK	36	MGCv1_36	A	09	2820	3110	2965	1.74868	2.25901	2.00384	Sample	1.49801	1.37155	1.43478	0.0894161	6.23203	2.20758	2.29635	2.25197	2.47368	2.93396	2.70382	0.325466	12.0372	IRAV_082_A05	IRAV	82	A	5	Mus musculus	NCI_CGAP_Kid14	pCMV-SPORT6	BC038272	Mm.318350	239027	NotI	SalI
AW413625,4632417K18RIK	36	MGCv1_36	C	07	2820	1290	2055	1.74868	0.31048	1.02958	Sample	1.49801	0.568908	1.03346	0.656973	63.5703	2.20758	0.330325	1.26895	2.47368	1.21698	1.84533	0.888623	48.1552	IRAV_082_B04	IRAV	82	B	4	Mus musculus	NCI_CGAP_Mam6	pCMV-SPORT6	BC038020	Mm.1643	107373	NotI	SalI
MRGX,MORF4L2,SID393P,MKIAA0026,2410017O14RIK	48	MGCv1_48	I	04	3460	1880	2670	2.3882	0.942146	1.66517	Sample	1.49784	0.947103	1.22247	0.389426	31.8557	2.20721	1.25669	1.73195	3.26415	1.64192	2.45304	1.14709	46.762	IRAV_146_E02	IRAV	146	E	2	Mus musculus	NCI_CGAP_Mam3	pCMV-SPORT6	BC088731	Mm.27218	5340043
Blank	44	MGCv1_44	O	08	2590	5470	4030	1.51885	4.78567	3.15226	Sample	1.49711	3.07303	2.28507	1.11435	48.7664	2.20563	6.46401	4.33482	2.92655	6.8375	4.88203	2.76546	56.6457	IRAT_96_H04	IRAT	96	H	4				NA	Blank	Blank
Blank	44	MGCv1_44	K	14	2590	3420	3005	1.51885	2.5909	2.05488	Sample	1.49711	1.92135	1.70923	0.299982	17.5507	2.20563	3.64303	2.92433	2.92655	4.275	3.60078	0.953496	26.4803	IRAT_96_F07	IRAT	96	F	7				NA	Blank	Blank
HFRC,HFRC1,SQV7L,SLC35D2,UGTREL8,MGC117215	46	MGCv1_46	L	11	3230	3520	3375	2.15837	2.69796	2.42817	Sample	1.4971	2.13657	1.81684	0.452172	24.8879	2.20562	4.17021	3.18791	2.01246	2.75	2.38123	0.521519	21.9012	IRAT_108_F06	IRAT	108	F	6	Homo sapiens	NIH_MGC_68	pCMV-SPORT6	BC100278	Hs.494556	11046
HSF2,MGC75048,MGC117376	46	MGCv1_46	P	06	3230	2080	2655	2.15837	1.15627	1.65732	Sample	1.4971	1.26252	1.37981	0.165876	12.0216	2.20562	2.02928	2.11745	2.01246	1.625	1.81873	0.273976	15.0642	IRAT_109_H03	IRAT	109	H	3	Homo sapiens	NIH_MGC_114	pCMV-SPORT6	BC112323	Hs.158195	3298
TAB2,FLJ21885,KIAA0733,MAP3K7IP2	12	MGCv1_12	B	17	3130	3840	3485	2.05845	3.04056	2.5495	Sample	1.49582	1.83075	1.66328	0.236833	14.2389	2.20282	3.42112	2.81197	2.42636	3.41333	2.91984	0.697898	23.9019	IRAT_070_A09	IRAT	70	A	9	Homo sapiens	NIH_MGC_67	pCMV-SPORT6	BC035910	Hs.269775	23118	NotI	SalI
ZCCHC7	12	MGCv1_12	D	11	3130	2950	3040	2.05845	2.08771	2.07308	Sample	1.49582	1.40644	1.45113	0.0632027	4.35542	2.20282	2.38179	2.29231	2.42636	2.62222	2.52429	0.138498	5.48661	IRAT_070_B06	IRAT	70	B	6	Homo sapiens	NIH_MGC_87	pCMV-SPORT6	BC036940	Hs.522118		NotI	SalI
NIPA,ZC3HC1,HSPC216,1110054L24RIK	07	MGCv1_07	O	02	5130	4260	4695	4.05694	3.49022	3.77358	Sample	1.49454	1.51872	1.50663	0.0170972	1.1348	2.20004	2.65682	2.42843	4.22222	4.89655	4.55939	0.476823	10.458	IRAT_040_H01	IRAT	40	H	1	Homo sapiens	NIH_MGC_87	pCMV-SPORT6	BC028917	Hs.194157	51530	NotI	SalI
BCL7A,AI448316,4432415N06RIK	25	MGCv1_25	I	24	3540	4320	3930	2.46814	3.55446	3.0113	Sample	1.49367	1.41872	1.4562	0.0529988	3.63954	2.19816	2.41188	2.30502	3.50495	4.13397	3.81946	0.444785	11.6452	IRAV_035_E12	IRAV	35	E	12	Mus musculus	NIH_MGC_94	pCMV-SPORT6	BC017640	Mm.151960	77045	NotI	SalI
Blank	28	MGCv1_28	O	02	3590	4410	4000	2.5181	3.65082	3.08446	Sample	1.49272	2.75195	2.12234	0.890408	41.9541	2.1961	5.67754	3.93682	3.51961	4.36634	3.94297	0.598728	15.1847	IRAV_051_H01	IRAV	51	H	1				NA	Blank	Blank
AMDHD2,5730457F11RIK	36	MGCv1_36	A	16	2810	3130	2970	1.73869	2.28042	2.00955	Sample	1.4927	1.38037	1.43654	0.079423	5.52879	2.19604	2.31796	2.257	2.46491	2.95283	2.70887	0.34501	12.7363	IRAV_083_A08	IRAV	83	A	8	Mus musculus	NCI_CGAP_Li9	pCMV-SPORT6	BC037005	Mm.87319	245847	NotI	SalI
COPZ1,AA407760,MGC118060,D4ERTD360E,5930435A22RIK	49	MGCv1_49	P	07	2460	2080	2270	1.38895	1.15627	1.27261	Sample	1.49091	0.984615	1.23776	0.358004	28.9235	2.19215	1.34857	1.77036	2.19643	1.3	1.74821	0.633871	36.2582	IRAV_151_H04	IRAV	151	H	4	Mus musculus	NCI_CGAP_Lu29	pCMV-SPORT6	BC110679	Mm.29473	3492292
CEA,CD66E,CEACAM5,DKFZP781M2392	08	MGCv1_08	P	07	3880	3520	3700	2.80788	2.69796	2.75292	Sample	1.49087	1.38993	1.4404	0.0713777	4.9554	2.19208	2.34136	2.26672	4.26374	4.37267	4.3182	0.0770284	1.78381	IRAT_045_H04	IRAT	45	H	4	Homo sapiens	NIH_MGC_116	pCMV-SPORT6	BC034671	Hs.220529	1048	NotI	EcoRV (destroyed)
CYLN2	28	MGCv1_28	L	24	3580	2020	2800	2.50811	1.09203	1.80007	Sample	1.48857	1.26053	1.37455	0.161245	11.7308	2.18706	2.02441	2.10573	3.5098	2	2.7549	1.06759	38.7525	IRAV_053_F12	IRAV	53	F	12	Mus musculus	NCI_CGAP_Mam6	pCMV-SPORT6	BC039162	Mm.358942		NotI	SalI
APOA1,MGC117399	46	MGCv1_46	P	18	3210	2970	3090	2.13839	2.10912	2.12375	Sample	1.48783	1.80273	1.64528	0.222667	13.5336	2.18547	3.35249	2.76898	2	2.32031	2.16016	0.226495	10.4851	IRAT_109_H09	IRAT	109	H	9	Homo sapiens	NIH_MGC_119	pCMV-SPORT6	BC110286	Hs.93194,Hs.592214	335
IGCD1,IGDC1,IGSF1,INHBP,PGSF2,KIAA0364,MGC75490	46	MGCv1_46	A	23	3210	510	1860	2.13839	-0.524604	0.806891	Sample	1.48783	0.30956	0.898697	0.833165	92.7082	2.18547	-0.304931	0.940268	2	0.398438	1.19922	1.13248	94.4345	IRAT_106_A12	IRAT	106	A	12	Homo sapiens	NIH_MGC_180	pCMV-SPORT6.1	BC063884	Hs.22111	3547
FLJ13346,MGC32987,C20ORF172,DJ469A13.2	15	MGCv1_15	I	08	3950	3260	3605	2.87783	2.4196	2.64871	Sample	1.48776	1.40973	1.44874	0.055175	3.80847	2.18531	2.38986	2.28758	4.01015	3.7907	3.90042	0.155178	3.97849	IRAT_081_E04	IRAT	81	E	4	Homo sapiens	NIH_MGC_72	pCMV-SPORT6	BC058899	Hs.266273	79980	NotI	SalI
C9ORF115,C9ORF117	42	MGCv1_42	C	13	3540	2210	2875	2.46814	1.29545	1.88179	Sample	1.48739	1.10362	1.29551	0.27137	20.947	2.18452	1.64007	1.91229	2.29126	1.81893	2.0551	0.333989	16.2518	IRAT_073_H11	IRAT	73	H	11	Homo sapiens	NIH_MGC_10	pCMV-SPORT6	BC047012	Hs.197141	286207	NotI	SalI
HSPG,SDC2,HSPG1,SYND2	13	MGCv1_13	M	08	3160	3360	3260	2.08842	2.52666	2.30754	Sample	1.48706	1.18623	1.33665	0.212717	15.9143	2.18378	1.84242	2.0131	3.25773	4.36364	3.81068	0.781993	20.5211	IRAT_073_G04	IRAT	73	G	4	Homo sapiens	NCI_CGAP_Brn67	pCMV-SPORT6	BC049836	Hs.1501	6383	NotI	SalI
SPBC25,2600017H08RIK,2610205L13RIK	32	MGCv1_32	A	18	2290	1490	1890	1.21908	0.524604	0.871842	Sample	1.48701	0.638116	1.06256	0.600261	56.4917	2.18369	0.499844	1.34176	1.78906	1.1203	1.45468	0.472886	32.5079	IRAV_067_A09	IRAV	67	A	9	Mus musculus	NIH_MGC_94	pCMV-SPORT6	BC027121	Mm.272969	66442	NotI	SalI
FLT1,FLT-1,SFLT1,VEGFR1,VEGFR-1,AI323757	32	MGCv1_32	E	19	2290	900	1595	1.21908	-0.107062	0.556009	Sample	1.48701	0.385439	0.936226	0.77893	83.199	2.18369	-0.119071	1.03231	1.78906	0.676692	1.23288	0.786565	63.7991	IRAV_066_C10	IRAV	66	C	10	Mus musculus	NIH_MGC_94	pCMV-SPORT6	BC029674	Mm.3464	14254	NotI	SalI
MGC40647,MKIAA0140,A930008G19RIK	35	MGCv1_35	H	04	4420	2400	3410	3.34747	1.49887	2.42317	Sample	1.48696	1.11369	1.30033	0.263945	20.2984	2.18358	1.66473	1.92415	2.37634	2.06897	2.22265	0.217349	9.77882	IRAV_081_D02	IRAV	81	D	2	Mus musculus	NIH_MGC_94	pCMV-SPORT6	BC035523	Mm.225649	77938	NotI	SalI
MRPS31,AA960481,IMOGEN38,IMOGEN44,1500002D03RIK	35	MGCv1_35	A	10	4420	930	2675	3.34747	-0.0749434	1.63626	Sample	1.48696	0.431555	0.959259	0.746287	77.7983	2.18358	-0.00611376	1.08873	2.37634	0.801724	1.58903	1.11342	70.0693	IRAV_079_A05	IRAV	79	A	5	Mus musculus	NCI_CGAP_SG2	pCMV-SPORT6	BC027430	Mm.289402	57312	NotI	SalI
IRK4,KCNJ14,KIR2.4,MGC46111	12	MGCv1_12	F	01	3110	1920	2515	2.03846	0.984971	1.51172	Sample	1.48626	0.915375	1.20082	0.403677	33.6168	2.18205	1.17897	1.68051	2.41085	1.70667	2.05876	0.497935	24.1862	IRAT_070_C01	IRAT	70	C	1	Homo sapiens	NIH_MGC_71	pCMV-SPORT6	BC035918	Hs.144011	3770	NotI	SalI
BC017133,MGC27648,MGC49717	25	MGCv1_25	N	03	3520	2410	2965	2.44815	1.50957	1.97886	Sample	1.48523	0.791461	1.13835	0.49057	43.0949	2.17981	0.875454	1.52763	3.48515	2.30622	2.89568	0.833628	28.7886	IRAV_036_G02	IRAV	36	G	2	Mus musculus	NIH_MGC_94	pCMV-SPORT6	BC017133	Mm.287208	232164	NotI	SalI
MITF,WS2A	06	MGCv1_06	M	16	3360	2500	2930	2.28827	1.60593	1.9471	Sample	1.48508	0.935454	1.21027	0.388647	32.1124	2.17949	1.22815	1.70382	4	3.73134	3.86567	0.189969	4.91426	IRAT_036_G08	IRAT	36	G	8	Homo sapiens	NIH_MGC_12	pCMV-SPORT6	BC011461	Hs.166017	4286	NotI	SalI
SEC22C,MGC5373,SEC22L3,MGC13261,DKFZP761F2321	06	MGCv1_06	A	02	3360	1950	2655	2.28827	1.01709	1.65268	Sample	1.48508	0.729654	1.10737	0.534169	48.2377	2.17949	0.72406	1.45178	4	2.91045	3.45522	0.77043	22.2975	IRAT_036_A01	IRAT	36	A	1	Homo sapiens	NIH_MGC_10	pCMV-SPORT6	BC018437	Hs.445892	9117	NotI	SalI
Blank	28	MGCv1_28	G	20	3570	4060	3815	2.49811	3.2761	2.88711	Sample	1.48441	2.53354	2.00897	0.74185	36.9268	2.17802	5.14256	3.66029	3.5	4.0198	3.7599	0.367556	9.77567	IRAV_051_D10	IRAV	51	D	10				NA	Blank	Blank
KOX17,ZF-12,ZFP191,ZNF191,ZNP191,AI480505,AI642085,AL024422,3526401F17RIK,5033419P20RIK	23	MGCv1_23	A	21	3520	6250	4885	2.44815	5.62076	4.03445	Sample	1.48367	1.81291	1.64829	0.232808	14.1243	2.17641	3.37742	2.77691	3.27442	5.48246	4.37844	1.56132	35.6593	IRAV_026_A11	IRAV	26	A	11	Mus musculus	NCI_CGAP_Mam5	pCMV-SPORT6	BC011345	Mm.249419	59057	NotI	SalI
SMG,SNRPG,MGC117317	46	MGCv1_46	J	05	3200	3200	3200	2.12839	2.35536	2.24188	Sample	1.4832	1.94234	1.71277	0.32466	18.9553	2.17539	3.69444	2.93492	1.99377	2.5	2.24688	0.357959	15.9313	IRAT_108_E03	IRAT	108	E	3	Homo sapiens	NIH_MGC_86	pCMV-SPORT6	BC106055	Hs.465167	6637
ARCH,ARCH2,ZBTB8,ZBTB8OS,MGC62007	05	MGCv1_05	M	06	3410	960	2185	2.33823	-0.0428248	1.1477	Sample	1.481	0.47466	0.977829	0.711589	72.7723	2.17061	0.0994703	1.13504	5.01471	1.93939	3.47705	2.17457	62.5408	IRAT_018_G03	IRAT	18	G	3	Homo sapiens	NIH_MGC_71	pCMV-SPORT6	BC015239	Hs.546479	339487	NotI	SalI
BC027127,MGC38877,9330184N17RIK	32	MGCv1_32	B	15	2280	1880	2080	1.20909	0.942146	1.07562	Sample	1.48052	0.805139	1.14283	0.477566	41.788	2.16957	0.908956	1.53926	1.78125	1.41353	1.59739	0.260015	16.2774	IRAV_068_A08	IRAV	68	A	8	Mus musculus	NIH_MGC_94	pCMV-SPORT6	BC027127	Mm.284015	211739	NotI	SalI
D10ERTD641E,2310005G07RIK	35	MGCv1_35	G	06	4400	3810	4105	3.32749	3.00844	3.16797	Sample	1.48024	1.76798	1.62411	0.203467	12.5279	2.16895	3.26737	2.71816	2.36559	3.28448	2.82504	0.649754	22.9999	IRAV_079_D03	IRAV	79	D	3	Mus musculus	NCI_CGAP_Lu29	pCMV-SPORT6	BC025117	Mm.21793	52717	NotI	SalI
AI046681,BC046621,MGC54819,TMEM106C,D15ERTD405E	44	MGCv1_44	L	13	2560	2090	2325	1.48888	1.16698	1.32793	Sample	1.47977	1.17416	1.32696	0.2161	16.2853	2.16794	1.81284	1.99039	2.89266	2.6125	2.75258	0.1981	7.19688	IRAV_101_F07	IRAV	101	F	7	Mus musculus	NIH_MGC_129	pCMV-SPORT6.1.ccdb	BC046621	Mm.196630	380967	NotI	EcoRV
Blank	44	MGCv1_44	O	16	2560	290	1425	1.48888	-0.76014	0.364368	Sample	1.47977	0.162921	0.821345	0.931152	113.369	2.16794	-0.664112	0.751914	2.89266	0.3625	1.62758	1.78909	109.923	IRAT_96_H08	IRAT	96	H	8				NA	Blank	Blank
DARS,5730439G15RIK	20	MGCv1_20	G	01	3680	3240	3460	2.60803	2.39819	2.50311	Sample	1.4794	1.19889	1.33914	0.198348	14.8116	2.16713	1.87342	2.02028	2.63799	2.27368	2.45584	0.257605	10.4895	IRAV_014_D01	IRAV	14	D	1	Mus musculus	NCI_CGAP_Mam1	pCMV-SPORT6	BC008638	Mm.28693	226414	NotI	SalI
DEF3,HNP3,HP-3,DEFA3,HNP-3	08	MGCv1_08	A	01	3850	2120	2985	2.7779	1.19909	1.9885	Sample	1.47935	0.837117	1.15823	0.454125	39.2084	2.16702	0.987285	1.57715	4.23077	2.63354	3.43215	1.12941	32.9068	IRAT_043_A01	IRAT	43	A	1	Homo sapiens	NIH_MGC_120	pCMV-SPORT6	BC027917	Hs.294176	1668	NotI	EcoRV (destroyed)
THEDC1,FLJ11106,MGC51852	42	MGCv1_42	C	17	3520	3590	3555	2.44815	2.77291	2.61053	Sample	1.47899	1.79276	1.63588	0.221867	13.5626	2.16625	3.32806	2.74716	2.27832	2.95473	2.61652	0.478298	18.2799	IRAT_074_H11	IRAT	74	H	11	Homo sapiens	NIH_MGC_119	pCMV-SPORT6	BC050372	Hs.24309	55301	NotI	EcoRV (destroyed)
PGR8,GPR146,MGC7035,BC003323	29	MGCv1_29	F	03	2410	4390	3400	1.33899	3.6294	2.4842	Sample	1.47853	1.74553	1.61203	0.188797	11.7118	2.16524	3.21237	2.68881	2.69274	3.58367	3.13821	0.629987	20.0748	IRAV_056_C02	IRAV	56	C	2	Mus musculus	NCI_CGAP_Mam1	pCMV-SPORT6	BC016220	Mm.270003	80290	NotI	SalI
G17,PBX2,AU043397	47	MGCv1_47	L	24	3260	1190	2225	2.18835	0.203418	1.19588	Sample	1.47846	0.489712	0.984085	0.699149	71.0456	2.16509	0.136339	1.15071	2.7395	0.815068	1.77728	1.36078	76.565	IRAV_144_F12	IRAV	144	F	12	Mus musculus	NIH_MGC_134	pCMV-SPORT6.1	BC062147	Mm.390957	6505014
Control	03	MGCv1_03	M	23	3750	1880	2815	2.67798	0.942146	1.81006	empty vector	1.47783	0.902761	1.1903	0.406637	34.1626	2.16373	1.14807	1.6559	5.24476	2.57534	3.91005	1.88756	48.2746	IRAT_009_G12	IRAT	9	G	12	Control	Control	Control	NA	Control	Control
Blank	13	MGCv1_13	B	20	3140	1350	2245	2.06844	0.374717	1.22158	Sample	1.47765	0.476611	0.977129	0.70784	72.4408	2.16333	0.104248	1.13379	3.23711	1.75325	2.49518	1.04925	42.0512	IRAT_075_A10	IRAT	75	A	10				NA	Blank	Blank
NRCAM,MKIAA0343,C030017F07RIK,C130076O07RIK	38	MGCv1_38	P	01	3560	570	2065	2.48812	-0.460367	1.01388	Sample	1.47718	0.285	0.881089	0.842997	95.6767	2.16231	-0.365089	0.89861	2.78125	0.780822	1.78104	1.41452	79.421	IRAV_094_H01	IRAV	94	H	1	Mus musculus	NIH_MGC_94	pCMV-SPORT6	BC055053	Mm.208439	319504	NotI	SalI
SDP3,SNX3,SNX3A,MGC17570	41	MGCv1_41	L	01	2400	2270	2335	1.329	1.35969	1.34434	Sample	1.47692	0.580934	1.02893	0.63356	61.5747	2.16175	0.359781	1.26077	2.20183	1.3432	1.77252	0.60715	34.2536	IRAT_142_F08	IRAT	14	G	11	Homo sapiens	NIH_MGC_65	pCMV-SPORT6	BC016863	Hs.12102	8724	NotI	SalI
MGC6727,AI893585,IGH-VJ558,LOC544905,MGC118142	39	MGCv1_39	P	15	3430	1120	2275	2.35822	0.128474	1.24335	Sample	1.47686	0.633663	1.05526	0.596228	56.5006	2.16161	0.488938	1.32527	2.27907	1.28736	1.78321	0.701247	39.3249	IRAV_098_H08	IRAV	98	H	8	Mus musculus	NCI_CGAP_Mam5	pCMV-SPORT6	BC057899	Mm.240437,Mm.313360	16061544905	NotI	SalI
ZFP93	40	MGCv1_40	O	07	2440	980	1710	1.36897	-0.0214124	0.673777	Sample	1.47655	0.510417	0.993484	0.68316	68.7641	2.16095	0.187054	1.174	2.28037	1.15294	1.71666	0.797215	46.44	IRAV_100_H04	IRAV	100	H	4	Mus musculus	NCI_CGAP_Mam4	pCMV-SPORT6	BC061487	Mm.5066	22755	NotI	SalI
C10ORF88,FLJ13490	11	MGCv1_11	A	23	3720	1930	2825	2.648	0.995677	1.82184	Sample	1.47619	0.64387	1.06003	0.58854	55.521	2.16016	0.513938	1.33705	3.2069	1.72321	2.46506	1.04912	42.5598	IRAT_055_A12	IRAT	55	A	12	Homo sapiens	NIH_MGC_71	pCMV-SPORT6	BC032645	Hs.501286	80007	NotI	SalI
OCT,PLXN2,PLXNA2,AA589422,AW457381,MKIAA0463,2810428A13RIK	43	MGCv1_43	G	23	2520	3150	2835	1.44891	2.30183	1.87537	Sample	1.47584	1.54223	1.50903	0.0469418	3.11072	2.1594	2.7144	2.4369	2.4	3.04348	2.72174	0.455008	16.7175	IRAV_093_H12	IRAV	93	H	12	Mus musculus	NIH_MGC_94	pCMV-SPORT6	BC051045	Mm.2251	18845	NotI	SalI
HHZ168,ZNF180	43	MGCv1_43	I	22	2520	3000	2760	1.44891	2.14124	1.79507	Sample	1.47584	1.46879	1.47232	0.00498767	0.338763	2.1594	2.53452	2.34696	2.4	2.89855	2.64928	0.352529	13.3066	IRAT_112_G11	IRAT	112	G	11	Homo sapiens	NIH_MGC_72	pCMV-SPORT6	BC033642	Hs.130683	7733
HCNGP	43	MGCv1_43	D	22	2520	1560	2040	1.44891	0.599547	1.02423	Sample	1.47584	0.76377	1.11981	0.503511	44.9641	2.1594	0.807625	1.48351	2.4	1.50725	1.95362	0.631272	32.3129	IRAT_94_B11	IRAT	94	B	11	Homo sapiens	NIH_MGC_71	pCMV-SPORT6	BC063793	Hs.546381		NotI	SalI
LMBRD1,AV347960,0910001K20RIK	17	MGCv1_17	I	08	3960	5600	4780	2.88782	4.92485	3.90634	Sample	1.47486	2.82116	2.14801	0.951977	44.319	2.15727	5.84706	4.00216	2.94424	4.08759	3.51591	0.808473	22.9947	IRAV_003_E04	IRAV	3	E	4	Mus musculus	NCI_CGAP_Mam5	pCMV-SPORT6	BC003933	Mm.336563	68421	NotI	SalI
CCDC25,MGC38132,2610528H13RIK	32	MGCv1_32	H	06	2270	1330	1800	1.19909	0.353305	0.7762	Sample	1.47403	0.569593	1.02181	0.639531	62.588	2.15546	0.332002	1.24373	1.77344	1	1.38672	0.546903	39.4386	IRAV_069_D03	IRAV	69	D	3	Mus musculus	NCI_CGAP_Mam6	pCMV-SPORT6	NA	Mm.214576	67179	NotI	SalI
CHMP7,AI450338,AW550775,MGC29816,4930596K11RIK,6330407G04RIK	31	MGCv1_31	D	24	2340	1930	2135	1.26904	0.995677	1.13236	Sample	1.47402	1.04184	1.25793	0.305598	24.2938	2.15544	1.48873	1.82208	2.51613	1.58197	2.04905	0.660552	32.237	IRAV_065_B12	IRAV	65	B	12	Mus musculus	NIH_MGC_94	pCMV-SPORT6	BC033365	Mm.159637	105513	NotI	SalI
URB,DRO1,SSG1,CCDC80,MGC131805	47	MGCv1_47	H	23	3250	2000	2625	2.17836	1.07062	1.62449	Sample	1.47392	0.823045	1.14848	0.46024	40.0737	2.15523	0.952816	1.55402	2.73109	1.36986	2.05048	0.962535	46.942	IRAT_112_D12	IRAT	112	d	12	Homo sapiens	Lupski sciatic nerve	pCMV-SPORT6	BC110842	Hs.477128	151887
Blank	35	MGCv1_35	P	06	4380	3680	4030	3.3075	2.86926	3.08838	Sample	1.47351	1.70766	1.59058	0.165569	10.4093	2.15433	3.11961	2.63697	2.35484	3.17241	2.76363	0.578113	20.9186	IRAV_081_H03	IRAV	81	H	3				NA	Blank	Blank
RPS6KA2	38	MGCv1_38	G	10	3550	2830	3190	2.47813	1.95924	2.21868	Sample	1.47303	1.415	1.44401	0.0410327	2.84157	2.15329	2.40277	2.27803	2.77344	3.87671	3.32507	0.780133	23.4621	IRAV_093_D05	IRAV	93	D	5	Mus musculus	NIH_MGC_94	pCMV-SPORT6	BC051079	Mm.259901		NotI	SalI
Blank	13	MGCv1_13	G	08	3130	1720	2425	2.05845	0.770847	1.41465	Sample	1.47294	0.607237	1.04009	0.612145	58.855	2.1531	0.42421	1.28865	3.2268	2.23377	2.73029	0.702184	25.7183	IRAT_073_D04	IRAT	73	D	4				NA	Blank	Blank
C14ORF44,C14_5547,FLJ31697	15	MGCv1_15	A	01	3910	2000	2955	2.83786	1.07062	1.95424	Sample	1.47269	0.864865	1.16878	0.429799	36.7734	2.15256	1.05525	1.60391	3.96954	2.32558	3.14756	1.16246	36.932	IRAT_080_A01	IRAT	80	A	1	Homo sapiens	NIH_MGC_71	pCMV-SPORT6	BC053909	Hs.550547	145483	NotI	SalI
DREV,MNCB-5680,0610012D09RIK	34	MGCv1_34	F	12	3560	2080	2820	2.48812	1.15627	1.8222	Sample	1.4726	0.860393	1.16649	0.432893	37.1106	2.15235	1.0443	1.59832	1.8836	2.06965	1.97662	0.13156	6.65579	IRAV_077_C06	IRAV	77	C	6	Mus musculus	NCI_CGAP_Mam6	pCMV-SPORT6	BC023188	Mm.29122	59052	NotI	SalI
TIM14,DNAJC19,AA959924,1810055D05RIK	34	MGCv1_34	A	22	3560	1250	2405	2.48812	0.267655	1.37789	Sample	1.4726	0.517063	0.994829	0.675664	67.9175	2.15235	0.203334	1.17784	1.8836	1.24378	1.56369	0.452419	28.9328	IRAV_075_A11	IRAV	75	A	11	Mus musculus	NCI_CGAP_Kid14	pCMV-SPORT6	BC024335	Mm.274266
CCNK,CPR4,AW123198,AW413594	29	MGCv1_29	G	03	2400	4170	3285	1.329	3.39387	2.36143	Sample	1.47239	1.65805	1.56522	0.131281	8.38736	2.15191	2.99811	2.57501	2.68156	3.40408	3.04282	0.510897	16.7902	IRAV_054_D02	IRAV	54	D	2	Mus musculus	NCI_CGAP_Mam5	pCMV-SPORT6	BC027297	Mm.174155	12454	NotI	SalI
CEP1,IB3/5,MA2A8,CEP110,AA968343,6720467O09RIK	28	MGCv1_28	J	20	3540	2010	2775	2.46814	1.08133	1.77473	Sample	1.47193	1.25429	1.36311	0.153897	11.2901	2.15091	2.00912	2.08002	3.47059	1.9901	2.73034	1.04686	38.3418	IRAV_053_E10	IRAV	53	E	10	Mus musculus	NCI_CGAP_Lu29	pCMV-SPORT6	BC038386	Mm.231332	26920	NotI	SalI
PIMT,NCOA6IP,D4ERTD800E	48	MGCv1_48	A	23	3400	1720	2560	2.32824	0.770847	1.54954	Sample	1.47186	0.866499	1.16918	0.428056	36.6116	2.15075	1.05925	1.605	3.20755	1.50218	2.35487	1.20587	51.2078	IRAV_145_A12	IRAV	145	A	12	Mus musculus	NIH_MGC_134	pCMV-SPORT6.1	BC075728	Mm.171323	6513964
Control	40	MGCv1_40	N	24	2430	3080	2755	1.35897	2.22689	1.79293	empty vector	1.4705	1.60417	1.53733	0.0945171	6.14812	2.14779	2.86612	2.50696	2.27103	3.62353	2.94728	0.956363	32.449	IRAV_141_G12	IRAV	141	G	12	Control	Control	Control	NA	Control	Control
CNOT2,C79650,AA537049,AA959607,AW557563,MGC115808,2600016M12RIK,2810470K03RIK	40	MGCv1_40	M	08	2430	1330	1880	1.35897	0.353305	0.856139	Sample	1.4705	0.692708	1.0816	0.549981	50.8487	2.14779	0.633565	1.39068	2.27103	1.56471	1.91787	0.499445	26.0417	IRAV_139_G04	IRAV	139	G	4	Mus musculus	NCI_CGAP_Mam2	pCMV-SPORT6	BC063105	Mm.351553	72068	NotI	SalI
C78668,LRRC59,AA959742	40	MGCv1_40	N	11	2430	570	1500	1.35897	-0.460367	0.449304	Sample	1.4705	0.296875	0.883687	0.829878	93.9108	2.14779	-0.336002	0.905895	2.27103	0.670588	1.47081	1.13168	76.9429	IRAV_140_G06	IRAV	140	G	6	Mus musculus	NIA Mouse E9.5 Whole Embryo cDNA Library	pCMV-SPORT6	BC066172	Mm.172720	98238
SBF2,GNG10	43	MGCv1_43	G	18	2510	1670	2090	1.43891	0.717316	1.07811	Sample	1.46999	0.817625	1.14381	0.461288	40.3292	2.14668	0.939541	1.54311	2.39048	1.61353	2.002	0.549386	27.4419	IRAT_105_H11	IRAT	105	H	11	Homo sapiens	NIH_MGC_121	pCMV-SPORT6	BC072671	Hs.534196,Hs.577252	2790
FLJ20054,DKFZP547O0715	46	MGCv1_46	C	15	3170	2240	2705	2.09842	1.32757	1.71299	Sample	1.46929	1.35964	1.41446	0.0775395	5.48189	2.14517	2.26716	2.20616	1.97508	1.75	1.86254	0.159154	8.54501	IRAT_106_B08	IRAT	106	B	8	Homo sapiens	NIH_MGC_180	pCMV-SPORT6.1	BC063877	Hs.567751	54530
C80573,SRCASM,TOM1L1,2310045L10RIK	18	MGCv1_18	A	08	3280	1470	2375	2.20833	0.503192	1.35576	Sample	1.4692	0.624204	1.0467	0.597506	57.0845	2.14498	0.465768	1.30537	2.48485	1.53125	2.00805	0.674296	33.5797	IRAV_007_A04	IRAV	7	A	4	Mus musculus	NCI_CGAP_Mam6	pCMV-SPORT6	BC004710	Mm.167868	71943	NotI	SalI
2310004L02RIK,C030044E10RIK	34	MGCv1_34	B	14	3550	1290	2420	2.47813	0.31048	1.3943	Sample	1.46846	0.533609	1.00103	0.661039	66.0356	2.14336	0.243862	1.19361	1.87831	1.28358	1.58094	0.420534	26.6002	IRAV_077_A07	IRAV	77	A	7	Mus musculus	NCI_CGAP_Mam6	pCMV-SPORT6	BC024867	Mm.159956	66349	NotI	SalI
IQM1,PCP4L1	07	MGCv1_07	K	16	5040	3290	4165	3.967	2.45172	3.20936	Sample	1.46832	1.17291	1.32061	0.208888	15.8175	2.14305	1.80977	1.97641	4.14815	3.78161	3.96488	0.259182	6.53695	IRAT_040_F08	IRAT	40	F	8	Homo sapiens	NIH_MGC_93	pCMV-SPORT6	BC028905	Hs.433150	654790	NotI	SalI
CXORF22,MGC34831	07	MGCv1_07	H	02	5040	1760	3400	3.967	0.813671	2.39034	Sample	1.46832	0.627451	1.04788	0.594582	56.7412	2.14305	0.473721	1.30839	4.14815	2.02299	3.08557	1.50271	48.7014	IRAT_042_D01	IRAT	42	D	1	Homo sapiens	NIH_MGC_122	pCMV-SPORT6	BC027936	Hs.367964	170063	NotI	EcoRV (destroyed)
CEPT1,MGC45223,DKFZP313G0615	11	MGCv1_11	A	01	3700	3280	3490	2.62802	2.44101	2.53452	Sample	1.46825	1.09425	1.28125	0.264464	20.6411	2.14291	1.6171	1.88001	3.18966	2.92857	3.05911	0.184614	6.03489	IRAT_055_A01	IRAT	55	A	1	Homo sapiens	NIH_MGC_85	pCMV-SPORT6	BC032610	Hs.363572	10390	NotI	SalI
CMO,MAYP,PSTPIP2	39	MGCv1_39	O	03	3410	1850	2630	2.33823	0.910027	1.62413	Sample	1.46825	1.04668	1.25746	0.298095	23.7061	2.14289	1.50058	1.82174	2.26578	2.12644	2.19611	0.0985311	4.48662	IRAV_096_H02	IRAV	96	H	2	Mus musculus	NCI_CGAP_Mam1	pCMV-SPORT6	BC057654	Mm.57174	19201	NotI	SalI
IP9,B-R1,H174,ITAC,CXC11,I-TAC,BETAR1,CXCL11,SCYB11,SCYB9B	31	MGCv1_31	K	24	2330	2910	2620	1.25905	2.04488	1.65197	Sample	1.46772	1.57085	1.51928	0.0729265	4.80006	2.14174	2.78451	2.46313	2.50538	2.38525	2.44531	0.0849451	3.47379	IRAV_063_F12	IRAV	63	F	12	Mus musculus	NCI_CGAP_Lu29	pCMV-SPORT6	BC025903	Mm.131723	56066	NotI	SalI
ZCCHC6,AA420405,MGC38585,6030448M23RIK	32	MGCv1_32	B	10	2260	1370	1815	1.1891	0.396129	0.792616	Sample	1.46753	0.586724	1.02713	0.622826	60.6376	2.14134	0.373963	1.25765	1.76562	1.03008	1.39785	0.520112	37.208	IRAV_069_A05	IRAV	69	A	5	Mus musculus	NCI_CGAP_Mam6	pCMV-SPORT6	BC023880	Mm.233082	214290	NotI	SalI
H2BFS,R74621,HIST1H2BB,HIST1H2BC,2610022J01RIK	22	MGCv1_22	P	10	3940	2480	3210	2.86783	1.58452	2.22618	Sample	1.46741	1.16981	1.31861	0.210435	15.9588	2.14108	1.8022	1.97164	3.50222	2.24434	2.87328	0.889454	30.956	IRAV_025_H05	IRAV	25	H	5	Mus musculus	NCI_CGAP_Lu29	pCMV-SPORT6	BC011440	Mm.371766	68024319178	NotI	SalI
ATPW,ATP5S,FACYOR,1110015E18RIK	35	MGCv1_35	I	22	4360	2430	3395	3.28752	1.53099	2.40925	Sample	1.46678	1.12761	1.29719	0.239828	18.4882	2.13971	1.69883	1.91927	2.34409	2.09483	2.21946	0.176252	7.94124	IRAV_079_E11	IRAV	79	E	11	Mus musculus	NCI_CGAP_Lu30	pCMV-SPORT6	BC027442	Mm.27844	68055	NotI	SalI
FLJ11506,DKFZP667D2317,DKFZP686G08119	15	MGCv1_15	A	04	3890	2570	3230	2.81787	1.68087	2.24937	Sample	1.46516	1.11135	1.28826	0.250181	19.4201	2.13619	1.659	1.89759	3.94924	2.98837	3.46881	0.679435	19.587	IRAT_081_A02	IRAT	81	A	2	Homo sapiens	NIH_MGC_71	pCMV-SPORT6	BC058886	Hs.254642	79719	NotI	SalI
RFX2	18	MGCv1_18	I	15	3270	3460	3365	2.19834	2.63373	2.41603	Sample	1.46473	1.46921	1.46697	0.00317406	0.216368	2.13524	2.53556	2.3354	2.47727	3.60417	3.04072	0.796834	26.2055	IRAV_006_E08	IRAV	6	E	8	Mus musculus	NCI_CGAP_Mam6	pCMV-SPORT6	BC004654	Mm.102	19725	NotI	SalI
	40	MGCv1_40	O	20	2420	1220	1820	1.34898	0.235536	0.792259	Sample	1.46445	0.635417	1.04993	0.586214	55.8335	2.13464	0.493233	1.31394	2.26168	1.43529	1.84849	0.584345	31.612	IRAV_139_H10	IRAV	139	H	10	Mus musculus	NIA Mouse Embryonic Germ Cell cDNA Library	pCMV-SPORT6	BC066874	Mm.418177
24B2,STAC2,AW240854,MGC38869,24B2/STAC2	34	MGCv1_34	D	08	3540	1550	2545	2.46814	0.588841	1.52849	Sample	1.46432	0.641158	1.05274	0.582065	55.2905	2.13437	0.507296	1.32083	1.87302	1.54229	1.70765	0.23386	13.6948	IRAV_077_B04	IRAV	77	B	4	Mus musculus	NCI_CGAP_Mam6	pCMV-SPORT6	BC029794	Mm.181008	217154	NotI	SalI
MIP2,WDR26,FLJ21016	43	MGCv1_43	B	14	2500	1390	1945	1.42892	0.417542	0.923232	Sample	1.46413	0.680539	1.07233	0.554082	51.6707	2.13395	0.603756	1.36885	2.38095	1.343	1.86197	0.733947	39.4177	IRAT_94_A07	IRAT	94	A	7	Homo sapiens	NIH_MGC_71	pCMV-SPORT6	BC063817	Hs.497873	80232	NotI	SalI
ATF2,MXBP,ATF-2,CREB2,CRE-BP,D18875,MGC105211,MGC105222,D130078H02RIK	37	MGCv1_37	G	17	2880	2400	2640	1.80863	1.49887	1.65375	Sample	1.46379	1.40556	1.43468	0.0411698	2.86962	2.1332	2.37966	2.25643	2.86567	2.27488	2.57028	0.417752	16.2532	IRAV_088_D09	IRAV	88	D	9	Mus musculus	NCI_CGAP_Lu29	pCMV-SPORT6	BC042210	Mm.209903	11909	NotI	SalI
ZIS,ZIS1,ZIS2,ZNF265,ZRANB2,DKFZP686J1831,DKFZP686N09117	13	MGCv1_13	A	07	3110	1640	2375	2.03846	0.685197	1.36183	Sample	1.46353	0.578994	1.02126	0.625461	61.244	2.13264	0.355029	1.24384	3.20619	2.12987	2.66803	0.76107	28.5256	IRAT_072_A04	IRAT	72	A	4	Homo sapiens	NIH_MGC_72	pCMV-SPORT6	BC039814	Hs.194718	9406	NotI	SalI
Blank	13	MGCv1_13	A	06	3110	1570	2340	2.03846	0.610254	1.32436	Sample	1.46353	0.554281	1.00891	0.642936	63.7261	2.13264	0.294496	1.21357	3.20619	2.03896	2.62257	0.825352	31.4711	IRAT_073_A03	IRAT	73	A	3				NA	Blank	Blank
ECD,DSS1,SEM1,SHFD1,SHFM1,SHSF1,SHFDG1	10	MGCv1_10	P	17	3040	1410	2225	1.96851	0.438954	1.20373	Sample	1.4633	0.588113	1.0257	0.618849	60.334	2.13214	0.377365	1.25475	4.02649	2.47368	3.25009	1.098	33.7837	IRAT_053_H09	IRAT	53	H	9	Homo sapiens	NIH_MGC_119	pCMV-SPORT6	BC032782	Hs.489201	7979	NotI	EcoRV (destroyed)
FSBP,RAD54B	10	MGCv1_10	O	10	3040	250	1645	1.96851	-0.802965	0.582774	Sample	1.4633	0.104275	0.783786	0.960974	122.607	2.13214	-0.807762	0.662188	4.02649	0.438596	2.23254	2.53702	113.638	IRAT_052_H05	IRAT	52	H	5	Homo sapiens	NIH_MGC_71	pCMV-SPORT6	BC033710	Hs.30561	25788	NotI	SalI
R3HDM,R3HDM1	44	MGCv1_44	B	15	2530	2310	2420	1.4589	1.40251	1.43071	Sample	1.46243	1.29775	1.38009	0.116443	8.43733	2.13025	2.11558	2.12291	2.85876	2.8875	2.87313	0.0203243	0.707394	IRAV_101_A08	IRAV	101	A	8	Mus musculus	NIH_MGC_129	pCMV-SPORT6.1.ccdb	BC049181	Mm.221041	226412	NotI	EcoRV
PPHLN1,HSPC206,HSPC232,MGC48786	12	MGCv1_12	B	24	3060	660	1860	1.9885	-0.364011	0.812244	Sample	1.46237	0.31466	0.888513	0.81155	91.338	2.13011	-0.292438	0.918838	2.37209	0.586667	1.47938	1.26249	85.3389	IRAT_071_A12	IRAT	71	A	12	Homo sapiens	NIH_MGC_72	pCMV-SPORT6	BC039832	Hs.444157	51535	NotI	SalI
DRP2,CRMP2,DRP-2,DHPRP2,DPYSL2	15	MGCv1_15	M	04	3880	2560	3220	2.80788	1.67017	2.23902	Sample	1.46139	1.10703	1.28421	0.250575	19.512	2.128	1.64841	1.88821	3.93909	2.97674	3.45792	0.680479	19.6789	IRAT_081_G02	IRAT	81	G	2	Homo sapiens	NIH_MGC_67	pCMV-SPORT6	BC067109	Hs.173381	1808	NotI	SalI
Blank	15	MGCv1_15	A	06	3880	2000	2940	2.80788	1.07062	1.93925	Sample	1.46139	0.864865	1.16313	0.42181	36.2651	2.128	1.05525	1.59163	3.93909	2.32558	3.13233	1.14092	36.424	IRAT_081_A03	IRAT	81	A	3				NA	Blank	Blank
UGP2,MGC38262	32	MGCv1_32	D	18	2250	2600	2425	1.17911	1.71299	1.44605	Sample	1.46104	1.11349	1.28726	0.245754	19.0912	2.12723	1.66424	1.89574	1.75781	1.95489	1.85635	0.139353	7.50682	IRAV_069_B09	IRAV	69	B	9	Mus musculus	NCI_CGAP_Mam6	pCMV-SPORT6	BC023810	Mm.28877	216558	NotI	SalI
ANT-1,PRPF6,U5-102K,MGC11655,MGC36967,MGC38351,1190003A07RIK,2610031L17RIK	32	MGCv1_32	J	23	2250	2320	2285	1.17911	1.41322	1.29616	Sample	1.46104	0.993576	1.22731	0.330546	26.9326	2.12723	1.37052	1.74888	1.75781	1.74436	1.75109	0.00951172	0.543189	IRAV_068_E12	IRAV	68	E	12	Mus musculus	NCI_CGAP_Mam6	pCMV-SPORT6	BC023691	Mm.292001	68879	NotI	SalI
Control	36	MGCv1_36	M	24	2750	2520	2635	1.67873	1.62734	1.65304	empty vector	1.46082	1.11136	1.28609	0.247111	19.2141	2.12676	1.65901	1.89289	2.41228	2.37736	2.39482	0.0246937	1.03113	IRAV_083_G12	IRAV	83	G	12	Control	Control	Control	NA	Control	Control
UBE2G1,AI256795,AU014992,AW552068,2700059C12RIK,D130023C12RIK	49	MGCv1_49	G	08	2410	4010	3210	1.33899	3.22257	2.28078	Sample	1.46061	1.89822	1.67942	0.309443	18.4257	2.12629	3.5864	2.85634	2.15179	2.50625	2.32902	0.250644	10.7618	IRAV_150_D04	IRAV	150	D	4	Mus musculus	NIH_MGC_94	pCMV-SPORT6	BC096474	Mm.340315	4503077
ETV7,TEL2,TELB,TEL-2	11	MGCv1_11	B	09	3680	1350	2515	2.60803	0.374717	1.49137	Sample	1.46032	0.450375	0.955346	0.714137	74.7516	2.12566	0.0399865	1.08282	3.17241	1.20536	2.18889	1.39092	63.5446	IRAT_057_A05	IRAT	57	A	5	Homo sapiens	NIH_MGC_115	pCMV-SPORT6	BC035853	Hs.272398	51513	NotI	EcoRV (destroyed)
GASC1,JMJD2C,AA517467,2410141F18RIK	25	MGCv1_25	N	02	3460	3430	3445	2.3882	2.60161	2.4949	Sample	1.45992	1.12644	1.29318	0.235805	18.2346	2.12479	1.69595	1.91037	3.42574	3.2823	3.35402	0.101432	3.02418	IRAV_037_G01	IRAV	37	G	1	Mus musculus	NCI_CGAP_SG2	pCMV-SPORT6	BC020180	Mm.209059	76804	NotI	SalI
MSG1,SMR1,AA589601	39	MGCv1_39	A	02	3390	1540	2465	2.31825	0.578135	1.44819	Sample	1.45963	0.871287	1.16546	0.416024	35.6961	2.12418	1.07098	1.59758	2.25249	1.77011	2.0113	0.341092	16.9587	IRAV_097_A01	IRAV	97	A	1	Mus musculus	NCI_CGAP_SG2	pCMV-SPORT6	BC055857	Mm.14599	20599	NotI	SalI
MPP2,FOXM1,HFH11,HNF-3,INS-1,MPP-2,PIG29,FKHL16,FOXM1B,HFH-11,TRIDENT,MPHOSPH2	05	MGCv1_05	E	11	3360	2660	3010	2.28827	1.77723	2.03275	Sample	1.45928	1.3152	1.38724	0.10188	7.34403	2.12341	2.15833	2.14087	4.94118	5.37374	5.15746	0.305867	5.93057	IRAT_017_C06	IRAT	17	C	6	Homo sapiens	NIH_MGC_68	pCMV-SPORT6	BC012863	Hs.239	2305	NotI	SalI
NRP2,NELL2	05	MGCv1_05	N	20	3360	760	2060	2.28827	-0.256949	1.01566	Sample	1.45928	0.375773	0.917528	0.766158	83.5024	2.12341	-0.142748	0.990333	4.94118	1.53535	3.23827	2.40828	74.3695	IRAT_020_G10	IRAT	20	G	10	Homo sapiens	NIH_MGC_88	pCMV-SPORT6	BC020544	Hs.505326	4753	NotI	SalI
BYSL,BYSTIN	14	MGCv1_14	C	24	2980	2910	2945	1.90856	2.04488	1.97672	Sample	1.459	0.994872	1.22693	0.328186	26.7484	2.12279	1.37369	1.74824	3.10417	3.30682	3.20549	0.143296	4.47034	IRAT_077_B12	IRAT	77	B	12	Homo sapiens	NIH_MGC_68	pCMV-SPORT6	BC050645	Hs.106880	705	NotI	SalI
IGF1,IGF-1,IGF-I,C730016P09RIK	23	MGCv1_23	M	08	3460	900	2180	2.3882	-0.107062	1.14057	Sample	1.45838	0.261059	0.859718	0.846632	98.4779	2.12145	-0.423732	0.848857	3.2186	0.789474	2.00404	1.71765	85.7097	IRAV_027_G04	IRAV	27	G	4	Mus musculus	NCI_CGAP_Li9	pCMV-SPORT6	BC012409	Mm.268521	16000	NotI	SalI
MGC13170	43	MGCv1_43	B	01	2490	3680	3085	1.41893	2.86926	2.1441	Sample	1.45827	1.80171	1.62999	0.24285	14.8988	2.12122	3.35	2.73561	2.37143	3.55556	2.96349	0.837304	28.254	IRAT_93_A01	IRAT	93	A	1	Homo sapiens	NIH_MGC_10	pCMV-SPORT6	BC037227	Hs.256301	84798	NotI	SalI
LRRTM3,MGC131810	43	MGCv1_43	I	18	2490	2880	2685	1.41893	2.01277	1.71585	Sample	1.45827	1.41004	1.43415	0.0341077	2.37825	2.12122	2.39061	2.25591	2.37143	2.78261	2.57702	0.290748	11.2823	IRAT_111_G11	IRAT	111	G	11	Homo sapiens	NIH_MGC_114	pCMV-SPORT6	BC111492	Hs.585140	347731
FB1,TFPT,AMIDA,AI450389,2400004F01RIK	34	MGCv1_34	A	18	3520	1560	2540	2.44815	0.599547	1.52385	Sample	1.45605	0.645295	1.05067	0.57329	54.5641	2.11639	0.517428	1.31691	1.86243	1.55224	1.70734	0.219341	12.847	IRAV_075_A09	IRAV	75	A	9	Mus musculus	NCI_CGAP_Lu29	pCMV-SPORT6	BC024356	Mm.358730
SEMA4G	04	MGCv1_04	J	07	2780	2140	2460	1.70871	1.22051	1.46461	Sample	1.4555	0.898216	1.17686	0.394057	33.4839	2.11519	1.13694	1.62606	3.1954	3.26718	3.23129	0.0507514	1.57062	IRAT_015_E04	IRAT	15	E	4	Homo sapiens	NIH_MGC_65	pCMV-SPORT6	BC020960	Hs.550526		NotI	SalI
KIAA1443	46	MGCv1_46	C	01	3140	2690	2915	2.06844	1.80935	1.93889	Sample	1.45539	1.63278	1.54408	0.125433	8.12345	2.11495	2.9362	2.52557	1.95639	2.10156	2.02897	0.102655	5.05946	IRAT_106_B01	IRAT	106	B	1	Homo sapiens	NIH_MGC_180	pCMV-SPORT6.1	BC065835	Hs.632332
TOB,TOB1,TROB,APRO6,PIG49,TROB1,MGC34446,MGC104792	46	MGCv1_46	C	04	3140	2250	2695	2.06844	1.33828	1.70336	Sample	1.45539	1.36571	1.41055	0.0634152	4.49578	2.11495	2.28203	2.19849	1.95639	1.75781	1.8571	0.140413	7.56087	IRAT_107_B02	IRAT	107	B	2	Homo sapiens	NIH_MGC_71	pCMV-SPORT6	BC070493	Hs.531550	10140
IARS,ILRS,PRO0785,FLJ20736	16	MGCv1_16	G	24	3780	3200	3490	2.70796	2.35536	2.53166	Sample	1.45525	0.924855	1.19005	0.375042	31.5148	2.11464	1.20219	1.65842	4.08649	3.26531	3.6759	0.580662	15.7965	IRAT_085_D12	IRAT	85	D	12	Homo sapiens	NIH_MGC_92	pCMV-SPORT6	BC065552	Hs.445403	3376	NotI	SalI
Control	01	MGCv1_01	M	24	3860	2180	3020	2.7879	1.26333	2.02561	empty vector	1.45523	0.950927	1.20308	0.356597	29.6403	2.11461	1.26605	1.69033	7.01818	5.45	6.23409	1.10887	17.7872	IRAT_002_G12	IRAT	2	G	12	Control	Control	Control	NA	Control	Control
TS,TXS,CYP5,THAS,TXAS,CYP5A1,TBXAS1	31	MGCv1_31	O	14	2310	4180	3245	1.23906	3.40457	2.32182	Sample	1.45512	2.25641	1.85576	0.566599	30.5318	2.11436	4.46375	3.28905	2.48387	3.42623	2.95505	0.666348	22.5495	IRAV_063_H07	IRAV	63	H	7	Mus musculus	NCI_CGAP_Mam2	pCMV-SPORT6	BC029014	Mm.4054	21391	NotI	SalI
GLUT12,GLUT-12,SLC2A12	49	MGCv1_49	C	18	2400	3620	3010	1.329	2.80503	2.06701	Sample	1.45455	1.71361	1.58408	0.183186	11.5642	2.11312	3.13419	2.62365	2.14286	2.2625	2.20268	0.0846003	3.84079	IRAV_150_B09	IRAV	150	B	9	Mus musculus	NCI_CGAP_Kid14	pCMV-SPORT6	BC096454	Mm.374370	4223231
LOC545854	49	MGCv1_49	B	24	2400	3270	2835	1.329	2.43031	1.87965	Sample	1.45455	1.54793	1.50124	0.0660321	4.39851	2.11312	2.72837	2.42074	2.14286	2.04375	2.0933	0.0700793	3.34779	IRAV_152_A12	IRAV	152	A	12	Mus musculus	NCI_CGAP_Co24	pCMV-SPORT6	BC108385	Mm.333124	4989625
D4S43H,D5H4S43,BC023882,D5H4S43E,MGC36997,MGC38108,MGC38583	32	MGCv1_32	B	02	2240	2880	2560	1.16912	2.01277	1.59094	Sample	1.45455	1.2334	1.34398	0.15637	11.6349	2.11312	1.95796	2.03554	1.75	2.16541	1.95771	0.293742	15.0044	IRAV_069_A01	IRAV	69	A	1	Mus musculus	NCI_CGAP_Mam6	pCMV-SPORT6	BC023882	Mm.319286	231123	NotI	SalI
SCARA5,AV278087,4932433F15RIK,4933425F03RIK	32	MGCv1_32	B	04	2240	2080	2160	1.16912	1.15627	1.16269	Sample	1.45455	0.890792	1.17267	0.398634	33.9937	2.11312	1.11876	1.61594	1.75	1.56391	1.65695	0.131586	7.94141	IRAV_069_A02	IRAV	69	A	2	Mus musculus	NCI_CGAP_Mam6	pCMV-SPORT6	BC032159	Mm.83840	71145	NotI	SalI
R75218,ANAPC11,1110011I19RIK	32	MGCv1_32	K	01	2240	1640	1940	1.16912	0.685197	0.927157	Sample	1.45455	0.702355	1.07845	0.531879	49.3188	2.11312	0.657195	1.38516	1.75	1.23308	1.49154	0.365516	24.5059	IRAV_066_F01	IRAV	66	F	1	Mus musculus	NCI_CGAP_Mam6	pCMV-SPORT6	BC023039	Mm.21645	66156	NotI	SalI
ADA3,TADA3L,AI987856,1110004B19RIK	32	MGCv1_32	B	14	2240	1530	1885	1.16912	0.567429	0.868273	Sample	1.45455	0.655246	1.0549	0.56519	53.5778	2.11312	0.541804	1.32746	1.75	1.15038	1.45019	0.423998	29.2375	IRAV_069_A07	IRAV	69	A	7	Mus musculus	NCI_CGAP_Mam6	pCMV-SPORT6	BC023879	Mm.266811	101206	NotI	SalI
MCAM,CD146,CD149,MUC18,S-ENDO,AV025631,1-GICERIN,S-GICERIN	32	MGCv1_32	C	17	2240	1450	1845	1.16912	0.481779	0.825448	Sample	1.45455	0.620985	1.03777	0.589416	56.7967	2.11312	0.457883	1.2855	1.75	1.09023	1.42011	0.466531	32.8517	IRAV_066_B09	IRAV	66	B	9	Mus musculus	NCI_CGAP_Mam2	pCMV-SPORT6	BC026985	Mm.275003	84004	NotI	SalI
LPL1,APT-1,LYPLA1,LYSOPLA	02	MGCv1_02	I	08	2650	1650	2150	1.57881	0.695903	1.13736	Sample	1.45405	0.647694	1.05087	0.570178	54.2577	2.11203	0.523305	1.31767	3.11765	3.3	3.20882	0.128943	4.01839	IRAT_006_E04	IRAT	6	E	4	Homo sapiens	NIH_MGC_67	pCMV-SPORT6	BC008652	Hs.435850	10434	NotI	SalI
ECHDC1,RNF146,AI314462,AI930038,D10ERTD667E,1700028A24RIK,2610509H23RIK	29	MGCv1_29	A	11	2370	2020	2195	1.29902	1.09203	1.19553	Sample	1.45399	0.803181	1.12858	0.46019	40.7759	2.1119	0.90416	1.50803	2.64804	1.64898	2.14851	0.706446	32.8807	IRAV_054_A06	IRAV	54	A	6	Mus musculus	NCI_CGAP_Lu29	pCMV-SPORT6	BC023104	Mm.41728,Mm.392441	5266568031	NotI	SalI
Control	42	MGCv1_42	N	23	3460	2100	2780	2.3882	1.17768	1.78294	empty vector	1.45378	1.04869	1.25124	0.286444	22.8929	2.11146	1.50552	1.80849	2.23948	1.7284	1.98394	0.361393	18.2159	__					Control	Control	Control	NA	Control	Control
PLA2G7	12	MGCv1_12	K	20	3040	2110	2575	1.96851	1.18839	1.57845	Sample	1.45281	1.00596	1.22938	0.315969	25.7014	2.10934	1.40085	1.7551	2.35659	1.87556	2.11607	0.340142	16.0742	IRAT_069_F10	IRAT	69	F	10	Homo sapiens	NIH_MGC_118	pCMV-SPORT6	BC038452	Hs.93304		NotI	EcoRV (destroyed)
MTP18,HSPC242	12	MGCv1_12	P	11	3040	720	1880	1.96851	-0.299774	0.83437	Sample	1.45281	0.343266	0.898037	0.784565	87.3644	2.10934	-0.222371	0.943484	2.35659	0.64	1.49829	1.21381	81.0129	IRAT_070_H06	IRAT	70	H	6	Homo sapiens	NIH_MGC_71	pCMV-SPORT6	BC038831	Hs.25199	51537	NotI	SalI
MKLN1,AU015903,BB154892,A130067F06RIK	22	MGCv1_22	B	08	3900	3400	3650	2.82786	2.56949	2.69868	Sample	1.45251	1.60377	1.52814	0.106957	6.99913	2.1087	2.86516	2.48693	3.46667	3.07692	3.27179	0.27559	8.42322	IRAV_025_A04	IRAV	25	A	4	Mus musculus	NCI_CGAP_Mam5	pCMV-SPORT6	BC013703	Mm.238038	27418	NotI	SalI
MGC78233	40	MGCv1_40	H	16	2400	1650	2025	1.329	0.695903	1.01245	Sample	1.45234	0.859375	1.15586	0.419293	36.2754	2.10833	1.0418	1.57507	2.24299	1.94118	2.09208	0.213415	10.2011	IRAV_141_D08	IRAV	141	D	8	Mus musculus	NCI_CGAP_SG2	pCMV-SPORT6	BC069935	Mm.304161	381818	NotI	SalI
RASSF3,AW212023,AW322379	40	MGCv1_40	L	18	2400	880	1640	1.329	-0.128474	0.600261	Sample	1.45234	0.458333	0.955339	0.702872	73.5731	2.10833	0.0594791	1.08391	2.24299	1.03529	1.63914	0.85397	52.0986	IRAV_141_F09	IRAV	141	F	9	Mus musculus	NCI_CGAP_Mam3	pCMV-SPORT6	BC071204	Mm.41265	192678	NotI	SalI
[truncated: 17,388 more rows]
