# Supplementary material for: The Orphan Nuclear Receptor TLX Is an Enhancer of STAT1-Mediated Transcription and Immunity to Toxoplasma gondii
Source: PLoS Biol. 2015 Jul 21;13(7):e1002200. doi: 10.1371/journal.pbio.1002200 (PMC4509904; doi:10.1371/journal.pbio.1002200)
Supplement: S2 Table — Average fold changes from replicate screens are shown for each gene for both the primary screen and the validation in U2OS cells +/- Toxoplasma infection. During validation, cDNAs were also tested for induction of a control luciferase reporter lacking GAS elements (“yes” indicates induction of this control reporter). Results of secondary screens to assess effects of cDNAs on parasite invasion and viability are also shown (“no” indicates no effect on parasite fitness). Asterisks to the right of gene symbols mark 11 cDNAs validated by secondary assays and screens. (XLSX) [file pbio.1002200.s007.xlsx]

## Sheet: Sheet1
Primary screen			Validation			Secondary screens
Gene symbol	GenBank Accession	infected	infected	uninfected	control Luc	invasion	killing
Nuc. Hor. Recep.
TLX (NR2E1)*	BC028031	7.9	7.3	7.4	no	no	no
COUPTF-II (NR2F2)*	BC042897	15.5	33.5	13.2	no	no	no
Ets
ETS2*	BC017040	6.4	5.7	3.8	no	no	no
ets2*	BC005486	3	6.3	3.5	no	no	no
ets2*	BC005504	3.7	6	4.8	no	no	no
HMG Box
SOX5	BC029220	3.2	1.7	2.6	yes	no	no
Zinc-finger
rnf4*	BC003282	3.8	10.4	8.5	no	no	no
EGR2	BC035625	9.1	2.3	0.8	no	no	no
zxdc*	BC003332	3.1	2.8	3.7	no	no	no
Homeobox
hoxa5	BC011063	4.7	12.4	4.7	yes	no	no
HOXA5	BC013682	4	10.1	3.5	yes	no	no
hoxa9	BC055059	3.5	0.2	0.2	no	no	no
HOXB7*	BC015345	3	3.5	1.5	no	no	no
HOXC9	BC053894	3.4	1.9	1.3	no	no	no
TORC
crtc2	BC032183	7.3	9.7	3.2	yes	no	no
crtc2	BC023831	13.1	14.5	3.7	yes	no	no
crtc3	BC011210	4.2	4.8	2.5	yes	no	no
Other
TBP*	BC110341	6.6	29.1	19.8	no	no	no
usf1*	BC049784	6.3	24.7	12.5	no	no	no
taz	BC004640	3.9	4.9	1.3	yes	no	no
pax8*	BC020526	3.2	5.7	6.3	no	no	no
